# Supplementary material for: Convergent Metabolic Specialization through Distinct Evolutionary Paths in Pseudomonas aeruginosa
Source: mBio. 2018 Apr 10;9(2):e00269-18. doi: 10.1128/mBio.00269-18 (PMC5893872; doi:10.1128/mBio.00269-18)
Supplement: TABLE S1 [file mbo001183819st1.xlsx]

## Sheet: Summary mutations
Mutations accumulated in Pseudomonas aeruginosa clinical isolates
Patient P36F2			Mutations on genes								Mutations on intergenic regions
Clone Type*	Isolate*	Date of isolation*	SNPs	Silent	Missense	Nonsense	Indels	Missense	Nonsense	SNPs + Indels with highest impact**	Intergenic	SNPs	Indels
DK15	427	08/29/2006	16	12	4	0	23	7	16	37	49	4	45
DK15	436	01/30/2007	16	12	4	0	16	4	12	30	58	5	53
DK15	439.1	09/03/2010	16	12	4	0	22	5	17	36	59	4	55
DK15	423	02/24/2011	16	12	4	0	20	5	15	34	45	5	40
DK53	434	06/28/2005	4	2	2	0	10	2	8	14	33	9	24
DK53	428	08/29/2006	8	5	2	1	5	3	2	13	34	12	22
DK53	437	01/11/2007	9	2	7	0	7	2	5	16	37	13	24
DK53	437.1	01/11/2007	11	3	8	0	13	3	10	23	40	13	27
DK53	431	06/12/2007	11	4	7	0	8	4	4	19	36	13	23
DK53	418	06/02/2010	148	40	104	4	40	3	37	188	62	32	30
DK53	439	09/03/2010	144	35	105	4	39	1	38	182	59	31	28
DK53	430	11/01/2010	166	40	121	5	45	2	43	210	61	27	34
DK53	423.1	02/24/2011	166	39	123	4	43	1	42	208	60	30	30
DK53	424	02/24/2011	162	40	116	6	35	3	32	194	50	26	24
DK53	426	09/28/2011	180	41	133	6	41	3	38	219	69	29	40
DK53	422	05/30/2012	188	47	136	5	44	3	41	230	65	34	31
DK01	433	05/01/2006	36	19	17	0	38	4	34	74	69	17	52
DK01	427.1	08/29/2006	87	37	48	2	40	3	37	127	81	24	57
DK01	432	06/12/2007	154	61	90	3	56	4	52	210	83	20	63
DK01	438	10/30/2007	159	58	100	1	47	4	43	204	90	33	57
DK01	435	10/20/2008	445	191	247	7	49	2	47	490	130	67	63
DK01	420	03/26/2009	295	108	184	3	62	6	56	351	101	43	58
DK01	419	06/02/2010	423	174	240	9	46	2	44	465	103	48	55
DK01	429	11/01/2010	595	229	345	21	59	3	56	647	136	78	58
DK01	425	09/28/2011	380	137	234	9	58	2	56	434	112	51	61
DK01	421	05/30/2012	508	159	339	10	50	2	48	552	144	85	59
* Isolates are ordered by clone type and year of isolation as in Figure 1. The isolates used for the metabolomics analysis are depicted in red.
** Total number of SNPs and Indels with the highest impact as represented in Figure 1b. If multiple types of mutations were present in the same gene, the one with the highest functional impact was counted. The impact was ranked respectively as low, intermediate and high for silent, missense and nonsense mutations.

## Sheet: DK15_SNPs
SNPs in clone type DK15 (4 isolates, 1 = Mutation is present in isolate, 0 = Mutation is not present in isolate)
Chromosome	Position in chromosome	Reference nucleotide	Query nucleotide	Mutated allele	Mutation nucleotide level	Mutation AA level	Type of mutation	Gene locus tag	Gene name	Product	PseudoCap Function Class	423	427	436	439.1
gi|110645304|ref|NC_002516.2|	116266	C	T	QRY	C968T	A323V	Missense	PA0095		conserved hypothetical protein	Hypothetical, unclassified, unknown	1	1	1	1
gi|110645304|ref|NC_002516.2|	116267	C	T	QRY	C969T	A323A	Silent	PA0095		conserved hypothetical protein	Hypothetical, unclassified, unknown	1	1	1	1
gi|110645304|ref|NC_002516.2|	116429	G	T	QRY	G1131T	G377G	Silent	PA0095		conserved hypothetical protein	Hypothetical, unclassified, unknown	1	1	1	1
gi|110645304|ref|NC_002516.2|	326957	G	A	QRY	G->A		Intergenic	PA0290//PA0291	//oprE	286 downstream hypothetical protein//327 upstream Anaerobically-induced outer membrane porin OprE precursor	Hypothetical, unclassified, unknown//Membrane proteins; Transport of small molecules	1	1	1	1
gi|110645304|ref|NC_002516.2|	333385	G	C	QRY	C1071G	R357R	Silent	PA0296	spuI	Glutamylpolyamine synthetase	Putative enzymes; Carbon compound catabolism	1	1	1	1
gi|110645304|ref|NC_002516.2|	334137	G	A	QRY	C319T	L107L	Silent	PA0296	spuI	Glutamylpolyamine synthetase	Putative enzymes; Carbon compound catabolism	1	1	1	1
gi|110645304|ref|NC_002516.2|	334225	A	T	QRY	T231A	G77G	Silent	PA0296	spuI	Glutamylpolyamine synthetase	Putative enzymes; Carbon compound catabolism	1	1	1	1
gi|110645304|ref|NC_002516.2|	543829	G	A	QRY	C519T	R173R	Silent	PA0482	glcB	malate synthase G	Central intermediary metabolism; Carbon compound catabolism	1	1	1	1
gi|110645304|ref|NC_002516.2|	587824	G	A	QRY	C72T	R24R	Silent	PA0528		probable transcriptional regulator	Transcriptional regulators	1	1	1	1
gi|110645304|ref|NC_002516.2|	1001965	G	A	QRY	G->A		Intergenic	PA0917//PA0918	kup//	48 downstream potassium uptake protein Kup//7 downstream cytochrome b561	Transport of small molecules//Energy metabolism	1	1	1	1
gi|110645304|ref|NC_002516.2|	1476641	T	C	QRY	T258C	D86D	Silent	PA1365		probable siderophore receptor	Transport of small molecules	1	1	1	1
gi|110645304|ref|NC_002516.2|	1691579	A	G	QRY	T1176C	G392G	Silent	PA1554	ccoN1	Cytochrome c oxidase, cbb3-type, CcoN subunit	Energy metabolism; Energy metabolism	1	1	1	1
gi|110645304|ref|NC_002516.2|	2141420	C	T	QRY	G68A	S23N	Missense	PA1956		hypothetical protein	Hypothetical, unclassified, unknown	1	1	1	1
gi|110645304|ref|NC_002516.2|	2145758	C	T	QRY	C->T		Intergenic	PA1961//PA1962	//azoR2	13 upstream probable transcriptional regulator//136 upstream FMN-dependent NADH-azoreductase 2, AzoR2	Transcriptional regulators//Putative enzymes	1	1	1	1
gi|110645304|ref|NC_002516.2|	2189898	G	A	QRY	G->A		Intergenic	PA2002//PA2003	//bdhA	15 downstream conserved hypothetical protein//186 downstream 3-hydroxybutyrate dehydrogenase	Hypothetical, unclassified, unknown; Membrane proteins//Carbon compound catabolism	1	0	1	0
gi|110645304|ref|NC_002516.2|	2283037	T	C	QRY	T558C	I186I	Silent	PA2076		probable transcriptional regulator	Transcriptional regulators	1	1	1	1
gi|110645304|ref|NC_002516.2|	2478732	C	T	QRY	G399A	E133E	Silent	PA2251		hypothetical protein	Hypothetical, unclassified, unknown	1	1	1	1
gi|110645304|ref|NC_002516.2|	2486375	G	C	QRY	C919G	R307G	Missense	PA2258	ptxR	transcriptional regulator PtxR	Secreted Factors (toxins, enzymes, alginate); Transcriptional regulators	1	1	1	1
gi|110645304|ref|NC_002516.2|	3010798	C	T	QRY	C843T	R281R	Silent	PA2661		hypothetical protein	Hypothetical, unclassified, unknown	1	1	1	1
gi|110645304|ref|NC_002516.2|	3686854	T	C	QRY	A1797G	E599E	Silent	PA3294		hypothetical protein	Hypothetical, unclassified, unknown	1	1	1	1
gi|110645304|ref|NC_002516.2|	3686863	A	G	QRY	T1788C	A596A	Silent	PA3294		hypothetical protein	Hypothetical, unclassified, unknown	1	1	1	1
gi|110645304|ref|NC_002516.2|	4573872	C	G	QRY	C132G	A44A	Silent	PA4091	hpaA	4-hydroxyphenylacetate 3-monooxygenase large chain	Carbon compound catabolism	1	1	1	1
gi|110645304|ref|NC_002516.2|	4594341	A	G	QRY	A313G	T105A	Missense	PA4110	ampC	beta-lactamase precursor	Adaptation, Protection	1	1	1	1
gi|110645304|ref|NC_002516.2|	4798434	C	T	QRY	C2793T	R931R	Silent	PA4282		probable exonuclease	DNA replication, recombination, modification and repair	1	1	1	1
gi|110645304|ref|NC_002516.2|	5280212	A	G	QRY	T81C	A27A	Silent	PA4700	mrcB	penicillin-binding protein 1B	Cell wall / LPS / capsule	1	1	1	1
gi|110645304|ref|NC_002516.2|	5323303	T	C	QRY	T->C		Intergenic	PA4739//PA4740	//pnp	202 upstream conserved hypothetical protein//71 downstream polyribonucleotide nucleotidyltransferase	Hypothetical, unclassified, unknown//Transcription, RNA processing and degradation	1	1	1	1

## Sheet: DK15_Indels
Indels in clone type DK15 (4 isolates, 1 = Mutation is present in isolate, 0 = Mutation is not present in isolate)
Chromosome	Position in chromosome		Insertion/Deletion	Mutated allele	Position of mutation in chromosome	Length of indel	Type of mutation	Gene locus tag	Gene name	Product	PseudoCap Function Class	423	427	436	439.1
gi|110645304|ref|NC_002516.2|	56079	*	-AA	QRY	56080-56081delta(AA)	2	Intergenic Deletion	PA0041//PA0042	//	2559 downstream probable hemagglutinin//466 upstream hypothetical protein	Secreted Factors (toxins, enzymes, alginate)//Hypothetical, unclassified, unknown	1	1	1	1
gi|110645304|ref|NC_002516.2|	380991	*	-C	QRY	380992-380992delta(C)	1	Deletion	PA0338		hypothetical protein	Hypothetical, unclassified, unknown; Motility & Attachment	1	1	1	1
gi|110645304|ref|NC_002516.2|	411124	*	-A	QRY	411125-411125delta(A)	1	Intergenic Deletion	PA0366//PA0367	//	191 upstream probable aldehyde dehydrogenase//99 upstream probable transcriptional regulator	Putative enzymes//Transcriptional regulators	1	1	1	1
gi|110645304|ref|NC_002516.2|	624841	*	+AGGTG	QRY	624841-624842ins(AGGTG)	5	Intergenic Insertion	PA0571//PA0572	//	38 upstream hypothetical protein//153 downstream hypothetical protein	Hypothetical, unclassified, unknown//Hypothetical, unclassified, unknown	0	0	0	1
gi|110645304|ref|NC_002516.2|	630283	*	-A	QRY	630284-630284delta(A)	1	Intergenic Deletion	PA0574//PA0574.1	//	400 upstream tRNA-Met//150 downstream tRNA-Met	Hypothetical, unclassified, unknown//Non-coding RNA gene	1	1	1	1
gi|110645304|ref|NC_002516.2|	630291	*	-A	QRY	630292-630292delta(A)	1	Intergenic Deletion	PA0574//PA0574.1	//	408 upstream tRNA-Met//142 downstream tRNA-Met	Hypothetical, unclassified, unknown//Non-coding RNA gene	1	1	1	1
gi|110645304|ref|NC_002516.2|	685574	*	-G	QRY	685575-685575delta(G)	1	Deletion	PA0625		hypothetical protein	Related to phage, transposon, or plasmid	0	1	0	0
gi|110645304|ref|NC_002516.2|	685574	*	+G	QRY	685574-685575ins(G)	1	Insertion	PA0625		hypothetical protein	Related to phage, transposon, or plasmid	0	1	0	0
gi|110645304|ref|NC_002516.2|	686937	*	+AATGAGATGG	QRY	686937-686938ins(AATGAGATGG)	10	Intergenic Insertion	PA0627//PA0628	//	38 downstream conserved hypothetical protein//20 upstream conserved hypothetical protein	Related to phage, transposon, or plasmid//Related to phage, transposon, or plasmid	1	1	1	1
gi|110645304|ref|NC_002516.2|	703159	*	+CGGATCGGCC	QRY	703159-703160ins(CGGATCGGCC)	10	Intergenic Insertion	PA0648//PA0649	//trpG	101 downstream hypothetical protein//318 upstream anthranilate synthase component II	Related to phage, transposon, or plasmid//Energy metabolism; Biosynthesis of cofactors, prosthetic groups and carriers; Amino acid biosynthesis and metabolism	0	1	1	0
gi|110645304|ref|NC_002516.2|	923835	*	-C	QRY	923836-923836delta(C)	1	Intergenic Deletion	PA0845//PA0846	//	32 upstream conserved hypothetical protein//346 downstream probable sulfate uptake protein	Hypothetical, unclassified, unknown//Transport of small molecules	0	0	1	0
gi|110645304|ref|NC_002516.2|	1016325	*	+G	QRY	1016325-1016326ins(G)	1	Insertion	PA0929		two-component response regulator	Transport of small molecules; Two-component regulatory systems	0	0	1	1
gi|110645304|ref|NC_002516.2|	1097110	*	+TTC	QRY	1097110-1097111ins(TTC)	3	Intergenic Insertion	PA1013.1//PA1014	//	154 downstream tRNA-Ser//186 upstream probable glycosyl transferase	Non-coding RNA gene//Putative enzymes	1	0	1	1
gi|110645304|ref|NC_002516.2|	1097113	*	+TGT	QRY	1097113-1097114ins(TGT)	3	Intergenic Insertion	PA1013.1//PA1014	//	157 downstream tRNA-Ser//183 upstream probable glycosyl transferase	Non-coding RNA gene//Putative enzymes	1	1	1	1
gi|110645304|ref|NC_002516.2|	1348772	*	+CGATGCGCTGC	QRY	1348772-1348773ins(CGATGCGCTGC)	11	Intergenic Insertion	PA1244//PA1245	//AprX	371 upstream hypothetical protein//644 upstream aprX	Hypothetical, unclassified, unknown//	1	0	1	1
gi|110645304|ref|NC_002516.2|	1479018	*	-GG	QRY	1479019-1479020delta(GG)	2	Intergenic Deletion	PA1365//PA1366	//	194 downstream probable siderophore receptor//2 downstream hypothetical protein	Transport of small molecules//Hypothetical, unclassified, unknown	0	0	0	1
gi|110645304|ref|NC_002516.2|	1895254	*	+TGCCTAA	QRY	1895254-1895255ins(TGCCTAA)	7	Intergenic Insertion	PA1754//PA1755	cysB//	31 downstream transcriptional regulator CysB//26 downstream hypothetical protein	Amino acid biosynthesis and metabolism; Transcriptional regulators//Hypothetical, unclassified, unknown	1	1	1	1
gi|110645304|ref|NC_002516.2|	2035129	*	+GTAACGATGAC	QRY	2035129-2035130ins(GTAACGATGAC)	11	Insertion	PA1873		hypothetical protein	Membrane proteins	1	1	0	1
gi|110645304|ref|NC_002516.2|	2086900	*	+CATGTAGGCG	QRY	2086900-2086901ins(CATGTAGGCG)	10	Insertion	PA1914		conserved hypothetical protein	Putative enzymes	1	1	0	0
gi|110645304|ref|NC_002516.2|	2116421	*	+CAGATT	QRY	2116421-2116422ins(CAGATT)	6	Intergenic Insertion	PA1934//PA1935	//	156 downstream hypothetical protein//609 downstream hypothetical protein	Hypothetical, unclassified, unknown//Hypothetical, unclassified, unknown	1	1	1	1
gi|110645304|ref|NC_002516.2|	2149288	*	+CCGCCGC	QRY	2149288-2149289ins(CCGCCGC)	7	Intergenic Insertion	PA1965//PA1966	//	99 downstream hypothetical protein//184 upstream hypothetical protein	Hypothetical, unclassified, unknown//Putative enzymes	0	1	1	1
gi|110645304|ref|NC_002516.2|	2226245	*	-C	QRY	2226246-2226246delta(C)	1	Intergenic Deletion	PA2035//PA2036	//	102 upstream probable decarboxylase//633 upstream hypothetical protein	Putative enzymes//Hypothetical, unclassified, unknown	0	0	1	1
gi|110645304|ref|NC_002516.2|	2229133	*	-GCC	QRY	2229134-2229136delta(GCC)	3	Deletion	PA2038		hypothetical protein	Hypothetical, unclassified, unknown	1	1	1	1
gi|110645304|ref|NC_002516.2|	2283380	*	-GAGGGACGCGGCCGGGAGCGCCGGCCGCGC	QRY	2283381-2283410delta(GAGGGACGCGGCCGGGAGCGCCGGCCGCGC)	30	Deletion	PA2076		probable transcriptional regulator	Transcriptional regulators	1	1	1	1
gi|110645304|ref|NC_002516.2|	2332206	*	-T	QRY	2332207-2332207delta(T)	1	Intergenic Deletion	PA2119//PA2120	//	148 upstream alcohol dehydrogenase (Zn-dependent)//185 downstream hypothetical protein	Putative enzymes//Hypothetical, unclassified, unknown	1	1	1	1
gi|110645304|ref|NC_002516.2|	2397686	*	+A	QRY	2397686-2397687ins(A)	1	Insertion	PA2177		probable sensor/response regulator hybrid	Two-component regulatory systems	1	1	1	1
gi|110645304|ref|NC_002516.2|	2402990	*	+G	QRY	2402990-2402991ins(G)	1	Intergenic Insertion	PA2180//PA2181	//	25 upstream hypothetical protein//161 upstream hypothetical protein	Hypothetical, unclassified, unknown//Hypothetical, unclassified, unknown	1	1	1	1
gi|110645304|ref|NC_002516.2|	2415573	*	+GAGAGCGGAGG	QRY	2415573-2415574ins(GAGAGCGGAGG)	11	Intergenic Insertion	PA2195//PA2196	hcnC//	66 downstream hydrogen cyanide synthase HcnC//88 upstream probable transcriptional regulator	Central intermediary metabolism//Transcriptional regulators	1	1	1	1
gi|110645304|ref|NC_002516.2|	2415583	*	-C	QRY	2415584-2415584delta(C)	1	Intergenic Deletion	PA2195//PA2196	hcnC//	77 downstream hydrogen cyanide synthase HcnC//77 upstream probable transcriptional regulator	Central intermediary metabolism//Transcriptional regulators	1	1	1	1
gi|110645304|ref|NC_002516.2|	2415583	*	+GGA	QRY	2415583-2415584ins(GGA)	3	Intergenic Insertion	PA2195//PA2196	hcnC//	76 downstream hydrogen cyanide synthase HcnC//78 upstream probable transcriptional regulator	Central intermediary metabolism//Transcriptional regulators	1	1	1	1
gi|110645304|ref|NC_002516.2|	2452431	*	+CGT	QRY	2452431-2452432ins(CGT)	3	Intergenic Insertion	PA2229//PA2230	//	5 downstream conserved hypothetical protein//38 upstream hypothetical protein	Hypothetical, unclassified, unknown//Hypothetical, unclassified, unknown	1	1	1	1
gi|110645304|ref|NC_002516.2|	2601155	*	+A	QRY	2601155-2601156ins(A)	1	Intergenic Insertion	PA2353//PA2354	//	108 upstream conserved hypothetical protein//64 downstream probable transcriptional regulator	Hypothetical, unclassified, unknown//Transcriptional regulators	0	0	1	1
gi|110645304|ref|NC_002516.2|	2636482	*	-T	QRY	2636483-2636483delta(T)	1	Intergenic Deletion	PA2384//PA2385	//pvdQ	147 upstream hypothetical protein//34 downstream 3-oxo-C12-homoserine lactone acylase PvdQ	Hypothetical, unclassified, unknown//Adaptation, Protection	1	0	0	0
gi|110645304|ref|NC_002516.2|	2687657	*	+AAGCGA	QRY	2687657-2687658ins(AAGCGA)	6	Insertion	PA2403		hypothetical protein	Membrane proteins	0	1	1	1
gi|110645304|ref|NC_002516.2|	2696369	*	+C	QRY	2696369-2696370ins(C)	1	Intergenic Insertion	PA2413//PA2414	pvdH//	118 upstream L-2,4-diaminobutyrate:2-ketoglutarate 4-aminotransferase, PvdH//61 downstream L-sorbosone dehydrogenase	Adaptation, Protection//Carbon compound catabolism	1	1	1	1
gi|110645304|ref|NC_002516.2|	2705296	*	+AGGCGA	QRY	2705296-2705297ins(AGGCGA)	6	Insertion	PA2421		hypothetical protein	Hypothetical, unclassified, unknown	0	1	0	0
gi|110645304|ref|NC_002516.2|	2729543	*	+C	QRY	2729543-2729544ins(C)	1	Intergenic Insertion	PA2432//PA2433	bexR//	87 downstream bistable expression regulator, BexR//28 upstream hypothetical protein	Transcriptional regulators//Hypothetical, unclassified, unknown	1	1	1	1
gi|110645304|ref|NC_002516.2|	2799742	*	+CAACACGCGCCCCA	QRY	2799742-2799743ins(CAACACGCGCCCCA)	14	Intergenic Insertion	PA2480//PA2481	//	8 downstream probable two-component sensor//168 downstream hypothetical protein	Two-component regulatory systems//Hypothetical, unclassified, unknown	1	1	1	1
gi|110645304|ref|NC_002516.2|	2799743	*	+A	QRY	2799743-2799744ins(A)	1	Intergenic Insertion	PA2480//PA2481	//	9 downstream probable two-component sensor//167 downstream hypothetical protein	Two-component regulatory systems//Hypothetical, unclassified, unknown	0	0	1	1
gi|110645304|ref|NC_002516.2|	2799744	*	+A	QRY	2799744-2799745ins(A)	1	Intergenic Insertion	PA2480//PA2481	//	10 downstream probable two-component sensor//166 downstream hypothetical protein	Two-component regulatory systems//Hypothetical, unclassified, unknown	0	0	1	0
gi|110645304|ref|NC_002516.2|	2849624	*	+GGGGG	QRY	2849624-2849625ins(GGGGG)	5	Insertion	PA2526		probable Resistance-Nodulation-Cell Division (RND) efflux transporter	Membrane proteins; Transport of small molecules	0	0	0	1
gi|110645304|ref|NC_002516.2|	2849624	*	+GGGGGG	QRY	2849624-2849625ins(GGGGGG)	6	Insertion	PA2526		probable Resistance-Nodulation-Cell Division (RND) efflux transporter	Membrane proteins; Transport of small molecules	0	0	0	1
gi|110645304|ref|NC_002516.2|	2998660	*	+GCGGA	QRY	2998660-2998661ins(GCGGA)	5	Intergenic Insertion	PA2650//PA2651	//	11 downstream conserved hypothetical protein//196 downstream conserved hypothetical protein	Hypothetical, unclassified, unknown//Hypothetical, unclassified, unknown	1	1	1	1
gi|110645304|ref|NC_002516.2|	3037651	*	+T	QRY	3037651-3037652ins(T)	1	Insertion	PA2685	VgrG4	vgrG4		1	1	1	0
gi|110645304|ref|NC_002516.2|	3122820	*	+T	QRY	3122820-3122821ins(T)	1	Intergenic Insertion	PA2763//PA2764	//	234 upstream hypothetical protein//779 upstream hypothetical protein	Membrane proteins//Hypothetical, unclassified, unknown	1	1	1	1
gi|110645304|ref|NC_002516.2|	3138632	*	+GTCG	QRY	3138632-3138633ins(GTCG)	4	Intergenic Insertion	PA2781//PA2782	//	100 downstream hypothetical protein//379 upstream hypothetical protein	Hypothetical, unclassified, unknown//Hypothetical, unclassified, unknown	1	1	1	0
gi|110645304|ref|NC_002516.2|	3149379	*	-CC	QRY	3149380-3149381delta(CC)	2	Intergenic Deletion	PA2792//PA2793	//	61 upstream hypothetical protein//20 downstream hypothetical protein	Hypothetical, unclassified, unknown//Hypothetical, unclassified, unknown	1	1	1	1
gi|110645304|ref|NC_002516.2|	3229402	*	+C	QRY	3229402-3229403ins(C)	1	Intergenic Insertion	PA2875//PA2876	//pyrF	148 upstream conserved hypothetical protein//82 downstream orotidine 5'-phosphate decarboxylase	Hypothetical, unclassified, unknown//Nucleotide biosynthesis and metabolism	1	1	1	1
gi|110645304|ref|NC_002516.2|	3229409	*	+AC	QRY	3229409-3229410ins(AC)	2	Intergenic Insertion	PA2875//PA2876	//pyrF	155 upstream conserved hypothetical protein//75 downstream orotidine 5'-phosphate decarboxylase	Hypothetical, unclassified, unknown//Nucleotide biosynthesis and metabolism	1	1	1	1
gi|110645304|ref|NC_002516.2|	3253709	*	+C	QRY	3253709-3253710ins(C)	1	Intergenic Insertion	PA2898//PA2899	//	29 upstream hypothetical protein//57 downstream probable transcriptional regulator	Hypothetical, unclassified, unknown//Transcriptional regulators	0	1	0	1
gi|110645304|ref|NC_002516.2|	3284564	*	-A	QRY	3284565-3284565delta(A)	1	Deletion	PA2928		hypothetical protein	Hypothetical, unclassified, unknown	1	1	1	1
gi|110645304|ref|NC_002516.2|	3334515	*	+A	QRY	3334515-3334516ins(A)	1	Insertion	PA2976	rne	ribonuclease E	Transcription, RNA processing and degradation	0	1	0	0
gi|110645304|ref|NC_002516.2|	3366911	*	-GAGAAAGGAGAAAG	QRY	3366912-3366925delta(GAGAAAGGAGAAAG)	14	Intergenic Deletion	PA3005//PA3006	nagZ//psrA	158 upstream beta-N-acetyl-D-glucosaminidase//58 downstream transcriptional regulator PsrA	Putative enzymes; Antibiotic resistance and susceptibility; Amino acid biosynthesis and metabolism//Transcriptional regulators	0	1	0	1
gi|110645304|ref|NC_002516.2|	3383997	*	+CGCCGACGGCGCCCTGGC	QRY	3383997-3383998ins(CGCCGACGGCGCCCTGGC)	18	Insertion	PA3021		hypothetical protein	Hypothetical, unclassified, unknown	1	1	1	1
gi|110645304|ref|NC_002516.2|	3420224	*	+GGCTTCGGGAGC	QRY	3420224-3420225ins(GGCTTCGGGAGC)	12	Intergenic Insertion	PA3054//PA3055	//	32 downstream hypothetical protein//85 downstream hypothetical protein	Hypothetical, unclassified, unknown//Hypothetical, unclassified, unknown	1	0	1	1
gi|110645304|ref|NC_002516.2|	3485608	*	+GCGC	QRY	3485608-3485609ins(GCGC)	4	Insertion	PA3105	xcpQ	general secretion pathway protein D	Protein secretion/export apparatus	0	1	0	1
gi|110645304|ref|NC_002516.2|	3529218	*	-C	QRY	3529219-3529219delta(C)	1	Deletion	PA3145	wbpL	glycosyltransferase WbpL	Membrane proteins; Cell wall / LPS / capsule	0	1	1	1
gi|110645304|ref|NC_002516.2|	3541554	*	-C	QRY	3541555-3541555delta(C)	1	Deletion	PA3157		probable acetyltransferase	Putative enzymes; Cell wall / LPS / capsule	1	1	1	1
gi|110645304|ref|NC_002516.2|	3541554	*	+C	QRY	3541554-3541555ins(C)	1	Insertion	PA3157		probable acetyltransferase	Putative enzymes; Cell wall / LPS / capsule	1	1	1	1
gi|110645304|ref|NC_002516.2|	3572408	*	+T	QRY	3572408-3572409ins(T)	1	Insertion	PA3183	zwf	glucose-6-phosphate 1-dehydrogenase	Energy metabolism; Carbon compound catabolism	0	0	1	0
gi|110645304|ref|NC_002516.2|	3590485	*	+GCG	QRY	3590485-3590486ins(GCG)	3	Intergenic Insertion	PA3197//PA3198	//	135 upstream hypothetical protein//5 downstream conserved hypothetical protein	Hypothetical, unclassified, unknown//Hypothetical, unclassified, unknown	1	1	1	1
gi|110645304|ref|NC_002516.2|	3688596	*	-A	QRY	3688597-3688597delta(A)	1	Deletion	PA3294		hypothetical protein	Hypothetical, unclassified, unknown	1	1	1	1
gi|110645304|ref|NC_002516.2|	3688599	*	+C	QRY	3688599-3688600ins(C)	1	Insertion	PA3294		hypothetical protein	Hypothetical, unclassified, unknown	1	1	1	1
gi|110645304|ref|NC_002516.2|	3757847	*	-C	QRY	3757848-3757848delta(C)	1	Deletion	PA3346		probable two-component response regulator	Transcriptional regulators; Two-component regulatory systems	0	1	0	0
gi|110645304|ref|NC_002516.2|	3874667	*	-CA	QRY	3874668-3874669delta(CA)	2	Deletion	PA3464		hypothetical protein	Hypothetical, unclassified, unknown	1	1	1	1
gi|110645304|ref|NC_002516.2|	3999154	*	+GC	QRY	3999154-3999155ins(GC)	2	Intergenic Insertion	PA3567//PA3568	//	4 downstream probable oxidoreductase//54 downstream probable acetyl-coa synthetase	Putative enzymes//Putative enzymes	0	1	1	1
gi|110645304|ref|NC_002516.2|	4009336	*	+CTGCCACT	QRY	4009336-4009337ins(CTGCCACT)	8	Intergenic Insertion	PA3577//PA3578	//	285 upstream hypothetical protein//206 downstream conserved hypothetical protein	Hypothetical, unclassified, unknown//Hypothetical, unclassified, unknown	1	1	1	1
gi|110645304|ref|NC_002516.2|	4127711	*	-C	QRY	4127712-4127712delta(C)	1	Intergenic Deletion	PA3686//PA3687	adk//ppc	117 upstream adenylate kinase//44 downstream phosphoenolpyruvate carboxylase	Nucleotide biosynthesis and metabolism//Energy metabolism; Central intermediary metabolism	0	0	1	0
gi|110645304|ref|NC_002516.2|	4240667	*	+C	QRY	4240667-4240668ins(C)	1	Intergenic Insertion	PA3781//PA3782	//	88 downstream probable transporter//675 downstream probable transcriptional regulator	Membrane proteins; Transport of small molecules//Transcriptional regulators	0	0	0	1
gi|110645304|ref|NC_002516.2|	4284341	*	+CGCAGGAT	QRY	4284341-4284342ins(CGCAGGAT)	8	Intergenic Insertion	PA3826//PA3827	//	56 downstream hypothetical protein//76 downstream conserved hypothetical protein	Membrane proteins//Membrane proteins	0	0	1	1
gi|110645304|ref|NC_002516.2|	4371188	*	-TGAA	QRY	4371189-4371192delta(TGAA)	4	Deletion	PA3901	fecA	Fe(III) dicitrate transport protein FecA	Membrane proteins; Transport of small molecules	1	1	0	1
gi|110645304|ref|NC_002516.2|	4371194	*	-AA	QRY	4371195-4371196delta(AA)	2	Intergenic Deletion	PA3901//PA3902	fecA//	4 downstream Fe(III) dicitrate transport protein FecA//92 downstream hypothetical protein	Membrane proteins; Transport of small molecules//Hypothetical, unclassified, unknown	0	1	0	0
gi|110645304|ref|NC_002516.2|	4387210	*	+GGAG	QRY	4387210-4387211ins(GGAG)	4	Intergenic Insertion	PA3918//PA3919	moaC//	123 upstream molybdopterin biosynthetic protein C//126 downstream conserved hypothetical protein	Biosynthesis of cofactors, prosthetic groups and carriers//Hypothetical, unclassified, unknown	1	1	1	1
gi|110645304|ref|NC_002516.2|	4423193	*	-CAA	QRY	4423194-4423196delta(CAA)	3	Intergenic Deletion	PA3945//PA3946	//Two-component sensor RocS1	197 upstream conserved hypothetical protein//18 downstream rocS1	Hypothetical, unclassified, unknown//	1	1	1	1
gi|110645304|ref|NC_002516.2|	4894737	*	+GGGGG	QRY	4894737-4894738ins(GGGGG)	5	Insertion	PA4367	bifA	BifA	Motility & Attachment; Cell wall / LPS / capsule	1	0	0	1
gi|110645304|ref|NC_002516.2|	5156631	*	+C	QRY	5156631-5156632ins(C)	1	Insertion	PA4601	morA	motility regulator	Membrane proteins	0	0	0	1
gi|110645304|ref|NC_002516.2|	5198545	*	-GA	QRY	5198546-5198547delta(GA)	2	Deletion	PA4631		hypothetical protein	Hypothetical, unclassified, unknown	1	0	0	0
gi|110645304|ref|NC_002516.2|	5210640	*	-ATT	QRY	5210641-5210643delta(ATT)	3	Intergenic Deletion	PA4640//PA4642	mqoB//	654 downstream malate:quinone oxidoreductase//65 downstream hypothetical protein	Central intermediary metabolism; Energy metabolism//Hypothetical, unclassified, unknown	1	1	1	0
gi|110645304|ref|NC_002516.2|	5242988	*	+CATGGT	QRY	5242988-5242989ins(CATGGT)	6	Intergenic Insertion	PA4674//PA4675	//	429 upstream conserved hypothetical protein//190 upstream probable TonB-dependent receptor	Hypothetical, unclassified, unknown//Transport of small molecules	1	0	0	1
gi|110645304|ref|NC_002516.2|	5242990	*	+TGG	QRY	5242990-5242991ins(TGG)	3	Intergenic Insertion	PA4674//PA4675	//	431 upstream conserved hypothetical protein//188 upstream probable TonB-dependent receptor	Hypothetical, unclassified, unknown//Transport of small molecules	0	1	1	0
gi|110645304|ref|NC_002516.2|	5262685	*	-G	QRY	5262686-5262686delta(G)	1	Intergenic Deletion	PA4689//PA4690.1	//	37 upstream hypothetical protein//1414 downstream 5S ribosomal RNA	Hypothetical, unclassified, unknown//Non-coding RNA gene	0	0	0	1
gi|110645304|ref|NC_002516.2|	5295127	*	-T	QRY	5295128-5295128delta(T)	1	Intergenic Deletion	PA4715//PA4716	//	128 upstream probable aminotransferase//42 upstream hypothetical protein	Putative enzymes//Hypothetical, unclassified, unknown	0	1	0	0
gi|110645304|ref|NC_002516.2|	5471607	*	+ACCCGCCAAGGTTC	QRY	5471607-5471608ins(ACCCGCCAAGGTTC)	14	Intergenic Insertion	PA4873//PA4874	//	156 downstream probable heat-shock protein//19 downstream conserved hypothetical protein	Chaperones & heat shock proteins//Hypothetical, unclassified, unknown	0	1	0	1
gi|110645304|ref|NC_002516.2|	5516069	*	+AT	QRY	5516069-5516070ins(AT)	2	Insertion	PA4915		probable chemotaxis transducer	Adaptation, Protection; Chemotaxis	1	0	1	1
gi|110645304|ref|NC_002516.2|	5516070	*	+TAC	QRY	5516070-5516071ins(TAC)	3	Insertion	PA4915		probable chemotaxis transducer	Adaptation, Protection; Chemotaxis	1	1	0	1
gi|110645304|ref|NC_002516.2|	5516306	*	+CGG	QRY	5516306-5516307ins(CGG)	3	Insertion	PA4915		probable chemotaxis transducer	Adaptation, Protection; Chemotaxis	1	1	1	1
gi|110645304|ref|NC_002516.2|	5589282	*	+T	QRY	5589282-5589283ins(T)	1	Intergenic Insertion	PA4977//PA4978	aruI//	29 upstream 2-ketoarginine decarboxylase, AruI//13 downstream hypothetical protein	Amino acid biosynthesis and metabolism//Putative enzymes	1	1	1	1
gi|110645304|ref|NC_002516.2|	5672695	*	-GGCCGGCTTCGCCGCGGCGGTGGT	QRY	5672696-5672719delta(GGCCGGCTTCGCCGCGGCGGTGGT)	24	Deletion	PA5037		hypothetical protein	Hypothetical, unclassified, unknown	1	1	0	1
gi|110645304|ref|NC_002516.2|	5810103	*	-T	QRY	5810104-5810104delta(T)	1	Intergenic Deletion	PA5160.1//PA5161	//rmlB	59 downstream tRNA-Thr//177 upstream dTDP-D-glucose 4,6-dehydratase	Non-coding RNA gene//Carbon compound catabolism; Cell wall / LPS / capsule	0	1	1	1
gi|110645304|ref|NC_002516.2|	5825787	*	+ACGCC	QRY	5825787-5825788ins(ACGCC)	5	Intergenic Insertion	PA5173//PA5174	arcC//	68 downstream carbamate kinase//348 upstream probable beta-ketoacyl synthase	Amino acid biosynthesis and metabolism//Fatty acid and phospholipid metabolism	0	0	1	1
gi|110645304|ref|NC_002516.2|	5825788	*	+CGC	QRY	5825788-5825789ins(CGC)	3	Intergenic Insertion	PA5173//PA5174	arcC//	69 downstream carbamate kinase//347 upstream probable beta-ketoacyl synthase	Amino acid biosynthesis and metabolism//Fatty acid and phospholipid metabolism	1	1	1	0
gi|110645304|ref|NC_002516.2|	5830258	*	-T	QRY	5830259-5830259delta(T)	1	Deletion	PA5177		probable hydrolase	Putative enzymes	1	1	0	1
gi|110645304|ref|NC_002516.2|	5850053	*	+GCTTTC	QRY	5850053-5850054ins(GCTTTC)	6	Intergenic Insertion	PA5197//PA5198	rimK//	5 downstream ribosomal protein S6 modification protein//186 upstream LD-carboxypeptidase	Transcription, RNA processing and degradation; Translation, post-translational modification, degradation//Hypothetical, unclassified, unknown	0	1	1	1
gi|110645304|ref|NC_002516.2|	5878744	*	+GGAC	QRY	5878744-5878745ins(GGAC)	4	Intergenic Insertion	PA5220//PA5221	//	27 downstream hypothetical protein//10 downstream probable FAD-dependent monooxygenase	Hypothetical, unclassified, unknown//Putative enzymes	0	1	0	1
gi|110645304|ref|NC_002516.2|	5917358	*	-A	QRY	5917359-5917359delta(A)	1	Deletion	PA5255	algQ	Alginate regulatory protein AlgQ	Transcriptional regulators	1	0	1	0
gi|110645304|ref|NC_002516.2|	5966586	*	+GCCGGGCA	QRY	5966586-5966587ins(GCCGGGCA)	8	Intergenic Insertion	PA5297//PA5298	poxB//	9 downstream pyruvate dehydrogenase (cytochrome)//120 upstream xanthine phosphoribosyltransferase	Central intermediary metabolism; Energy metabolism//Nucleotide biosynthesis and metabolism	1	0	1	1
gi|110645304|ref|NC_002516.2|	5966586	*	+GGGCA	QRY	5966586-5966587ins(GGGCA)	5	Intergenic Insertion	PA5297//PA5298	poxB//	9 downstream pyruvate dehydrogenase (cytochrome)//120 upstream xanthine phosphoribosyltransferase	Central intermediary metabolism; Energy metabolism//Nucleotide biosynthesis and metabolism	1	0	1	1
gi|110645304|ref|NC_002516.2|	5978719	*	+CCCCCC	QRY	5978719-5978720ins(CCCCCC)	6	Insertion	PA5309	FAD-dependent oxidoreductase	pauB4		1	0	0	0
gi|110645304|ref|NC_002516.2|	6071827	*	+GAA	QRY	6071827-6071828ins(GAA)	3	Intergenic Insertion	PA5393//PA5394	//cls	209 upstream conserved hypothetical protein//85 downstream cardiolipin synthase	Hypothetical, unclassified, unknown//Fatty acid and phospholipid metabolism	0	1	1	1
gi|110645304|ref|NC_002516.2|	6116414	*	-C	QRY	6116415-6116415delta(C)	1	Intergenic Deletion	PA5434//PA5435	mtr//	103 upstream tryptophan permease//78 downstream probable transcarboxylase subunit	Membrane proteins; Transport of small molecules//Central intermediary metabolism	1	1	1	0
gi|110645304|ref|NC_002516.2|	6116416	*	-A	QRY	6116417-6116417delta(A)	1	Intergenic Deletion	PA5434//PA5435	mtr//	105 upstream tryptophan permease//76 downstream probable transcarboxylase subunit	Membrane proteins; Transport of small molecules//Central intermediary metabolism	0	0	0	1
gi|110645304|ref|NC_002516.2|	6197917	*	+TGCGCAG	QRY	6197917-6197918ins(TGCGCAG)	7	Intergenic Insertion	PA5505//PA5506	//	65 downstream probable TonB-dependent receptor//138 upstream hypothetical protein	Membrane proteins; Transport of small molecules//Hypothetical, unclassified, unknown	1	0	1	1
gi|110645304|ref|NC_002516.2|	6223019	*	+C	QRY	6223019-6223020ins(C)	1	Intergenic Insertion	PA5529//PA5530	//	161 downstream probable sodium/proton antiporter//155 upstream probable MFS dicarboxylate transporter	Membrane proteins; Transport of small molecules//Membrane proteins; Transport of small molecules	0	0	0	1
gi|110645304|ref|NC_002516.2|	6234456	*	-G	QRY	6234457-6234457delta(G)	1	Intergenic Deletion	PA5541//PA5542	pyrQ//	2 downstream dihydroorotase//43 downstream hypothetical protein	Nucleotide biosynthesis and metabolism//Putative enzymes	1	1	1	1
gi|110645304|ref|NC_002516.2|	6240116	*	+CC	QRY	6240116-6240117ins(CC)	2	Insertion	PA5546		conserved hypothetical protein	Putative enzymes	0	0	0	1

## Sheet: DK53_SNPs
SNPs in clone type DK53 (12 isolates, 1 = Mutation is present in isolate, 0 = Mutation is not present in isolate)
Chromosome	Position in chromosome	Reference nucleotide	Query nucleotide	Mutated allele	Mutation nucleotide level	Mutation AA level	Type of mutation	Gene locus tag	Gene name	Product	PseudoCap Function Class	418	422	423.1	424	426	428	430	431	434	437	437.1	439
gi|110645304|ref|NC_002516.2|	4967	C	T	QRY	C693T	N231N	Silent	PA0004	gyrB	DNA gyrase subunit B	DNA replication, recombination, modification and repair	0	1	0	0	0	0	0	0	0	0	0	0
gi|110645304|ref|NC_002516.2|	11764	A	G	QRY	T725C	L242P	Missense	PA0008	glyS	glycyl-tRNA synthetase beta chain	Amino acid biosynthesis and metabolism; Translation, post-translational modification, degradation	1	1	1	1	1	0	1	0	0	0	0	1
gi|110645304|ref|NC_002516.2|	14454	G	A	QRY	G220A	G74S	Missense	PA0011		probable 2-OH-lauroyltransferase	Cell wall / LPS / capsule	0	1	0	0	0	0	0	0	0	0	0	0
gi|110645304|ref|NC_002516.2|	59073	C	T	QRY	C288T	A96A	Silent	PA0044	exoT	exoenzyme T	Secreted Factors (toxins, enzymes, alginate)	0	0	1	0	0	0	0	0	0	0	0	0
gi|110645304|ref|NC_002516.2|	67330	C	T	QRY	C1028T	A343V	Missense	PA0051	phzH	potential phenazine-modifying enzyme	Putative enzymes	0	0	1	0	0	0	0	0	0	0	0	0
gi|110645304|ref|NC_002516.2|	105980	T	C	QRY	T622C	L208L	Silent	PA0088	TssF1	tssF1		1	0	0	0	0	0	0	0	0	0	0	0
gi|110645304|ref|NC_002516.2|	142316	C	T	QRY	C400T	R134C	Missense	PA0122	rahU	rahU		1	1	1	1	1	0	1	0	0	0	0	1
gi|110645304|ref|NC_002516.2|	147639	G	A	QRY	C1416T	T472T	Silent	PA0130	3-Oxopropanoate dehydrogenase	bauC		0	0	0	1	0	0	0	0	0	0	0	0
gi|110645304|ref|NC_002516.2|	187903	G	A	QRY	G1072A	V358M	Missense	PA0164		probable gamma-glutamyltranspeptidase	Amino acid biosynthesis and metabolism	1	1	1	1	1	0	1	0	0	0	0	1
gi|110645304|ref|NC_002516.2|	206707	A	G	QRY	T248C	V83A	Missense	PA0181		probable transcriptional regulator	Transcriptional regulators	1	1	1	1	1	0	1	0	0	0	0	1
gi|110645304|ref|NC_002516.2|	212202	C	T	QRY	C->T		Intergenic	PA0185//PA0186	//	129 upstream probable permease of ABC transporter//138 upstream probable binding protein component of ABC transporter	Membrane proteins; Transport of small molecules//Transport of small molecules	1	0	0	0	0	0	0	0	0	0	0	0
gi|110645304|ref|NC_002516.2|	253901	A	G	QRY	T736C	Y246H	Missense	PA0224		probable aldolase	Putative enzymes	0	0	1	0	0	0	0	0	0	0	0	0
gi|110645304|ref|NC_002516.2|	350257	G	A	QRY	C585T	I195I	Silent	PA0309		hypothetical protein	Hypothetical, unclassified, unknown	0	1	0	0	0	0	0	0	0	0	0	0
gi|110645304|ref|NC_002516.2|	350267	A	G	QRY	T575C	V192A	Missense	PA0309		hypothetical protein	Hypothetical, unclassified, unknown	0	0	0	1	0	0	0	0	0	0	0	0
gi|110645304|ref|NC_002516.2|	354354	C	T	QRY	G108A	L36L	Silent	PA0314		L-cysteine transporter of ABC system FliY	Transport of small molecules	0	1	0	0	1	0	1	0	0	0	0	0
gi|110645304|ref|NC_002516.2|	391495	C	T	QRY	C402T	A134A	Silent	PA0348		hypothetical protein	Hypothetical, unclassified, unknown	0	0	0	1	0	0	0	0	0	0	0	0
gi|110645304|ref|NC_002516.2|	414029	G	A	QRY	C501T	S167S	Silent	PA0370		conserved hypothetical protein	Hypothetical, unclassified, unknown	1	1	1	1	1	0	1	0	0	0	0	1
gi|110645304|ref|NC_002516.2|	430440	G	A	QRY	C183T	I61I	Silent	PA0389		hypothetical protein	Hypothetical, unclassified, unknown	0	0	0	0	0	1	0	0	0	0	0	0
gi|110645304|ref|NC_002516.2|	480576	A	G	QRY	T551C	L184P	Missense	PA0429		hypothetical protein	Hypothetical, unclassified, unknown	1	1	1	1	1	0	1	0	0	0	0	1
gi|110645304|ref|NC_002516.2|	481066	C	T	QRY	G61A	E21K	Missense	PA0429		hypothetical protein	Hypothetical, unclassified, unknown	0	0	0	0	0	0	0	1	0	0	0	0
gi|110645304|ref|NC_002516.2|	515920	C	T	QRY	G108A	L36L	Silent	PA0457.1		hypothetical membrane protein	Hypothetical, unclassified, unknown	1	1	1	1	1	0	1	0	0	0	0	1
gi|110645304|ref|NC_002516.2|	527067	A	G	QRY	A191G	E64G	Missense	PA0466		hypothetical protein	Hypothetical, unclassified, unknown	0	0	1	0	0	0	0	0	0	0	0	0
gi|110645304|ref|NC_002516.2|	547530	A	G	QRY	T877C	F293L	Missense	PA0486		conserved hypothetical protein	Hypothetical, unclassified, unknown	0	0	0	0	1	0	0	0	0	0	0	0
gi|110645304|ref|NC_002516.2|	562003	A	G	QRY	A1196G	D399G	Missense	PA0501	bioF	8-amino-7-oxononanoate synthase	Biosynthesis of cofactors, prosthetic groups and carriers	0	1	0	0	1	0	0	0	0	0	0	0
gi|110645304|ref|NC_002516.2|	593829	A	G	QRY	A557G	H186R	Missense	PA0534	FAD-dependent oxidoreductase	pauB1		1	0	0	0	0	0	0	0	0	0	0	1
gi|110645304|ref|NC_002516.2|	602512	T	C	QRY	T167C	V56A	Missense	PA0545		hypothetical protein	Putative enzymes	0	0	1	0	0	0	0	0	0	0	0	0
gi|110645304|ref|NC_002516.2|	647782	A	G	QRY	T871C	Y291H	Missense	PA0588		conserved hypothetical protein	Hypothetical, unclassified, unknown	1	1	1	1	1	0	1	0	0	0	0	1
gi|110645304|ref|NC_002516.2|	648743	A	G	QRY	A->G		Intergenic	PA0588//PA0589	//	91 upstream conserved hypothetical protein//188 downstream conserved hypothetical protein	Hypothetical, unclassified, unknown//Energy metabolism	1	0	0	0	0	0	0	0	0	0	0	1
gi|110645304|ref|NC_002516.2|	653428	G	A	QRY	C345T	S115S	Silent	PA0594	surA	peptidyl-prolyl cis-trans isomerase SurA	Translation, post-translational modification, degradation; Adaptation, Protection; Chaperones & heat shock proteins	0	0	0	1	0	0	0	0	0	0	0	0
gi|110645304|ref|NC_002516.2|	656373	A	G	QRY	T155C	L52P	Missense	PA0595	ostA	organic solvent tolerance protein OstA precursor	Adaptation, Protection	1	1	1	1	1	0	1	0	0	0	0	1
gi|110645304|ref|NC_002516.2|	669638	A	G	QRY	A224G	D75G	Missense	PA0607	rpe	ribulose-phosphate 3-epimerase	Energy metabolism	0	1	0	0	0	0	0	0	0	0	0	0
gi|110645304|ref|NC_002516.2|	718304	C	T	QRY	G423A	P141P	Silent	PA0666		conserved hypothetical protein	Hypothetical, unclassified, unknown	1	0	0	0	0	0	0	0	0	0	0	0
gi|110645304|ref|NC_002516.2|	721632	A	G	QRY	A->G		Intergenic	PA0668//PA0668.1	tyrZ//	76 downstream 5S ribosomal RNA//464 upstream 16S ribosomal RNA	Amino acid biosynthesis and metabolism; Translation, post-translational modification, degradation//Non-coding RNA gene	0	0	0	0	1	0	0	0	0	0	0	0
gi|110645304|ref|NC_002516.2|	721666	C	G	QRY	C->G		Intergenic	PA0668//PA0668.1	tyrZ//	110 downstream 5S ribosomal RNA//430 upstream 16S ribosomal RNA	Amino acid biosynthesis and metabolism; Translation, post-translational modification, degradation//Non-coding RNA gene	1	1	1	0	1	1	1	1	1	1	1	1
gi|110645304|ref|NC_002516.2|	721684	C	T	QRY	C->T		Intergenic	PA0668//PA0668.1	tyrZ//	128 downstream 5S ribosomal RNA//412 upstream 16S ribosomal RNA	Amino acid biosynthesis and metabolism; Translation, post-translational modification, degradation//Non-coding RNA gene	0	0	0	1	0	0	0	0	0	0	0	0
gi|110645304|ref|NC_002516.2|	721685	C	A	QRY	C->A		Intergenic	PA0668//PA0668.1	tyrZ//	129 downstream 5S ribosomal RNA//411 upstream 16S ribosomal RNA	Amino acid biosynthesis and metabolism; Translation, post-translational modification, degradation//Non-coding RNA gene	0	0	0	1	0	0	0	0	0	0	0	0
gi|110645304|ref|NC_002516.2|	721696	T	C	QRY	T->C		Intergenic	PA0668//PA0668.1	tyrZ//	140 downstream 5S ribosomal RNA//400 upstream 16S ribosomal RNA	Amino acid biosynthesis and metabolism; Translation, post-translational modification, degradation//Non-coding RNA gene	0	0	0	0	1	0	0	0	0	0	0	0
gi|110645304|ref|NC_002516.2|	721721	G	C	QRY	G->C		Intergenic	PA0668//PA0668.1	tyrZ//	165 downstream 5S ribosomal RNA//375 upstream 16S ribosomal RNA	Amino acid biosynthesis and metabolism; Translation, post-translational modification, degradation//Non-coding RNA gene	1	1	1	0	0	1	1	1	1	1	1	1
gi|110645304|ref|NC_002516.2|	721724	G	A	QRY	G->A		Intergenic	PA0668//PA0668.1	tyrZ//	168 downstream 5S ribosomal RNA//372 upstream 16S ribosomal RNA	Amino acid biosynthesis and metabolism; Translation, post-translational modification, degradation//Non-coding RNA gene	1	1	1	0	0	1	1	1	1	1	1	1
gi|110645304|ref|NC_002516.2|	721725	C	T	QRY	C->T		Intergenic	PA0668//PA0668.1	tyrZ//	169 downstream 5S ribosomal RNA//371 upstream 16S ribosomal RNA	Amino acid biosynthesis and metabolism; Translation, post-translational modification, degradation//Non-coding RNA gene	1	1	1	1	0	1	1	1	1	1	1	1
gi|110645304|ref|NC_002516.2|	721741	A	G	QRY	A->G		Intergenic	PA0668//PA0668.1	tyrZ//	185 downstream 5S ribosomal RNA//355 upstream 16S ribosomal RNA	Amino acid biosynthesis and metabolism; Translation, post-translational modification, degradation//Non-coding RNA gene	1	1	1	0	0	1	1	1	1	1	1	1
gi|110645304|ref|NC_002516.2|	721761	A	G	QRY	A->G		Intergenic	PA0668//PA0668.1	tyrZ//	205 downstream 5S ribosomal RNA//335 upstream 16S ribosomal RNA	Amino acid biosynthesis and metabolism; Translation, post-translational modification, degradation//Non-coding RNA gene	1	1	1	1	0	1	1	1	1	1	1	1
gi|110645304|ref|NC_002516.2|	721784	T	C	QRY	T->C		Intergenic	PA0668//PA0668.1	tyrZ//	228 downstream 5S ribosomal RNA//312 upstream 16S ribosomal RNA	Amino acid biosynthesis and metabolism; Translation, post-translational modification, degradation//Non-coding RNA gene	0	0	0	0	1	0	0	0	0	0	0	0
gi|110645304|ref|NC_002516.2|	727014	C	T	QRY	C->T		Intergenic	PA0668.4//PA0668.5	//	21 downstream 23S ribosomal RNA//122 upstream 5S ribosomal RNA	Non-coding RNA gene//Non-coding RNA gene	1	1	1	1	1	0	1	0	0	0	0	1
gi|110645304|ref|NC_002516.2|	729142	C	T	QRY	G1562A	G521D	Missense	PA0669		probable DNA polymerase alpha chain	Putative enzymes; DNA replication, recombination, modification and repair	0	0	0	0	1	0	0	0	0	0	0	0
gi|110645304|ref|NC_002516.2|	733817	C	T	QRY	G177A	R59R	Silent	PA0673		hypothetical protein	Hypothetical, unclassified, unknown	0	0	0	0	0	0	1	0	0	0	0	0
gi|110645304|ref|NC_002516.2|	777311	G	A	QRY	C871T	L291F	Missense	PA0704		probable amidase	Putative enzymes	0	1	0	0	0	0	0	0	0	0	0	0
gi|110645304|ref|NC_002516.2|	779864	G	A	QRY	C238T	R80C	Missense	PA0706	cat	chloramphenicol acetyltransferase	Antibiotic resistance and susceptibility	0	0	0	0	0	0	1	0	0	0	0	0
gi|110645304|ref|NC_002516.2|	784759	A	G	QRY	A62G	E21G	Missense	PA0714		PhrD	Hypothetical, unclassified, unknown	0	0	1	0	0	0	0	0	0	0	0	0
gi|110645304|ref|NC_002516.2|	831644	A	G	QRY	A344G	D115G	Missense	PA0762	algU	sigma factor AlgU	Transcriptional regulators	0	0	0	0	0	0	0	0	0	0	0	1
gi|110645304|ref|NC_002516.2|	831740	T	C	QRY	T440C	L147P	Missense	PA0762	algU	sigma factor AlgU	Transcriptional regulators	0	0	1	0	0	0	0	0	0	0	0	0
gi|110645304|ref|NC_002516.2|	845074	A	G	QRY	T106C	C36R	Missense	PA0777		hypothetical protein	Hypothetical, unclassified, unknown	1	1	1	1	1	0	1	0	0	0	0	1
gi|110645304|ref|NC_002516.2|	870613	C	T	QRY	G2243A	G748E	Missense	PA0794		probable aconitate hydratase	Energy metabolism	1	1	1	1	1	0	1	0	0	0	0	1
gi|110645304|ref|NC_002516.2|	872736	C	T	QRY	G120A	V40V	Silent	PA0794		probable aconitate hydratase	Energy metabolism	0	0	0	0	0	0	0	1	0	0	0	0
gi|110645304|ref|NC_002516.2|	905282	C	T	QRY	G320A	G107D	Missense	PA0830		hypothetical protein	Hypothetical, unclassified, unknown	1	1	1	1	1	0	1	0	0	0	0	1
gi|110645304|ref|NC_002516.2|	909847	G	A	QRY	C1686T	A562A	Silent	PA0835	pta	phosphate acetyltransferase	Carbon compound catabolism	1	1	1	1	1	0	1	0	0	0	0	1
gi|110645304|ref|NC_002516.2|	963076	C	T	QRY	C113T	S38L	Missense	PA0881		hypothetical protein	Hypothetical, unclassified, unknown	0	0	0	0	0	0	1	0	0	0	0	0
gi|110645304|ref|NC_002516.2|	968198	A	G	QRY	A629G	N210S	Missense	PA0885		probable C4-dicarboxylate transporter	Transport of small molecules	0	0	1	0	0	0	0	0	0	0	0	0
gi|110645304|ref|NC_002516.2|	975392	G	T	QRY	G911T	R304L	Missense	PA0891		hypothetical protein	Hypothetical, unclassified, unknown	0	0	0	0	0	0	0	1	0	0	0	0
gi|110645304|ref|NC_002516.2|	991025	A	G	QRY	A13G	T5A	Missense	PA0905	rsmA	tRNA-Arg	Translation, post-translational modification, degradation	0	1	1	0	1	0	1	0	0	0	0	0
gi|110645304|ref|NC_002516.2|	991032	G	A	QRY	G20A	R7Q	Missense	PA0905	rsmA	tRNA-Arg	Translation, post-translational modification, degradation	0	0	0	1	0	0	0	0	0	0	0	0
gi|110645304|ref|NC_002516.2|	994079	G	A	QRY	G->A		Intergenic	PA0909//PA0910	//	28 downstream hypothetical protein//64 upstream hypothetical protein	Related to phage, transposon, or plasmid; Membrane proteins//Hypothetical, unclassified, unknown	0	0	1	0	0	0	0	0	0	0	0	0
gi|110645304|ref|NC_002516.2|	1003780	A	G	QRY	T185C	V62A	Missense	PA0919		hypothetical protein	Hypothetical, unclassified, unknown	0	0	0	1	0	0	0	0	0	0	0	0
gi|110645304|ref|NC_002516.2|	1009200	G	A	QRY	C1735T	R579C	Missense	PA0924		hypothetical protein	Hypothetical, unclassified, unknown; Membrane proteins	1	1	1	1	1	0	1	0	0	0	0	1
gi|110645304|ref|NC_002516.2|	1020663	G	A	QRY	G->A		Intergenic	PA0931//PA0932	pirA//cysM	205 downstream ferric enterobactin receptor PirA//45 upstream cysteine synthase B	Transport of small molecules//Amino acid biosynthesis and metabolism	1	1	1	1	1	0	1	0	0	0	0	1
gi|110645304|ref|NC_002516.2|	1026125	G	A	QRY	G725A	R242Q	Missense	PA0935		conserved hypothetical protein	Hypothetical, unclassified, unknown	1	1	1	1	1	0	1	0	0	0	0	1
gi|110645304|ref|NC_002516.2|	1033011	C	T	QRY	G814A	D272N	Missense	PA0945	purM	phosphoribosylaminoimidazole synthetase	Nucleotide biosynthesis and metabolism	0	1	0	0	1	0	1	0	0	0	0	0
gi|110645304|ref|NC_002516.2|	1050704	A	G	QRY	A404G	E135G	Missense	PA0964	pmpR	pqsR-mediated PQS regulator, PmpR	Hypothetical, unclassified, unknown	1	1	1	1	1	0	1	0	0	0	0	1
gi|110645304|ref|NC_002516.2|	1050749	C	T	QRY	C449T	A150V	Missense	PA0964	pmpR	pqsR-mediated PQS regulator, PmpR	Hypothetical, unclassified, unknown	0	0	0	0	1	0	0	0	0	0	0	0
gi|110645304|ref|NC_002516.2|	1089941	T	C	QRY	A503G	D168G	Missense	PA1005		conserved hypothetical protein	Hypothetical, unclassified, unknown	0	0	0	0	0	0	1	0	0	0	0	0
gi|110645304|ref|NC_002516.2|	1094014	C	T	QRY	C764T	A255V	Missense	PA1010	dapA	dihydrodipicolinate synthase	Amino acid biosynthesis and metabolism	1	0	0	1	0	0	0	0	0	0	0	1
gi|110645304|ref|NC_002516.2|	1099505	G	A	QRY	G->A		Intergenic	PA1015//PA1016	//	377 upstream probable transcriptional regulator//164 upstream hypothetical protein	Transcriptional regulators//Hypothetical, unclassified, unknown	0	0	0	0	0	0	0	1	0	0	0	0
gi|110645304|ref|NC_002516.2|	1111008	A	G	QRY	A62G	Q21R	Missense	PA1025		probable porin	Membrane proteins; Transport of small molecules	0	0	0	1	0	0	0	0	0	0	0	0
gi|110645304|ref|NC_002516.2|	1138962	G	T	QRY	G649T	E217_	Nonsense	PA1051		probable transporter	Membrane proteins; Transport of small molecules	0	0	0	0	0	1	0	0	0	0	0	0
gi|110645304|ref|NC_002516.2|	1169686	A	G	QRY	A572G	N191S	Missense	PA1083	flgH	flagellar L-ring protein precursor FlgH	Cell wall / LPS / capsule; Motility & Attachment	1	1	1	1	1	0	1	0	0	0	0	1
gi|110645304|ref|NC_002516.2|	1194531	A	G	QRY	A325G	T109A	Missense	PA1102	fliG	flagellar motor switch protein FliG	Cell wall / LPS / capsule; Motility & Attachment	0	0	1	0	0	0	0	0	0	0	0	0
gi|110645304|ref|NC_002516.2|	1209712	T	C	QRY	A592G	T198A	Missense	PA1115		hypothetical protein	Membrane proteins	0	1	0	0	0	0	0	0	0	0	0	0
gi|110645304|ref|NC_002516.2|	1228544	C	T	QRY	G655A	G219S	Missense	PA1137		probable oxidoreductase	Putative enzymes	1	1	1	1	1	0	1	0	0	0	0	1
gi|110645304|ref|NC_002516.2|	1244084	C	T	QRY	C491T	A164V	Missense	PA1150	pys2	pyocin S2	Adaptation, Protection; Secreted Factors (toxins, enzymes, alginate)	0	0	0	1	0	0	0	0	0	0	0	0
gi|110645304|ref|NC_002516.2|	1257001	G	A	QRY	G908A	R303H	Missense	PA1158		probable two-component sensor	Two-component regulatory systems	0	0	0	0	0	0	0	0	0	1	1	0
gi|110645304|ref|NC_002516.2|	1257897	C	T	QRY	C126T	R42R	Silent	PA1159		probable cold-shock protein	Transcriptional regulators; Adaptation, Protection	1	1	1	1	1	0	1	0	0	0	0	1
gi|110645304|ref|NC_002516.2|	1261677	A	G	QRY	T1490C	L497P	Missense	PA1163	ndvB	NdvB	Putative enzymes; Antibiotic resistance and susceptibility	1	1	1	1	1	0	1	0	0	0	0	1
gi|110645304|ref|NC_002516.2|	1289109	G	A	QRY	G373A	A125T	Missense	PA1187		probable acyl-CoA dehydrogenase	Putative enzymes	1	1	1	1	1	0	1	0	0	0	0	1
gi|110645304|ref|NC_002516.2|	1296042	C	T	QRY	G188A	W63_	Nonsense	PA1194		probable amino acid permease	Membrane proteins; Transport of small molecules	0	1	0	0	0	0	0	0	0	0	0	0
gi|110645304|ref|NC_002516.2|	1329311	C	T	QRY	C120T	A40A	Silent	PA1227		hypothetical protein	Hypothetical, unclassified, unknown	0	1	0	0	0	0	0	0	0	0	0	0
gi|110645304|ref|NC_002516.2|	1332686	C	T	QRY	C52T	P18S	Missense	PA1232		hypothetical protein	Membrane proteins	0	0	0	0	1	0	0	0	0	0	0	0
gi|110645304|ref|NC_002516.2|	1337269	G	A	QRY	C673T	R225C	Missense	PA1236		probable major facilitator superfamily (MFS) transporter	Membrane proteins; Transport of small molecules	0	0	0	1	0	0	0	0	0	0	0	0
gi|110645304|ref|NC_002516.2|	1337880	C	T	QRY	G62A	G21D	Missense	PA1236		probable major facilitator superfamily (MFS) transporter	Membrane proteins; Transport of small molecules	0	0	0	0	1	0	0	0	0	0	0	0
gi|110645304|ref|NC_002516.2|	1343357	A	G	QRY	A545G	E182G	Missense	PA1241		probable transcriptional regulator	Transcriptional regulators	1	1	1	1	1	0	1	0	0	0	0	1
gi|110645304|ref|NC_002516.2|	1372863	A	G	QRY	A->G		Intergenic	PA1263//PA1264	//	181 downstream hypothetical protein//116 downstream probable transcriptional regulator	Hypothetical, unclassified, unknown//Transcriptional regulators	0	1	0	0	0	0	0	0	0	0	0	0
gi|110645304|ref|NC_002516.2|	1382688	C	T	QRY	C885T	A295A	Silent	PA1271		probable tonB-dependent receptor	Transport of small molecules	0	0	0	0	1	0	0	0	0	0	0	0
gi|110645304|ref|NC_002516.2|	1415398	T	C	QRY	A1417G	S473G	Missense	PA1304		probable oligopeptidase	Putative enzymes	1	1	1	1	1	0	1	0	0	0	0	1
gi|110645304|ref|NC_002516.2|	1416013	A	G	QRY	T802C	Y268H	Missense	PA1304		probable oligopeptidase	Putative enzymes	0	1	0	0	0	0	0	0	0	0	0	0
gi|110645304|ref|NC_002516.2|	1432846	C	T	QRY	C810T	V270V	Silent	PA1321	cyoE	cytochrome o ubiquinol oxidase protein CyoE	Energy metabolism	0	1	0	0	1	0	0	0	0	0	0	0
gi|110645304|ref|NC_002516.2|	1433294	A	G	QRY	A129G	E43E	Silent	PA1322		probable TonB-dependent receptor	Membrane proteins; Transport of small molecules	0	0	0	1	0	0	0	0	0	0	0	0
gi|110645304|ref|NC_002516.2|	1461024	C	T	QRY	G831A	L277L	Silent	PA1346		hypothetical protein	Hypothetical, unclassified, unknown	0	0	0	0	1	0	0	0	0	0	0	0
gi|110645304|ref|NC_002516.2|	1480186	A	G	QRY	A->G		Intergenic	PA1366//PA1367	//	395 upstream hypothetical protein//29 downstream hypothetical protein	Hypothetical, unclassified, unknown//Hypothetical, unclassified, unknown	1	0	0	0	0	0	0	0	0	0	0	1
gi|110645304|ref|NC_002516.2|	1517627	A	G	QRY	T1142C	L381P	Missense	PA1396		probable two-component sensor	Two-component regulatory systems	0	1	0	0	1	0	0	0	0	0	0	0
gi|110645304|ref|NC_002516.2|	1528927	C	T	QRY	G635A	R212Q	Missense	PA1406		hypothetical protein	Hypothetical, unclassified, unknown	1	1	1	1	1	0	1	0	0	0	0	1
gi|110645304|ref|NC_002516.2|	1534463	A	G	QRY	A175G	N59D	Missense	PA1410		probable periplasmic spermidine/putrescine-binding protein	Transport of small molecules	0	1	0	0	0	0	0	0	0	0	0	0
gi|110645304|ref|NC_002516.2|	1541514	A	G	QRY	T1233C	Y411Y	Silent	PA1417		probable decarboxylase	Putative enzymes	0	1	0	0	1	0	0	0	0	0	0	0
gi|110645304|ref|NC_002516.2|	1548407	C	T	QRY	G1181A	G394D	Missense	PA1423	bdlA	BdlA	Cell wall / LPS / capsule; Chemotaxis	0	0	0	0	1	0	0	0	0	0	0	0
gi|110645304|ref|NC_002516.2|	1585706	T	C	QRY	T67C	L23L	Silent	PA1456	cheY	two-component response regulator CheY	Transcriptional regulators; Chemotaxis; Two-component regulatory systems	0	0	0	0	1	0	0	0	0	0	0	0
gi|110645304|ref|NC_002516.2|	1585892	G	A	QRY	G253A	A85T	Missense	PA1456	cheY	two-component response regulator CheY	Transcriptional regulators; Chemotaxis; Two-component regulatory systems	1	1	1	1	1	0	1	0	0	0	0	1
gi|110645304|ref|NC_002516.2|	1623281	A	G	QRY	T597C	G199G	Silent	PA1495		hypothetical protein	Hypothetical, unclassified, unknown	0	0	0	0	1	0	0	0	0	0	0	0
gi|110645304|ref|NC_002516.2|	1625756	C	T	QRY	C->T		Intergenic	PA1497//PA1498	//pykF	61 upstream probable transporter//306 downstream pyruvate kinase I	Membrane proteins; Transport of small molecules//Energy metabolism; Carbon compound catabolism	1	1	1	1	1	0	1	0	0	0	0	1
gi|110645304|ref|NC_002516.2|	1660795	G	A	QRY	G69A	R23R	Silent	PA1526		probable transcriptional regulator	Transcriptional regulators	0	1	0	0	0	0	0	0	0	0	0	0
gi|110645304|ref|NC_002516.2|	1662416	C	T	QRY	C1005T	L335L	Silent	PA1527		conserved hypothetical protein	Hypothetical, unclassified, unknown	0	0	1	0	0	0	0	0	0	0	0	0
gi|110645304|ref|NC_002516.2|	1666739	G	A	QRY	G715A	G239S	Missense	PA1529	lig	DNA ligase	DNA replication, recombination, modification and repair	0	1	0	0	1	0	0	0	0	0	0	0
gi|110645304|ref|NC_002516.2|	1677664	G	A	QRY	G106A	A36T	Missense	PA1539		hypothetical protein	Hypothetical, unclassified, unknown	0	0	0	0	0	0	1	0	0	0	0	0
gi|110645304|ref|NC_002516.2|	1682512	C	T	QRY	C462T	S154S	Silent	PA1545		hypothetical protein	Hypothetical, unclassified, unknown	0	1	0	0	0	0	0	0	0	0	0	0
gi|110645304|ref|NC_002516.2|	1725428	C	T	QRY	C1185T	N395N	Silent	PA1585	sucA	2-oxoglutarate dehydrogenase (E1 subunit)	Amino acid biosynthesis and metabolism; Energy metabolism	0	0	0	1	0	0	0	0	0	0	0	0
gi|110645304|ref|NC_002516.2|	1733632	G	A	QRY	G1088A	W363_	Nonsense	PA1590	braB	branched chain amino acid transporter	Transport of small molecules	0	0	0	0	0	0	1	0	0	0	0	0
gi|110645304|ref|NC_002516.2|	1738919	G	A	QRY	G1384A	E462K	Missense	PA1596	htpG	heat shock protein HtpG	Chaperones & heat shock proteins	0	0	0	0	1	0	0	0	0	0	0	0
gi|110645304|ref|NC_002516.2|	1778873	C	T	QRY	C1123T	P375S	Missense	PA1634	kdpB	potassium-transporting ATPase, B chain	Transport of small molecules	0	0	0	0	0	0	1	0	0	0	0	0
gi|110645304|ref|NC_002516.2|	1793561	T	C	QRY	A1180G	S394G	Missense	PA1647		probable sulfate transporter	Membrane proteins; Transport of small molecules	1	0	0	0	0	0	0	0	0	0	0	0
gi|110645304|ref|NC_002516.2|	1797930	G	A	QRY	G873A	A291A	Silent	PA1650		probable transporter	Membrane proteins; Transport of small molecules	1	1	1	1	1	0	1	0	0	0	0	1
gi|110645304|ref|NC_002516.2|	1849570	G	A	QRY	G168A	M56I	Missense	PA1703	pcrD	type III secretory apparatus protein PcrD	Protein secretion/export apparatus	1	1	1	1	1	0	1	0	0	0	0	1
gi|110645304|ref|NC_002516.2|	1858280	C	T	QRY	C74T	S25L	Missense	PA1714	exsD	ExsD	Hypothetical, unclassified, unknown	1	1	1	1	1	0	1	0	0	0	0	1
gi|110645304|ref|NC_002516.2|	1871584	C	T	QRY	C30T	A10A	Silent	PA1729		conserved hypothetical protein	Hypothetical, unclassified, unknown	1	0	0	0	0	0	0	0	0	0	0	0
gi|110645304|ref|NC_002516.2|	1894686	C	T	QRY	C438T	A146A	Silent	PA1754	cysB	transcriptional regulator CysB	Amino acid biosynthesis and metabolism; Transcriptional regulators	1	0	0	0	0	0	0	0	0	0	0	1
gi|110645304|ref|NC_002516.2|	1898399	A	G	QRY	T253C	Y85H	Missense	PA1758	pabB	para-aminobenzoate synthase component I	Biosynthesis of cofactors, prosthetic groups and carriers	0	0	0	1	0	0	0	0	0	0	0	0
gi|110645304|ref|NC_002516.2|	1905559	G	A	QRY	G565A	V189I	Missense	PA1762		hypothetical protein	Hypothetical, unclassified, unknown	0	1	1	0	1	0	1	0	0	0	0	0
gi|110645304|ref|NC_002516.2|	1910991	G	A	QRY	C1221T	H407H	Silent	PA1767		hypothetical protein	Membrane proteins	1	0	0	0	0	0	0	0	0	0	0	0
gi|110645304|ref|NC_002516.2|	1930116	A	G	QRY	T374C	V125A	Missense	PA1782		probable serine/threonine-protein kinase	Adaptation, Protection	0	0	1	0	0	0	0	0	0	0	0	0
gi|110645304|ref|NC_002516.2|	1951296	C	T	QRY	G430A	V144M	Missense	PA1798	parS	two-component sensor, ParS	Two-component regulatory systems; Antibiotic resistance and susceptibility	0	0	0	0	0	0	1	0	0	0	0	0
gi|110645304|ref|NC_002516.2|	1957483	C	T	QRY	C1257T	D419D	Silent	PA1803	lon	Lon protease	Adaptation, Protection; Translation, post-translational modification, degradation	0	0	0	0	0	0	1	0	0	0	0	0
gi|110645304|ref|NC_002516.2|	1981386	T	C	QRY	T370C	C124R	Missense	PA1822	fimL	hypothetical protein	Motility & Attachment	0	0	1	0	0	0	0	0	0	0	0	0
gi|110645304|ref|NC_002516.2|	2013055	G	A	QRY	G241A	D81N	Missense	PA1853		probable transcriptional regulator	Transcriptional regulators	1	1	1	1	1	0	1	0	0	0	0	1
gi|110645304|ref|NC_002516.2|	2018238	C	T	QRY	G557A	R186Q	Missense	PA1858	str	streptomycin 3''-phosphotransferase	Antibiotic resistance and susceptibility	0	0	0	0	0	0	0	0	0	0	0	1
gi|110645304|ref|NC_002516.2|	2032265	G	A	QRY	G278A	R93H	Missense	PA1870		hypothetical protein	Hypothetical, unclassified, unknown	1	1	1	1	1	0	1	0	0	0	0	1
gi|110645304|ref|NC_002516.2|	2089815	A	G	QRY	T335C	V112A	Missense	PA1915		hypothetical protein	Hypothetical, unclassified, unknown	1	1	1	1	1	0	1	0	0	0	0	1
gi|110645304|ref|NC_002516.2|	2094832	C	T	QRY	G1525A	A509T	Missense	PA1920	nrdD	class III (anaerobic) ribonucleoside-triphosphate reductase subunit, NrdD	Nucleotide biosynthesis and metabolism	1	1	1	1	1	0	1	0	0	0	0	1
gi|110645304|ref|NC_002516.2|	2095677	G	A	QRY	C680T	A227V	Missense	PA1920	nrdD	class III (anaerobic) ribonucleoside-triphosphate reductase subunit, NrdD	Nucleotide biosynthesis and metabolism	1	1	1	1	1	0	1	0	0	0	0	1
gi|110645304|ref|NC_002516.2|	2109530	C	T	QRY	C->T		Intergenic	PA1928//PA1929	rimJ//	19 upstream ribosomal protein alanine acetyltransferase//28 downstream hypothetical protein	Translation, post-translational modification, degradation//Hypothetical, unclassified, unknown	1	1	1	1	1	0	1	0	0	0	0	1
gi|110645304|ref|NC_002516.2|	2111086	C	T	QRY	C861T	D287D	Silent	PA1930		probable chemotaxis transducer	Adaptation, Protection; Chemotaxis	1	1	1	1	1	0	1	0	0	0	0	1
gi|110645304|ref|NC_002516.2|	2141336	G	A	QRY	C152T	P51L	Missense	PA1956		hypothetical protein	Hypothetical, unclassified, unknown	1	1	1	1	1	0	1	0	0	0	0	1
gi|110645304|ref|NC_002516.2|	2144929	C	T	QRY	G817A	A273T	Missense	PA1961		probable transcriptional regulator	Transcriptional regulators	0	0	0	0	1	0	0	0	0	0	0	0
gi|110645304|ref|NC_002516.2|	2146348	C	T	QRY	C455T	A152V	Missense	PA1962	azoR2	FMN-dependent NADH-azoreductase 2, AzoR2	Putative enzymes	1	1	1	1	1	0	1	0	0	0	0	1
gi|110645304|ref|NC_002516.2|	2152956	G	A	QRY	C113T	P38L	Missense	PA1971	braZ	branched chain amino acid transporter BraZ	Transport of small molecules	0	0	0	1	0	0	0	0	0	0	0	0
gi|110645304|ref|NC_002516.2|	2163529	C	T	QRY	G345A	R115R	Silent	PA1977		hypothetical protein	Membrane proteins	1	1	1	1	1	0	1	0	0	0	0	1
gi|110645304|ref|NC_002516.2|	2213387	G	A	QRY	C153T	S51S	Silent	PA2021		hypothetical protein	Hypothetical, unclassified, unknown	0	0	0	0	1	0	0	0	0	0	0	0
gi|110645304|ref|NC_002516.2|	2215223	A	G	QRY	A122G	E41G	Missense	PA2023	galU	UTP--glucose-1-phosphate uridylyltransferase	Central intermediary metabolism	1	1	1	1	1	0	1	0	0	0	0	1
gi|110645304|ref|NC_002516.2|	2234747	G	A	QRY	G668A	G223D	Missense	PA2042		probable transporter (membrane subunit)	Transport of small molecules	0	0	0	1	0	0	0	0	0	0	0	0
gi|110645304|ref|NC_002516.2|	2235465	C	T	QRY	C36T	R12R	Silent	PA2043		hypothetical protein	Hypothetical, unclassified, unknown	1	1	1	1	1	0	1	0	0	0	0	1
gi|110645304|ref|NC_002516.2|	2248646	A	G	QRY	T937C	C313R	Missense	PA2055		probable major facilitator superfamily (MFS) transporter	Membrane proteins; Antibiotic resistance and susceptibility; Transport of small molecules	1	1	1	1	1	0	1	0	0	0	0	1
gi|110645304|ref|NC_002516.2|	2261859	C	T	QRY	C998T	P333L	Missense	PA2063		hypothetical protein	Hypothetical, unclassified, unknown	0	0	0	0	1	0	0	0	0	0	0	0
gi|110645304|ref|NC_002516.2|	2274261	A	G	QRY	A1802G	Q601R	Missense	PA2071	fusA2	elongation factor G	Translation, post-translational modification, degradation	0	0	0	0	0	0	1	0	0	0	0	0
gi|110645304|ref|NC_002516.2|	2286082	C	T	QRY	G1156A	A386T	Missense	PA2078		hypothetical protein	Hypothetical, unclassified, unknown	0	1	1	0	1	0	1	0	0	0	0	0
gi|110645304|ref|NC_002516.2|	2286855	C	T	QRY	G383A	G128D	Missense	PA2078		hypothetical protein	Hypothetical, unclassified, unknown	0	0	0	0	0	0	1	0	0	0	0	0
gi|110645304|ref|NC_002516.2|	2290707	C	T	QRY	G274A	V92M	Missense	PA2081	kynB	kynurenine formamidase, KynB	Hypothetical, unclassified, unknown; Amino acid biosynthesis and metabolism	0	1	0	0	1	0	0	0	0	0	0	0
gi|110645304|ref|NC_002516.2|	2307717	A	G	QRY	T94C	C32R	Missense	PA2096		probable transcriptional regulator	Transcriptional regulators	0	1	0	0	1	0	0	0	0	0	0	0
gi|110645304|ref|NC_002516.2|	2328550	C	T	QRY	G607A	A203T	Missense	PA2117		hypothetical protein	Hypothetical, unclassified, unknown	0	0	0	0	0	0	1	0	0	0	0	0
gi|110645304|ref|NC_002516.2|	2338188	C	T	QRY	C321T	G107G	Silent	PA2125		probable aldehyde dehydrogenase	Putative enzymes	0	0	0	0	0	0	1	0	0	0	0	0
gi|110645304|ref|NC_002516.2|	2355072	C	T	QRY	C1987T	P663S	Missense	PA2138		probable ATP-dependent DNA ligase	DNA replication, recombination, modification and repair	0	0	1	0	0	0	0	0	0	0	0	0
gi|110645304|ref|NC_002516.2|	2399011	A	G	QRY	A1443G	A481A	Silent	PA2177		probable sensor/response regulator hybrid	Two-component regulatory systems	1	1	1	1	1	0	1	0	0	0	0	1
gi|110645304|ref|NC_002516.2|	2410079	C	T	QRY	C243T	G81G	Silent	PA2190		conserved hypothetical protein	Hypothetical, unclassified, unknown	1	1	1	1	1	0	1	0	0	0	0	1
gi|110645304|ref|NC_002516.2|	2410627	T	C	QRY	A854G	H285R	Missense	PA2191	exoY	adenylate cyclase ExoY	Secreted Factors (toxins, enzymes, alginate)	1	1	1	1	1	0	1	0	0	0	0	1
gi|110645304|ref|NC_002516.2|	2430083	C	T	QRY	C1232T	A411V	Missense	PA2210		probable major facilitator superfamily (MFS) transporter	Membrane proteins; Transport of small molecules	1	1	1	1	1	0	1	0	0	0	0	1
gi|110645304|ref|NC_002516.2|	2430563	C	T	QRY	C394T	R132C	Missense	PA2211		conserved hypothetical protein	Hypothetical, unclassified, unknown	1	1	1	1	1	0	1	0	0	0	0	1
gi|110645304|ref|NC_002516.2|	2436366	C	T	QRY	C63T	A21A	Silent	PA2216		conserved hypothetical protein	Hypothetical, unclassified, unknown	1	1	1	1	1	0	1	0	0	0	0	1
gi|110645304|ref|NC_002516.2|	2480929	G	A	QRY	G86A	G29D	Missense	PA2253	ansA	L-asparaginase I	Amino acid biosynthesis and metabolism	0	0	1	0	0	0	0	0	0	0	0	0
gi|110645304|ref|NC_002516.2|	2484400	G	A	QRY	G425A	R142H	Missense	PA2256	pvcC	paerucumarin biosynthesis protein PvcC	Secreted Factors (toxins, enzymes, alginate); Amino acid biosynthesis and metabolism	0	0	1	0	0	0	0	0	0	0	0	0
gi|110645304|ref|NC_002516.2|	2494737	G	A	QRY	G801A	P267P	Silent	PA2265		gluconate dehydrogenase	Carbon compound catabolism	1	1	1	1	1	0	1	0	0	0	0	1
gi|110645304|ref|NC_002516.2|	2506457	T	C	QRY	T813C	S271S	Silent	PA2276		probable transcriptional regulator	Transcriptional regulators	0	1	0	0	0	0	0	0	0	0	0	0
gi|110645304|ref|NC_002516.2|	2530713	G	A	QRY	C1128T	S376S	Silent	PA2300	chiC	chitinase	Carbon compound catabolism	0	0	1	0	0	0	0	0	0	0	0	0
gi|110645304|ref|NC_002516.2|	2592796	T	C	QRY	T713C	L238P	Missense	PA2346		conserved hypothetical protein	Putative enzymes	0	0	1	0	0	0	0	0	0	0	0	0
gi|110645304|ref|NC_002516.2|	2596039	G	A	QRY	G55A	A19T	Missense	PA2349		conserved hypothetical protein	Hypothetical, unclassified, unknown	0	0	0	1	0	0	0	0	0	0	0	0
gi|110645304|ref|NC_002516.2|	2600708	G	A	QRY	C340T	R114C	Missense	PA2353		conserved hypothetical protein	Hypothetical, unclassified, unknown	1	1	1	1	1	0	1	0	0	0	0	1
gi|110645304|ref|NC_002516.2|	2629774	A	G	QRY	A->G		Intergenic	PA2377//PA2378	//	275 downstream hypothetical protein//142 downstream probable aldehyde dehydrogenase	Hypothetical, unclassified, unknown//Putative enzymes	1	1	1	1	1	0	1	0	0	0	0	1
gi|110645304|ref|NC_002516.2|	2633417	G	A	QRY	G->A		Intergenic	PA2380//PA2381	//	218 upstream hypothetical protein//77 upstream hypothetical protein	Hypothetical, unclassified, unknown//Hypothetical, unclassified, unknown	0	0	0	1	0	0	0	0	0	0	0	0
gi|110645304|ref|NC_002516.2|	2638887	C	T	QRY	C->T		Intergenic	PA2385//PA2386	pvdQ//pvdA	82 upstream 3-oxo-C12-homoserine lactone acylase PvdQ//41 downstream L-ornithine N5-oxygenase	Adaptation, Protection//Adaptation, Protection	1	1	1	1	1	0	1	0	0	0	0	1
gi|110645304|ref|NC_002516.2|	2693113	G	A	QRY	G350A	R117H	Missense	PA2410		hypothetical protein	Hypothetical, unclassified, unknown	1	1	1	1	1	0	1	0	0	0	0	1
gi|110645304|ref|NC_002516.2|	2696540	G	A	QRY	C1210T	Q404_	Nonsense	PA2414		L-sorbosone dehydrogenase	Carbon compound catabolism	1	1	1	1	1	0	1	0	0	0	0	1
gi|110645304|ref|NC_002516.2|	2707742	G	A	QRY	C12953T	S4318F	Missense	PA2424	pvdL	PvdL	Adaptation, Protection	0	0	0	0	0	0	0	1	0	0	0	0
gi|110645304|ref|NC_002516.2|	2709848	T	C	QRY	A10847G	D3616G	Missense	PA2424	pvdL	PvdL	Adaptation, Protection	0	0	0	0	0	0	1	0	0	0	0	0
gi|110645304|ref|NC_002516.2|	2725444	T	C	QRY	A328G	S110G	Missense	PA2430		conserved hypothetical protein	Hypothetical, unclassified, unknown	0	0	1	0	0	0	0	0	0	0	0	0
gi|110645304|ref|NC_002516.2|	2788572	C	T	QRY	C562T	P188S	Missense	PA2470	gtdA	gentisate 1,2-dioxygenase	Carbon compound catabolism	0	0	0	0	1	0	0	0	0	0	0	0
gi|110645304|ref|NC_002516.2|	2794439	G	A	QRY	C538T	P180S	Missense	PA2476	dsbG	thiol:disulfide interchange protein DsbG	Translation, post-translational modification, degradation; Chaperones & heat shock proteins	1	1	1	1	1	0	1	0	0	0	0	1
gi|110645304|ref|NC_002516.2|	2811987	T	C	QRY	T1979C	L660P	Missense	PA2494	mexF	Resistance-Nodulation-Cell Division (RND) multidrug efflux transporter MexF	Transport of small molecules; Membrane proteins; Antibiotic resistance and susceptibility	1	1	1	1	1	0	1	0	0	0	0	1
gi|110645304|ref|NC_002516.2|	2817386	G	A	QRY	G390A	P130P	Silent	PA2499		probable deaminase	Putative enzymes	1	1	1	1	1	0	1	0	0	0	0	1
gi|110645304|ref|NC_002516.2|	2832041	G	A	QRY	G701A	R234H	Missense	PA2514	antC	anthranilate dioxygenase reductase	Carbon compound catabolism	1	1	1	1	1	0	1	0	0	0	0	1
gi|110645304|ref|NC_002516.2|	2854819	G	A	QRY	C473T	A158V	Missense	PA2528		probable Resistance-Nodulation-Cell Division (RND) efflux membrane fusion protein precursor	Transport of small molecules	0	1	0	0	1	0	0	0	0	0	0	0
gi|110645304|ref|NC_002516.2|	2901790	A	G	QRY	A->G		Intergenic	PA2566//PA2567	//	231 upstream conserved hypothetical protein//428 upstream hypothetical protein	Hypothetical, unclassified, unknown//Hypothetical, unclassified, unknown	0	1	0	0	0	0	0	0	0	0	0	0
gi|110645304|ref|NC_002516.2|	2917647	T	C	QRY	T476C	V159A	Missense	PA2581		tRNA-Cys	Hypothetical, unclassified, unknown	0	1	1	0	1	0	1	0	0	0	0	0
gi|110645304|ref|NC_002516.2|	2951254	G	A	QRY	G217A	D73N	Missense	PA2610		conserved hypothetical protein	Hypothetical, unclassified, unknown	1	1	1	1	1	0	1	0	0	0	0	1
gi|110645304|ref|NC_002516.2|	2971313	T	C	QRY	T203C	L68P	Missense	PA2627		conserved hypothetical protein	Hypothetical, unclassified, unknown	1	1	1	1	1	0	1	0	0	0	0	1
gi|110645304|ref|NC_002516.2|	3024183	T	C	QRY	A533G	Y178C	Missense	PA2677		probable type II secretion protein	Protein secretion/export apparatus	1	1	1	1	1	0	1	0	0	0	0	1
gi|110645304|ref|NC_002516.2|	3035584	G	A	QRY	C119T	A40V	Missense	PA2684		conserved hypothetical protein	Hypothetical, unclassified, unknown	1	1	1	1	1	0	1	0	0	0	0	1
gi|110645304|ref|NC_002516.2|	3036580	C	G	QRY	G1353C	S451S	Silent	PA2685	VgrG4	vgrG4		1	1	1	1	1	0	1	0	0	0	0	1
gi|110645304|ref|NC_002516.2|	3036658	A	G	QRY	T1275C	Y425Y	Silent	PA2685	VgrG4	vgrG4		1	1	1	1	1	0	1	0	0	0	0	1
gi|110645304|ref|NC_002516.2|	3036706	G	A	QRY	C1227T	T409T	Silent	PA2685	VgrG4	vgrG4		1	1	1	1	1	0	1	0	0	0	0	1
gi|110645304|ref|NC_002516.2|	3036718	G	A	QRY	C1215T	R405R	Silent	PA2685	VgrG4	vgrG4		1	1	1	1	1	0	1	0	0	0	0	1
gi|110645304|ref|NC_002516.2|	3037027	A	G	QRY	T906C	Y302Y	Silent	PA2685	VgrG4	vgrG4		1	1	1	1	1	0	1	0	0	0	0	1
gi|110645304|ref|NC_002516.2|	3037030	C	T	QRY	G903A	E301E	Silent	PA2685	VgrG4	vgrG4		1	1	1	1	1	0	1	0	0	0	0	1
gi|110645304|ref|NC_002516.2|	3037375	T	C	QRY	A558G	Q186Q	Silent	PA2685	VgrG4	vgrG4		1	1	1	1	1	0	1	0	0	0	0	1
gi|110645304|ref|NC_002516.2|	3037381	A	G	QRY	T552C	C184C	Silent	PA2685	VgrG4	vgrG4		1	1	1	1	1	0	1	0	0	0	0	1
gi|110645304|ref|NC_002516.2|	3037404	A	G	QRY	T529C	S177P	Missense	PA2685	VgrG4	vgrG4		1	1	1	1	1	0	1	0	0	0	0	1
gi|110645304|ref|NC_002516.2|	3037411	C	G	QRY	G522C	L174L	Silent	PA2685	VgrG4	vgrG4		1	1	1	1	1	0	1	0	0	0	0	1
gi|110645304|ref|NC_002516.2|	3042690	G	A	QRY	G189A	L63L	Silent	PA2689		hypothetical protein	Hypothetical, unclassified, unknown	1	1	1	1	1	0	1	0	0	0	0	1
gi|110645304|ref|NC_002516.2|	3051582	A	G	QRY	A->G		Intergenic	PA2698//PA2699	//	233 upstream probable hydrolase//375 upstream hypothetical protein	Putative enzymes//Hypothetical, unclassified, unknown	1	1	1	1	1	0	1	0	0	0	0	1
gi|110645304|ref|NC_002516.2|	3052401	G	A	QRY	G445A	A149T	Missense	PA2699		hypothetical protein	Hypothetical, unclassified, unknown	1	1	1	1	1	0	1	0	0	0	0	1
gi|110645304|ref|NC_002516.2|	3053831	C	T	QRY	C->T		Intergenic	PA2699//PA2700	//opdB	36 downstream hypothetical protein//13 upstream proline porin OpdB	Hypothetical, unclassified, unknown//Membrane proteins; Transport of small molecules	0	1	0	0	1	0	0	0	0	0	0	0
gi|110645304|ref|NC_002516.2|	3071509	T	C	QRY	A446G	Q149R	Missense	PA2716		probable FMN oxidoreductase	Energy metabolism	0	0	0	0	0	0	1	0	0	0	0	0
gi|110645304|ref|NC_002516.2|	3106780	T	C	QRY	T->C		Intergenic	PA2744//PA2744.1	thrS//	28 upstream //139 downstream	Amino acid biosynthesis and metabolism; Translation, post-translational modification, degradation//Non-coding RNA gene	1	1	1	1	1	0	1	0	0	0	0	1
gi|110645304|ref|NC_002516.2|	3154220	G	A	QRY	G639A	V213V	Silent	PA2796	tal	transaldolase	Energy metabolism; Carbon compound catabolism	1	1	1	1	1	0	1	0	0	0	0	1
gi|110645304|ref|NC_002516.2|	3159134	G	A	QRY	G209A	R70H	Missense	PA2803		hypothetical protein	Hypothetical, unclassified, unknown	0	1	0	0	0	0	0	0	0	0	0	0
gi|110645304|ref|NC_002516.2|	3162081	C	T	QRY	G136A	A46T	Missense	PA2807		hypothetical protein	Hypothetical, unclassified, unknown	0	0	0	0	1	0	0	0	0	0	0	0
gi|110645304|ref|NC_002516.2|	3196509	G	A	QRY	G610A	A204T	Missense	PA2841		probable enoyl-CoA hydratase/isomerase	Putative enzymes	0	0	0	0	0	0	0	0	0	0	0	1
gi|110645304|ref|NC_002516.2|	3197849	G	A	QRY	G208A	A70T	Missense	PA2843		probable aldolase	Putative enzymes	0	0	0	0	1	0	0	0	0	0	0	0
gi|110645304|ref|NC_002516.2|	3216222	G	A	QRY	G800A	R267H	Missense	PA2863	lipH	lipase modulator protein	Protein secretion/export apparatus; Secreted Factors (toxins, enzymes, alginate)	0	0	0	0	1	0	0	0	0	0	0	0
gi|110645304|ref|NC_002516.2|	3224924	G	A	QRY	C461T	T154I	Missense	PA2872		hypothetical protein	Hypothetical, unclassified, unknown	1	1	1	1	1	0	1	0	0	0	0	1
gi|110645304|ref|NC_002516.2|	3248212	G	A	QRY	G844A	A282T	Missense	PA2893	atuH	putative very-long chain acyl-CoA synthetase	Fatty acid and phospholipid metabolism	1	0	0	0	0	0	0	0	0	0	0	0
gi|110645304|ref|NC_002516.2|	3256505	G	A	QRY	C107T	T36I	Missense	PA2902		hypothetical protein	Hypothetical, unclassified, unknown	1	1	1	1	1	0	1	0	0	0	0	1
gi|110645304|ref|NC_002516.2|	3266952	G	A	QRY	G1105A	A369T	Missense	PA2911		probable TonB-dependent receptor	Membrane proteins; Transport of small molecules	1	0	0	0	0	0	0	0	0	0	0	1
gi|110645304|ref|NC_002516.2|	3271252	G	A	QRY	C442T	P148S	Missense	PA2915		hypothetical protein	Hypothetical, unclassified, unknown	1	1	1	1	1	0	1	0	0	0	0	1
gi|110645304|ref|NC_002516.2|	3273197	A	G	QRY	T97C	W33R	Missense	PA2917		probable transcriptional regulator	Transcriptional regulators	1	1	1	1	1	0	1	0	0	0	0	1
gi|110645304|ref|NC_002516.2|	3279206	G	A	QRY	G569A	G190D	Missense	PA2923	hisJ	periplasmic histidine-binding protein HisJ	Amino acid biosynthesis and metabolism; Transport of small molecules	1	1	1	1	1	0	1	1	1	1	1	1
gi|110645304|ref|NC_002516.2|	3279237	C	T	QRY	C600T	F200F	Silent	PA2923	hisJ	periplasmic histidine-binding protein HisJ	Amino acid biosynthesis and metabolism; Transport of small molecules	0	0	0	0	1	0	0	0	0	0	0	0
gi|110645304|ref|NC_002516.2|	3293199	A	G	QRY	T583C	F195L	Missense	PA2938		probable transporter	Membrane proteins; Transport of small molecules	1	1	1	1	1	0	1	0	0	0	0	1
gi|110645304|ref|NC_002516.2|	3295318	G	A	QRY	G1037A	G346D	Missense	PA2939		probable aminopeptidase	Secreted Factors (toxins, enzymes, alginate)	0	0	0	1	0	0	0	0	0	0	0	0
gi|110645304|ref|NC_002516.2|	3296675	G	A	QRY	C444T	S148S	Silent	PA2940		probable acyl-CoA thiolase	Putative enzymes	1	1	1	1	1	0	1	0	0	0	0	1
gi|110645304|ref|NC_002516.2|	3299955	C	T	QRY	C464T	P155L	Missense	PA2943		phospho-2-dehydro-3-deoxyheptonate aldolase	Amino acid biosynthesis and metabolism	0	0	1	0	0	0	0	0	0	0	0	0
gi|110645304|ref|NC_002516.2|	3304501	A	G	QRY	T1064C	V355A	Missense	PA2945		conserved hypothetical protein	Biosynthesis of cofactors, prosthetic groups and carriers	0	0	1	0	0	0	0	0	0	0	0	0
gi|110645304|ref|NC_002516.2|	3307638	G	A	QRY	G129A	E43E	Silent	PA2948	cobM	precorrin-3 methylase	Biosynthesis of cofactors, prosthetic groups and carriers	0	1	0	0	0	0	0	0	0	0	0	0
gi|110645304|ref|NC_002516.2|	3310398	G	A	QRY	C210T	L70L	Silent	PA2950		hypothetical protein	Hypothetical, unclassified, unknown	1	1	1	1	1	0	1	0	0	0	0	1
gi|110645304|ref|NC_002516.2|	3311036	G	A	QRY	C686T	A229V	Missense	PA2951	etfA	electron transfer flavoprotein alpha-subunit	Energy metabolism	0	1	0	0	1	0	0	0	0	0	0	0
gi|110645304|ref|NC_002516.2|	3318488	C	T	QRY	C965T	T322I	Missense	PA2958		RgsA	Hypothetical, unclassified, unknown	1	1	1	1	1	0	1	0	0	0	0	1
gi|110645304|ref|NC_002516.2|	3333641	A	G	QRY	A761G	K254R	Missense	PA2976	rne	ribonuclease E	Transcription, RNA processing and degradation	1	1	1	1	1	0	1	0	0	0	0	1
gi|110645304|ref|NC_002516.2|	3352880	G	A	QRY	G->A		Intergenic	PA2994//PA2995	nqrF//nqrE	1 upstream Na+-translocating NADH:quinone oxidoreductase, subunit Nqr6//10 downstream Na+-translocating NADH:quinone oxidoreductase subunit Nqr5	Energy metabolism//Energy metabolism	1	0	0	0	0	0	0	0	0	0	0	0
gi|110645304|ref|NC_002516.2|	3354307	C	T	QRY	G648A	S216S	Silent	PA2997	nqrC	Na+-translocating NADH:ubiquinone oxidoreductase subunit Nrq3	Energy metabolism	1	0	0	1	0	0	0	0	0	0	0	1
gi|110645304|ref|NC_002516.2|	3361512	C	T	QRY	C638T	P213L	Missense	PA3002	mfd	transcription-repair coupling protein Mfd	DNA replication, recombination, modification and repair	0	0	0	1	0	0	0	0	0	0	0	0
gi|110645304|ref|NC_002516.2|	3362184	T	C	QRY	T1310C	L437P	Missense	PA3002	mfd	transcription-repair coupling protein Mfd	DNA replication, recombination, modification and repair	1	0	0	0	0	0	0	0	0	0	0	0
gi|110645304|ref|NC_002516.2|	3398517	G	A	QRY	G414A	R138R	Silent	PA3035		probable glutathione S-transferase	Putative enzymes	0	1	0	0	1	0	0	0	0	0	0	0
gi|110645304|ref|NC_002516.2|	3416104	T	C	QRY	T44C	V15A	Missense	PA3052		hypothetical protein	Hypothetical, unclassified, unknown	1	1	1	1	1	0	1	0	0	0	0	1
gi|110645304|ref|NC_002516.2|	3421514	C	T	QRY	C90T	S30S	Silent	PA3057		hypothetical protein	Hypothetical, unclassified, unknown	1	0	0	0	0	0	0	0	0	0	0	1
gi|110645304|ref|NC_002516.2|	3457637	G	A	QRY	C274T	Q92_	Nonsense	PA3081		conserved hypothetical protein	Hypothetical, unclassified, unknown	1	1	1	1	1	0	1	0	0	0	0	1
gi|110645304|ref|NC_002516.2|	3479475	T	G	QRY	A250C	T84P	Missense	PA3099	xcpV	general secretion pathway protein I	Protein secretion/export apparatus	1	1	1	1	1	0	1	0	0	0	0	1
gi|110645304|ref|NC_002516.2|	3502387	C	T	QRY	C->T		Intergenic	PA3119//PA3120	//leuD	15 upstream conserved hypothetical protein//255 downstream 3-isopropylmalate dehydratase small subunit	Hypothetical, unclassified, unknown//Amino acid biosynthesis and metabolism	0	1	1	0	1	0	1	0	0	0	0	0
gi|110645304|ref|NC_002516.2|	3506075	G	A	QRY	C168T	I56I	Silent	PA3123		conserved hypothetical protein	Hypothetical, unclassified, unknown	0	1	0	0	0	0	0	0	0	0	0	0
gi|110645304|ref|NC_002516.2|	3562058	C	T	QRY	C->T		Intergenic	PA3170//PA3171	//ubiG	103 downstream conserved hypothetical protein//48 upstream 3-demethylubiquinone-9 3-methyltransferase	Hypothetical, unclassified, unknown//Energy metabolism; Biosynthesis of cofactors, prosthetic groups and carriers	0	0	1	0	0	0	0	0	0	0	0	0
gi|110645304|ref|NC_002516.2|	3571405	G	A	QRY	C199T	R67C	Missense	PA3181		2-keto-3-deoxy-6-phosphogluconate aldolase	Central intermediary metabolism; Carbon compound catabolism	0	1	0	0	0	0	0	0	0	0	0	0
gi|110645304|ref|NC_002516.2|	3573059	G	T	QRY	C735A	I245I	Silent	PA3183	zwf	glucose-6-phosphate 1-dehydrogenase	Energy metabolism; Carbon compound catabolism	1	1	1	1	1	0	1	0	0	0	0	1
gi|110645304|ref|NC_002516.2|	3598883	G	A	QRY	G->A		Intergenic	PA3209//PA3210	//trkH	108 upstream conserved hypothetical protein//50 upstream potassium uptake protein TrkH	Hypothetical, unclassified, unknown//Membrane proteins; Transport of small molecules	1	0	0	0	0	0	0	0	0	0	0	1
gi|110645304|ref|NC_002516.2|	3610008	T	C	QRY	T104C	L35P	Missense	PA3221	csaA	CsaA protein	Protein secretion/export apparatus; Chaperones & heat shock proteins	0	1	0	0	1	0	0	0	0	0	0	0
gi|110645304|ref|NC_002516.2|	3627107	G	A	QRY	G542A	G181D	Missense	PA3239		conserved hypothetical protein	Hypothetical, unclassified, unknown	0	0	0	1	0	0	0	0	0	0	0	0
gi|110645304|ref|NC_002516.2|	3644738	G	A	QRY	G1775A	R592H	Missense	PA3257	prc	periplasmic tail-specific protease	Translation, post-translational modification, degradation	0	0	0	0	1	0	0	0	0	0	0	0
gi|110645304|ref|NC_002516.2|	3646127	G	A	QRY	G1029A	R343R	Silent	PA3258		hypothetical protein	Hypothetical, unclassified, unknown	0	0	0	0	0	0	1	0	0	0	0	0
gi|110645304|ref|NC_002516.2|	3650180	G	A	QRY	C287T	A96V	Missense	PA3262		tRNA-Val	Translation, post-translational modification, degradation; Chaperones & heat shock proteins	1	1	1	1	1	0	1	0	0	0	0	1
gi|110645304|ref|NC_002516.2|	3650529	T	C	QRY	T->C		Intergenic	PA3262//PA3262.1	//	63 upstream tRNA-Val//193 downstream tRNA-Asp	Translation, post-translational modification, degradation; Chaperones & heat shock proteins//Non-coding RNA gene	0	1	0	0	0	0	0	0	0	0	0	0
gi|110645304|ref|NC_002516.2|	3650946	C	T	QRY	C->T		Intergenic	PA3262.2//PA3263	//	56 upstream tRNA-Val//110 upstream conserved hypothetical protein	Non-coding RNA gene//Hypothetical, unclassified, unknown	0	0	0	0	1	0	0	0	0	0	0	0
gi|110645304|ref|NC_002516.2|	3667485	C	T	QRY	G371A	G124D	Missense	PA3272		probable ATP-dependent DNA helicase	DNA replication, recombination, modification and repair	1	1	1	1	1	0	1	0	0	0	0	1
gi|110645304|ref|NC_002516.2|	3669701	T	C	QRY	T->C		Intergenic	PA3276//PA3277	//	113 upstream hypothetical protein//120 downstream probable short-chain dehydrogenase	Hypothetical, unclassified, unknown//Putative enzymes	1	1	1	1	1	0	1	0	0	0	0	1
gi|110645304|ref|NC_002516.2|	3689831	T	C	QRY	T311C	L104P	Missense	PA3296	phoA	alkaline phosphatase	Central intermediary metabolism	1	1	1	1	1	0	1	0	0	0	0	1
gi|110645304|ref|NC_002516.2|	3696992	T	C	QRY	A208G	T70A	Missense	PA3299	fadD1	long-chain-fatty-acid--CoA ligase	Fatty acid and phospholipid metabolism	0	1	0	0	0	0	0	0	0	0	0	0
gi|110645304|ref|NC_002516.2|	3713904	C	T	QRY	C1345T	Q449_	Nonsense	PA3311		conserved hypothetical protein	Membrane proteins	0	0	0	0	1	0	0	0	0	0	0	0
gi|110645304|ref|NC_002516.2|	3728892	G	A	QRY	G653A	G218D	Missense	PA3325		conserved hypothetical protein	Hypothetical, unclassified, unknown	1	1	1	1	1	0	1	0	0	0	0	1
gi|110645304|ref|NC_002516.2|	3757320	C	T	QRY	G274A	A92T	Missense	PA3345	Histidine phosphotransfer protein HptB	hptB		0	0	1	0	0	0	0	0	0	0	0	0
gi|110645304|ref|NC_002516.2|	3757847	G	A	QRY	C1528T	R510C	Missense	PA3346		probable two-component response regulator	Transcriptional regulators; Two-component regulatory systems	0	1	0	0	1	0	0	0	0	0	0	0
gi|110645304|ref|NC_002516.2|	3778730	A	G	QRY	A27G//T1C	G9G//	Silent//	PA3368//PA3368.1	//	probable acetyltransferase//tRNA-Arg	Putative enzymes//Non-coding RNA gene	0	1	0	0	0	0	0	0	0	0	0	0
gi|110645304|ref|NC_002516.2|	3788501	T	C	QRY	A526G	T176A	Missense	PA3382	phnE	phosphonate transport protein PhnE	Membrane proteins; Transport of small molecules	1	0	0	0	0	0	0	0	0	0	0	0
gi|110645304|ref|NC_002516.2|	3799308	C	T	QRY	C393T	G131G	Silent	PA3393	nosD	NosD protein	Energy metabolism	0	0	0	0	0	1	0	0	0	0	0	0
gi|110645304|ref|NC_002516.2|	3822063	G	A	QRY	C435T	R145R	Silent	PA3415		probable dihydrolipoamide acetyltransferase	Energy metabolism	0	0	0	1	0	0	0	0	0	0	0	0
gi|110645304|ref|NC_002516.2|	3825790	T	C	QRY	T->C		Intergenic	PA3418//PA3419	ldh//	17 upstream leucine dehydrogenase//229 upstream hypothetical protein	Amino acid biosynthesis and metabolism//Hypothetical, unclassified, unknown	0	0	0	0	1	0	0	0	0	0	0	0
gi|110645304|ref|NC_002516.2|	3836843	C	T	QRY	G535A	A179T	Missense	PA3427		probable short-chain dehydrogenases	Putative enzymes	0	1	0	0	1	0	0	0	0	0	0	0
gi|110645304|ref|NC_002516.2|	3860692	A	G	QRY	T1474C	Y492H	Missense	PA3455		conserved hypothetical protein	Hypothetical, unclassified, unknown	1	1	1	1	1	0	1	0	0	0	0	1
gi|110645304|ref|NC_002516.2|	3860801	G	A	QRY	C1365T	V455V	Silent	PA3455		conserved hypothetical protein	Hypothetical, unclassified, unknown	1	0	0	0	0	0	0	0	0	0	0	0
gi|110645304|ref|NC_002516.2|	3864022	G	A	QRY	G1714A	A572T	Missense	PA3456		hypothetical protein	Hypothetical, unclassified, unknown	1	1	1	1	1	0	1	0	0	0	0	1
gi|110645304|ref|NC_002516.2|	3866809	G	A	QRY	G913A	E305K	Missense	PA3459		probable glutamine amidotransferase	Amino acid biosynthesis and metabolism	0	0	0	1	0	0	0	0	0	0	0	0
gi|110645304|ref|NC_002516.2|	3870729	T	C	QRY	T->C		Intergenic	PA3461//PA3462	//	72 downstream conserved hypothetical protein//66 upstream probable sensor/response regulator hybrid	Hypothetical, unclassified, unknown//Two-component regulatory systems	1	0	0	0	0	0	0	0	0	0	0	0
gi|110645304|ref|NC_002516.2|	3884282	G	A	QRY	C973T	Q325_	Nonsense	PA3471		probable malic enzyme	Central intermediary metabolism	0	0	0	1	0	0	0	0	0	0	0	0
gi|110645304|ref|NC_002516.2|	3918887	G	A	QRY	C545T	A182V	Missense	PA3503		hypothetical protein	Putative enzymes	1	1	1	1	1	0	1	0	0	0	0	1
gi|110645304|ref|NC_002516.2|	3938234	T	C	QRY	A1262G	D421G	Missense	PA3521		probable outer membrane protein precursor	Membrane proteins; Transport of small molecules	0	0	0	1	0	0	0	0	0	0	0	1
gi|110645304|ref|NC_002516.2|	3942971	T	C	QRY	A837G	Q279Q	Silent	PA3523		probable Resistance-Nodulation-Cell Division (RND) efflux membrane fusion protein precursor	Transport of small molecules	0	0	0	1	0	0	0	0	0	0	0	0
gi|110645304|ref|NC_002516.2|	3948909	G	A	QRY	G->A		Intergenic	PA3528//PA3529	rnt//	97 downstream ribonuclease T//82 downstream probable peroxidase	DNA replication, recombination, modification and repair; Transcription, RNA processing and degradation//Adaptation, Protection; Putative enzymes	0	1	0	0	0	0	0	0	0	0	0	0
gi|110645304|ref|NC_002516.2|	3948911	A	G	QRY	A->G		Intergenic	PA3528//PA3529	rnt//	99 downstream ribonuclease T//80 downstream probable peroxidase	DNA replication, recombination, modification and repair; Transcription, RNA processing and degradation//Adaptation, Protection; Putative enzymes	1	1	1	1	1	0	1	0	0	0	0	1
gi|110645304|ref|NC_002516.2|	3953764	C	T	QRY	G845A	S282N	Missense	PA3534		probable oxidoreductase	Putative enzymes	0	0	0	0	0	0	1	0	0	0	0	0
gi|110645304|ref|NC_002516.2|	3970113	G	A	QRY	G172A	G58S	Missense	PA3545	algG	alginate-c5-mannuronan-epimerase AlgG	Cell wall / LPS / capsule; Adaptation, Protection; Secreted Factors (toxins, enzymes, alginate)	1	1	1	1	1	0	1	0	0	0	0	1
gi|110645304|ref|NC_002516.2|	3971356	G	A	QRY	G1415A	G472D	Missense	PA3545	algG	alginate-c5-mannuronan-epimerase AlgG	Cell wall / LPS / capsule; Adaptation, Protection; Secreted Factors (toxins, enzymes, alginate)	0	1	0	0	0	0	0	0	0	0	0	0
gi|110645304|ref|NC_002516.2|	3980982	G	A	QRY	G1123A	E375K	Missense	PA3552	arnB	ArnB	Cell wall / LPS / capsule; Antibiotic resistance and susceptibility; Adaptation, Protection	0	0	0	0	0	0	0	0	0	1	1	0
gi|110645304|ref|NC_002516.2|	3983485	T	C	QRY	T1465C	F489L	Missense	PA3554	arnA	ArnA	Putative enzymes; Adaptation, Protection; Antibiotic resistance and susceptibility; Cell wall / LPS / capsule	1	1	1	1	1	0	1	0	0	0	0	1
gi|110645304|ref|NC_002516.2|	4053630	G	A	QRY	G239A	G80D	Missense	PA3619		hypothetical protein	Hypothetical, unclassified, unknown	1	1	1	1	1	0	1	0	0	0	0	1
gi|110645304|ref|NC_002516.2|	4054064	G	A	QRY	G673A	G225R	Missense	PA3619		hypothetical protein	Hypothetical, unclassified, unknown	1	1	1	1	1	0	1	0	0	0	0	1
gi|110645304|ref|NC_002516.2|	4058454	A	G	QRY	T460C	W154R	Missense	PA3622	rpoS	sigma factor RpoS	Transcriptional regulators	0	0	1	0	0	0	0	0	0	0	0	0
gi|110645304|ref|NC_002516.2|	4060095	A	C	QRY	T498G	P166P	Silent	PA3624	pcm	L-isoaspartate protein carboxylmethyltransferase type II	Adaptation, Protection; Translation, post-translational modification, degradation	0	1	1	1	1	0	1	0	0	0	1	1
gi|110645304|ref|NC_002516.2|	4060810	C	T	QRY	G565A	V189M	Missense	PA3625	surE	survival protein SurE	Adaptation, Protection	0	1	0	0	0	0	0	0	0	0	0	0
gi|110645304|ref|NC_002516.2|	4087714	T	C	QRY	A1165G	S389G	Missense	PA3649	MucP	mucP		1	0	0	0	0	0	0	0	0	0	0	0
gi|110645304|ref|NC_002516.2|	4100217	G	A	QRY	C1633T	L545L	Silent	PA3660		probable sodium/hydrogen antiporter	Membrane proteins; Transport of small molecules	0	0	0	1	0	0	0	0	0	0	0	0
gi|110645304|ref|NC_002516.2|	4114542	G	A	QRY	G2258A	G753D	Missense	PA3673	plsB	glycerol-3-phosphate acyltransferase	Fatty acid and phospholipid metabolism	1	0	0	0	0	0	0	0	0	0	0	1
gi|110645304|ref|NC_002516.2|	4151159	C	T	QRY	G1186A	E396K	Missense	PA3708	wspA	probable chemotaxis transducer	Chemotaxis; Adaptation, Protection; Motility & Attachment	0	0	0	0	0	0	0	0	1	0	0	0
gi|110645304|ref|NC_002516.2|	4151275	A	G	QRY	T1070C	L357P	Missense	PA3708	wspA	probable chemotaxis transducer	Chemotaxis; Adaptation, Protection; Motility & Attachment	1	1	1	1	1	0	1	0	0	0	0	1
gi|110645304|ref|NC_002516.2|	4167508	G	A	QRY	C15T	A5A	Silent	PA3722		hypothetical protein	Hypothetical, unclassified, unknown	0	0	0	0	0	0	1	0	0	0	0	0
gi|110645304|ref|NC_002516.2|	4172652	G	A	QRY	C417T	S139S	Silent	PA3726		conserved hypothetical protein	Hypothetical, unclassified, unknown	0	1	0	0	0	0	0	0	0	0	0	0
gi|110645304|ref|NC_002516.2|	4190444	T	C	QRY	A46G	S16G	Missense	PA3737	dsbC	thiol:disulfide interchange protein DsbC	Translation, post-translational modification, degradation; Chaperones & heat shock proteins	0	0	1	0	0	0	0	0	0	0	0	0
gi|110645304|ref|NC_002516.2|	4190798	T	C	QRY	A715G	T239A	Missense	PA3738	xerD	integrase/recombinase XerD	DNA replication, recombination, modification and repair	0	1	0	0	1	0	0	0	0	0	0	0
gi|110645304|ref|NC_002516.2|	4219405	A	G	QRY	T36C	A12A	Silent	PA3763	purL	phosphoribosylformylglycinamidine synthase	Nucleotide biosynthesis and metabolism	0	0	0	0	1	0	0	0	0	0	0	0
gi|110645304|ref|NC_002516.2|	4260645	C	T	QRY	G399A	R133R	Silent	PA3801		conserved hypothetical protein	Hypothetical, unclassified, unknown	1	0	0	0	0	0	0	0	0	0	0	1
gi|110645304|ref|NC_002516.2|	4282250	G	A	QRY	C1409T	A470V	Missense	PA3825		hypothetical protein	Nucleotide biosynthesis and metabolism	0	0	0	0	0	0	0	0	0	0	0	1
gi|110645304|ref|NC_002516.2|	4286397	C	T	QRY	G199A	G67S	Missense	PA3828		conserved hypothetical protein	Membrane proteins	0	1	0	0	1	0	0	0	0	0	0	0
gi|110645304|ref|NC_002516.2|	4307143	T	C	QRY	T764C	V255A	Missense	PA3845		probable transcriptional regulator	Transcriptional regulators	0	0	1	0	0	0	0	0	0	0	0	0
gi|110645304|ref|NC_002516.2|	4319549	G	A	QRY	C1272T	C424C	Silent	PA3860		probable AMP-binding enzyme	Putative enzymes	0	1	0	0	0	0	0	0	0	0	0	0
gi|110645304|ref|NC_002516.2|	4340831	C	T	QRY	G1216A	A406T	Missense	PA3875	narG	respiratory nitrate reductase alpha chain	Energy metabolism	0	1	0	0	0	0	0	0	0	0	0	0
gi|110645304|ref|NC_002516.2|	4343303	G	A	QRY	C226T	L76L	Silent	PA3876	narK2	nitrite extrusion protein 2	Membrane proteins; Transport of small molecules	1	1	1	1	1	0	1	0	0	0	0	1
gi|110645304|ref|NC_002516.2|	4347467	T	C	QRY	T593C	L198P	Missense	PA3879	narL	two-component response regulator NarL	Energy metabolism; Two-component regulatory systems	1	1	1	1	1	0	1	0	0	0	0	1
gi|110645304|ref|NC_002516.2|	4372546	C	T	QRY	C578T	P193L	Missense	PA3903	prfC	peptide chain release factor 3	Translation, post-translational modification, degradation	1	1	1	1	1	0	1	0	0	0	0	1
gi|110645304|ref|NC_002516.2|	4390782	C	T	QRY	C1552T	L518L	Silent	PA3920		probable metal transporting P-type ATPase	Membrane proteins; Transport of small molecules	0	0	1	0	0	0	0	0	0	0	0	0
gi|110645304|ref|NC_002516.2|	4398239	G	A	QRY	G->A		Intergenic	PA3923//PA3924	//	192 upstream hypothetical protein//20 downstream probable medium-chain acyl-CoA ligase	Hypothetical, unclassified, unknown//Fatty acid and phospholipid metabolism	1	1	1	1	1	0	1	0	0	0	0	1
gi|110645304|ref|NC_002516.2|	4407931	G	A	QRY	G172A	G58S	Missense	PA3932		probable transcriptional regulator	Transcriptional regulators	0	0	1	0	0	0	0	0	0	0	0	0
gi|110645304|ref|NC_002516.2|	4417037	G	A	QRY	C898T	R300C	Missense	PA3939		hypothetical protein	Hypothetical, unclassified, unknown	0	0	0	0	0	0	0	0	0	0	0	1
gi|110645304|ref|NC_002516.2|	4437151	G	A	QRY	C178T	H60Y	Missense	PA3957		probable short-chain dehydrogenase	Putative enzymes	0	0	0	0	0	1	0	0	0	0	0	0
gi|110645304|ref|NC_002516.2|	4441688	C	T	QRY	G624A	V208V	Silent	PA3961		probable ATP-dependent helicase	Putative enzymes	1	1	1	1	1	0	1	0	0	0	0	1
gi|110645304|ref|NC_002516.2|	4443348	G	A	QRY	G391A	A131T	Missense	PA3963		probable transporter	Membrane proteins; Transport of small molecules	1	0	0	0	0	0	0	0	0	0	0	1
gi|110645304|ref|NC_002516.2|	4463287	G	A	QRY	G409A	A137T	Missense	PA3983		conserved hypothetical protein	Hypothetical, unclassified, unknown	1	1	1	1	1	0	1	0	0	0	0	1
gi|110645304|ref|NC_002516.2|	4477414	G	A	QRY	C564T	I188I	Silent	PA3996	lis	lipoate synthase	Biosynthesis of cofactors, prosthetic groups and carriers	0	0	1	0	0	0	0	0	0	0	0	0
gi|110645304|ref|NC_002516.2|	4495662	T	C	QRY	T537C	G179G	Silent	PA4016		hypothetical protein	Membrane proteins	1	1	1	1	1	0	1	0	0	0	0	1
gi|110645304|ref|NC_002516.2|	4518636	G	A	QRY	G2067A	W689_	Nonsense	PA4036		probable two-component sensor	Two-component regulatory systems	0	0	0	0	1	0	0	0	0	0	0	0
gi|110645304|ref|NC_002516.2|	4520503	G	A	QRY	G306A	A102A	Silent	PA4038		hypothetical protein	Membrane proteins	1	0	0	0	0	0	0	0	0	0	0	0
gi|110645304|ref|NC_002516.2|	4522486	C	T	QRY	C1545T	N515N	Silent	PA4039		hypothetical protein	Hypothetical, unclassified, unknown	1	0	0	0	0	0	0	0	0	0	0	0
gi|110645304|ref|NC_002516.2|	4540954	G	A	QRY	C186T	D62D	Silent	PA4062		hypothetical protein	Hypothetical, unclassified, unknown	0	0	0	0	1	0	0	0	0	0	0	0
gi|110645304|ref|NC_002516.2|	4566149	G	A	QRY	C1807T	R603C	Missense	PA4084	cupB3	usher CupB3	Motility & Attachment	0	0	0	0	0	0	0	0	0	0	0	1
gi|110645304|ref|NC_002516.2|	4573628	G	A	QRY	G->A		Intergenic	PA4090//PA4091	//hpaA	53 downstream hypothetical protein//113 upstream 4-hydroxyphenylacetate 3-monooxygenase large chain	Hypothetical, unclassified, unknown//Carbon compound catabolism	1	1	1	1	1	0	1	0	0	0	0	1
gi|110645304|ref|NC_002516.2|	4585393	T	C	QRY	T245C	M82T	Missense	PA4101	bfmR	BfmR	Transcriptional regulators; Two-component regulatory systems; Cell wall / LPS / capsule	1	1	1	1	1	0	1	0	0	0	0	1
gi|110645304|ref|NC_002516.2|	4588602	T	C	QRY	T->C		Intergenic	PA4104//PA4105	//	112 downstream conserved hypothetical protein//141 downstream hypothetical protein	Hypothetical, unclassified, unknown//Hypothetical, unclassified, unknown	1	1	1	1	1	1	1	1	0	1	1	1
gi|110645304|ref|NC_002516.2|	4588610	A	G	QRY	A->G		Intergenic	PA4104//PA4105	//	120 downstream conserved hypothetical protein//133 downstream hypothetical protein	Hypothetical, unclassified, unknown//Hypothetical, unclassified, unknown	1	1	1	1	1	1	1	1	0	1	1	1
gi|110645304|ref|NC_002516.2|	4588667	G	A	QRY	G->A		Intergenic	PA4104//PA4105	//	177 downstream conserved hypothetical protein//76 downstream hypothetical protein	Hypothetical, unclassified, unknown//Hypothetical, unclassified, unknown	1	1	1	1	1	1	1	1	0	1	1	1
gi|110645304|ref|NC_002516.2|	4622246	G	A	QRY	G1114A	A372T	Missense	PA4132		conserved hypothetical protein	Hypothetical, unclassified, unknown	0	0	0	1	0	0	0	0	0	0	0	0
gi|110645304|ref|NC_002516.2|	4643703	G	A	QRY	G133A	E45K	Missense	PA4150		probable dehydrogenase E1 component	Carbon compound catabolism	1	0	0	0	0	0	0	0	0	0	0	1
gi|110645304|ref|NC_002516.2|	4650509	C	T	QRY	G1950A	Q650Q	Silent	PA4156		probable TonB-dependent receptor	Transport of small molecules	0	0	0	0	0	0	1	0	0	0	0	0
gi|110645304|ref|NC_002516.2|	4652132	G	A	QRY	C327T	G109G	Silent	PA4156		probable TonB-dependent receptor	Transport of small molecules	1	1	1	1	1	0	1	0	0	0	0	1
gi|110645304|ref|NC_002516.2|	4663502	T	C	QRY	A10G	T4A	Missense	PA4167		probable oxidoreductase	Putative enzymes	0	0	0	0	0	0	1	0	0	0	0	0
gi|110645304|ref|NC_002516.2|	4666502	G	A	QRY	C254T	S85L	Missense	PA4169		conserved hypothetical protein	Hypothetical, unclassified, unknown	0	0	0	0	0	0	0	0	0	1	1	0
gi|110645304|ref|NC_002516.2|	4669898	T	C	QRY	T38C	V13A	Missense	PA4174		probable transcriptional regulator	Transcriptional regulators	0	1	1	0	1	0	1	0	0	0	0	0
gi|110645304|ref|NC_002516.2|	4670910	A	G	QRY	A->G		Intergenic	PA4174//PA4175	//piv	126 downstream probable transcriptional regulator//409 upstream protease IV	Transcriptional regulators//Secreted Factors (toxins, enzymes, alginate)	0	0	0	0	0	0	1	0	0	0	0	0
gi|110645304|ref|NC_002516.2|	4671516	G	A	QRY	G198A	A66A	Silent	PA4175	piv	protease IV	Secreted Factors (toxins, enzymes, alginate)	0	0	1	0	0	0	0	0	0	0	0	0
gi|110645304|ref|NC_002516.2|	4672173	C	T	QRY	C855T	I285I	Silent	PA4175	piv	protease IV	Secreted Factors (toxins, enzymes, alginate)	0	0	0	0	0	1	0	0	0	0	0	0
gi|110645304|ref|NC_002516.2|	4675553	T	C	QRY	T610C	C204R	Missense	PA4179		probable porin	Membrane proteins; Transport of small molecules	0	0	0	1	0	0	0	0	0	0	0	0
gi|110645304|ref|NC_002516.2|	4690916	A	G	QRY	T431C	L144P	Missense	PA4193		probable permease of ABC transporter	Membrane proteins; Transport of small molecules	0	0	0	1	0	0	0	0	0	0	0	0
gi|110645304|ref|NC_002516.2|	4706316	G	A	QRY	G361A	G121S	Missense	PA4205	mexG	hypothetical protein	Membrane proteins	1	1	1	1	1	0	1	0	0	0	0	1
gi|110645304|ref|NC_002516.2|	4729668	G	A	QRY	C659T	A220V	Missense	PA4223		probable ATP-binding component of ABC transporter	Membrane proteins; Transport of small molecules	0	1	0	0	0	0	0	0	0	0	0	0
gi|110645304|ref|NC_002516.2|	4749785	C	T	QRY	C1030T	Q344_	Nonsense	PA4234	uvrA	excinuclease ABC subunit A	DNA replication, recombination, modification and repair	0	0	0	1	0	0	0	0	0	0	0	0
gi|110645304|ref|NC_002516.2|	4754333	T	A	QRY	A47T	H16L	Missense	PA4237	rplQ	50S ribosomal protein L17	Translation, post-translational modification, degradation	0	0	0	0	0	0	0	0	0	1	1	0
gi|110645304|ref|NC_002516.2|	4769080	T	C	QRY	A2076G	E692E	Silent	PA4266	fusA1	elongation factor G	Translation, post-translational modification, degradation	1	1	1	1	1	0	1	0	0	0	0	1
gi|110645304|ref|NC_002516.2|	4772494	T	C	QRY	A3985G	T1329A	Missense	PA4269	rpoC	DNA-directed RNA polymerase beta* chain	Transcription, RNA processing and degradation	0	0	1	0	0	0	0	0	0	0	0	0
gi|110645304|ref|NC_002516.2|	4794044	A	G	QRY	A->G		Intergenic	PA4280.5//PA4281	//sbcD	313 upstream 16S ribosomal RNA//360 upstream exonuclease SbcD	Non-coding RNA gene//DNA replication, recombination, modification and repair	0	0	0	0	0	0	1	0	0	0	0	0
gi|110645304|ref|NC_002516.2|	4794067	T	C	QRY	T->C		Intergenic	PA4280.5//PA4281	//sbcD	336 upstream 16S ribosomal RNA//337 upstream exonuclease SbcD	Non-coding RNA gene//DNA replication, recombination, modification and repair	1	1	1	1	1	1	0	1	1	1	1	1
gi|110645304|ref|NC_002516.2|	4794087	T	C	QRY	T->C		Intergenic	PA4280.5//PA4281	//sbcD	356 upstream 16S ribosomal RNA//317 upstream exonuclease SbcD	Non-coding RNA gene//DNA replication, recombination, modification and repair	1	1	1	1	1	1	0	1	1	1	1	1
gi|110645304|ref|NC_002516.2|	4794132	A	G	QRY	A->G		Intergenic	PA4280.5//PA4281	//sbcD	401 upstream 16S ribosomal RNA//272 upstream exonuclease SbcD	Non-coding RNA gene//DNA replication, recombination, modification and repair	0	0	0	0	0	0	1	0	0	0	0	0
gi|110645304|ref|NC_002516.2|	4794162	G	C	QRY	G->C		Intergenic	PA4280.5//PA4281	//sbcD	431 upstream 16S ribosomal RNA//242 upstream exonuclease SbcD	Non-coding RNA gene//DNA replication, recombination, modification and repair	1	1	1	1	1	1	0	1	1	1	1	1
gi|110645304|ref|NC_002516.2|	4817420	T	C	QRY	A1929G	Q643Q	Silent	PA4293	pprA	two-component sensor PprA	Two-component regulatory systems; Antibiotic resistance and susceptibility	0	0	0	1	0	0	0	0	0	0	0	0
gi|110645304|ref|NC_002516.2|	4838511	C	T	QRY	C1122T	S374S	Silent	PA4310	pctB	chemotactic transducer PctB	Adaptation, Protection; Chemotaxis	1	1	1	0	1	1	1	1	1	1	1	1
gi|110645304|ref|NC_002516.2|	4838544	C	T	QRY	C1155T	R385R	Silent	PA4310	pctB	chemotactic transducer PctB	Adaptation, Protection; Chemotaxis	1	1	1	0	1	1	1	1	1	1	1	1
gi|110645304|ref|NC_002516.2|	4838580	C	T	QRY	C1191T	G397G	Silent	PA4310	pctB	chemotactic transducer PctB	Adaptation, Protection; Chemotaxis	1	1	1	0	1	1	1	1	1	1	1	1
gi|110645304|ref|NC_002516.2|	4842165	G	A	QRY	G703A	D235N	Missense	PA4313		hypothetical protein	Hypothetical, unclassified, unknown	0	0	0	0	0	1	0	0	0	0	0	0
gi|110645304|ref|NC_002516.2|	4866989	G	A	QRY	C679T	P227S	Missense	PA4338		hypothetical protein	Membrane proteins	1	1	1	1	1	0	1	0	0	0	0	1
gi|110645304|ref|NC_002516.2|	4869797	T	C	QRY	A532G	T178A	Missense	PA4341		probable transcriptional regulator	Transcriptional regulators	0	0	0	0	1	0	0	0	0	0	0	0
gi|110645304|ref|NC_002516.2|	4883818	G	A	QRY	G212A	G71D	Missense	PA4356	xenB	xenobiotic reductase	Adaptation, Protection; Antibiotic resistance and susceptibility	0	0	0	0	1	0	0	0	0	0	0	0
gi|110645304|ref|NC_002516.2|	4887039	G	A	QRY	C223T	Q75_	Nonsense	PA4358		probable ferrous iron transport protein	Membrane proteins; Transport of small molecules	1	1	1	1	1	0	1	0	0	0	0	1
gi|110645304|ref|NC_002516.2|	4915093	T	C	QRY	T355C	F119L	Missense	PA4384		hypothetical protein	Hypothetical, unclassified, unknown	0	1	0	0	1	0	0	0	0	0	0	0
gi|110645304|ref|NC_002516.2|	4945401	G	A	QRY	C741T	A247A	Silent	PA4412	murG	UDP-N-acetylglucosamine--N-acetylmuramyl-(pentapeptide) pyrophosphoryl-undecaprenol N-acetylglucosamine transferase	Carbon compound catabolism; Cell wall / LPS / capsule	0	0	1	0	0	0	0	0	0	0	0	0
gi|110645304|ref|NC_002516.2|	4952752	C	T	QRY	G1592A	G531D	Missense	PA4418	ftsI	penicillin-binding protein 3	Cell division; Cell wall / LPS / capsule	1	1	1	1	1	0	1	0	0	0	0	1
gi|110645304|ref|NC_002516.2|	4954352	C	T	QRY	G282A	M94I	Missense	PA4419	ftsL	cell division protein FtsL	Cell division	0	1	0	0	1	0	1	0	0	0	0	0
gi|110645304|ref|NC_002516.2|	4973557	G	A	QRY	C473T	P158L	Missense	PA4440		hypothetical protein	Hypothetical, unclassified, unknown	0	1	0	0	0	0	0	0	0	0	0	0
gi|110645304|ref|NC_002516.2|	4976546	C	T	QRY	G50A	G17E	Missense	PA4442	cysN	ATP sulfurylase GTP-binding subunit/APS kinase	Central intermediary metabolism; Amino acid biosynthesis and metabolism	0	0	1	0	0	0	0	0	0	0	0	0
gi|110645304|ref|NC_002516.2|	4981779	T	C	QRY	A323G	D108G	Missense	PA4447	hisC1	histidinol-phosphate aminotransferase	Amino acid biosynthesis and metabolism	0	0	0	1	0	0	0	0	0	0	0	0
gi|110645304|ref|NC_002516.2|	4982216	G	A	QRY	C1211T	A404V	Missense	PA4448	hisD	histidinol dehydrogenase	Amino acid biosynthesis and metabolism	0	0	1	0	0	0	0	0	0	0	0	0
gi|110645304|ref|NC_002516.2|	4997139	C	T	QRY	G282A	L94L	Silent	PA4467		hypothetical protein	Membrane proteins	1	1	1	1	1	0	1	0	0	0	0	1
gi|110645304|ref|NC_002516.2|	5002743	G	A	QRY	C1155T	Y385Y	Silent	PA4474		conserved hypothetical protein	Hypothetical, unclassified, unknown	0	1	0	0	0	0	0	0	0	0	0	0
gi|110645304|ref|NC_002516.2|	5011331	C	T	QRY	G984A	G328G	Silent	PA4480	mreC	rod shape-determining protein MreC	Cell wall / LPS / capsule; Cell division	1	0	1	1	1	1	1	1	1	1	1	1
gi|110645304|ref|NC_002516.2|	5013574	G	A	QRY	G->A		Intergenic	PA4481//PA4482	mreB//gatC	143 upstream rod shape-determining protein MreB//97 upstream Glu-tRNA(Gln) amidotransferase subunit C	Cell wall / LPS / capsule; Cell division//Translation, post-translational modification, degradation	0	1	0	0	1	0	0	0	0	0	0	0
gi|110645304|ref|NC_002516.2|	5031763	T	C	QRY	T276C	Y92Y	Silent	PA4496		probable binding protein component of ABC transporter	Transport of small molecules	0	0	0	0	1	0	0	0	0	0	0	0
gi|110645304|ref|NC_002516.2|	5031784	C	T	QRY	C297T	G99G	Silent	PA4496		probable binding protein component of ABC transporter	Transport of small molecules	0	0	0	0	1	0	0	0	0	0	0	0
gi|110645304|ref|NC_002516.2|	5031799	T	C	QRY	T312C	S104S	Silent	PA4496		probable binding protein component of ABC transporter	Transport of small molecules	0	0	0	0	1	0	0	0	0	0	0	0
gi|110645304|ref|NC_002516.2|	5031832	T	C	QRY	T345C	N115N	Silent	PA4496		probable binding protein component of ABC transporter	Transport of small molecules	0	0	0	0	1	0	0	0	0	0	0	0
gi|110645304|ref|NC_002516.2|	5031841	C	T	QRY	C354T	D118D	Silent	PA4496		probable binding protein component of ABC transporter	Transport of small molecules	0	0	0	0	1	0	0	0	0	0	0	0
gi|110645304|ref|NC_002516.2|	5031857	G	C	QRY	G370C	E124Q	Missense	PA4496		probable binding protein component of ABC transporter	Transport of small molecules	0	0	0	0	1	0	0	0	0	0	0	0
gi|110645304|ref|NC_002516.2|	5031875	G	A	QRY	G388A	D130N	Missense	PA4496		probable binding protein component of ABC transporter	Transport of small molecules	0	0	0	0	1	0	0	0	0	0	0	0
gi|110645304|ref|NC_002516.2|	5032006	G	C	QRY	G519C	A173A	Silent	PA4496		probable binding protein component of ABC transporter	Transport of small molecules	0	0	0	0	1	0	0	0	0	0	0	0
gi|110645304|ref|NC_002516.2|	5065916	G	A	QRY	C1831T	P611S	Missense	PA4523		hypothetical protein	Hypothetical, unclassified, unknown	1	0	0	0	0	0	0	0	0	0	0	0
gi|110645304|ref|NC_002516.2|	5123928	G	A	QRY	C1579T	L527F	Missense	PA4576		probable ATP-dependent protease	Putative enzymes	0	1	0	0	0	0	0	0	0	0	0	0
gi|110645304|ref|NC_002516.2|	5131323	T	C	QRY	T->C		Intergenic	PA4581.1//PA4582	//	168 downstream tRNA-Arg//105 upstream conserved hypothetical protein	Non-coding RNA gene//Hypothetical, unclassified, unknown	0	0	0	1	0	0	0	0	0	0	0	0
gi|110645304|ref|NC_002516.2|	5138127	C	T	QRY	G628A	G210S	Missense	PA4588	gdhA	glutamate dehydrogenase	Amino acid biosynthesis and metabolism	0	0	0	0	0	0	0	0	0	0	0	1
gi|110645304|ref|NC_002516.2|	5152236	G	A	QRY	C1974T	G658G	Silent	PA4598	mexD	Resistance-Nodulation-Cell Division (RND) multidrug efflux transporter MexD	Transport of small molecules; Membrane proteins; Antibiotic resistance and susceptibility	1	1	1	1	1	0	1	0	0	0	0	1
gi|110645304|ref|NC_002516.2|	5167188	C	T	QRY	C289T	H97Y	Missense	PA4608		hypothetical protein	Hypothetical, unclassified, unknown	0	1	0	0	1	0	0	0	0	0	0	0
gi|110645304|ref|NC_002516.2|	5200480	T	C	QRY	T->C		Intergenic	PA4632//PA4633	//	156 upstream hypothetical protein//7 upstream probable chemotaxis transducer	Hypothetical, unclassified, unknown//Adaptation, Protection; Chemotaxis	0	1	0	0	0	0	0	0	0	0	0	0
gi|110645304|ref|NC_002516.2|	5219681	G	A	QRY	G2113A	A705T	Missense	PA4652	Fimbrial usher protein CupE5	cupE5		0	0	1	0	0	0	0	0	0	0	0	0
gi|110645304|ref|NC_002516.2|	5220875	T	C	QRY	T938C	L313P	Missense	PA4653	Adhesin-like protein CupE6	cupE6		0	1	0	0	0	0	0	0	0	0	0	0
gi|110645304|ref|NC_002516.2|	5223941	G	A	QRY	C536T	P179L	Missense	PA4656		conserved hypothetical protein	Hypothetical, unclassified, unknown	1	1	1	1	1	0	1	0	0	0	0	1
gi|110645304|ref|NC_002516.2|	5252589	A	G	QRY	A->G		Intergenic	PA4683//PA4684	//	116 upstream hypothetical protein//169 upstream hypothetical protein	Hypothetical, unclassified, unknown//Hypothetical, unclassified, unknown	1	1	1	1	1	0	1	0	0	0	0	1
gi|110645304|ref|NC_002516.2|	5264175	T	C	QRY	A45G	E15E	Silent	PA4690.1		5S ribosomal RNA	Non-coding RNA gene	0	0	1	0	0	0	0	0	0	0	0	0
gi|110645304|ref|NC_002516.2|	5293578	G	A	QRY	G322A	A108T	Missense	PA4714		conserved hypothetical protein	Hypothetical, unclassified, unknown	1	1	1	1	1	0	1	0	0	0	0	1
gi|110645304|ref|NC_002516.2|	5310538	G	A	QRY	G1213A	E405K	Missense	PA4727	pcnB	poly(A) polymerase	Transcription, RNA processing and degradation	0	1	1	0	1	0	1	0	0	0	0	0
gi|110645304|ref|NC_002516.2|	5326535	C	T	QRY	G398A	G133E	Missense	PA4742	truB	tRNA pseudouridine 55 synthase	Translation, post-translational modification, degradation; Transcription, RNA processing and degradation	0	0	0	1	0	0	0	0	0	0	0	0
gi|110645304|ref|NC_002516.2|	5337161	G	A	QRY	C541T	R181C	Missense	PA4751	ftsH	cell division protein FtsH	Cell division	0	0	0	0	0	0	1	0	0	0	0	0
gi|110645304|ref|NC_002516.2|	5345527	G	A	QRY	C366T	F122F	Silent	PA4759	dapB	dihydrodipicolinate reductase	Amino acid biosynthesis and metabolism	0	0	0	0	0	0	1	0	0	0	0	0
gi|110645304|ref|NC_002516.2|	5348450	G	A	QRY	C662T	T221I	Missense	PA4761	dnaK	DnaK protein	DNA replication, recombination, modification and repair; Adaptation, Protection; Chaperones & heat shock proteins	0	0	0	1	0	0	0	0	0	0	0	0
gi|110645304|ref|NC_002516.2|	5381425	G	A	QRY	G281A	R94H	Missense	PA4794		hypothetical protein	Hypothetical, unclassified, unknown	0	0	0	0	1	0	0	0	0	0	0	0
gi|110645304|ref|NC_002516.2|	5406372	G	A	QRY	G208A	A70T	Missense	PA4816		hypothetical protein	Hypothetical, unclassified, unknown	0	1	0	0	1	0	0	0	0	0	0	0
gi|110645304|ref|NC_002516.2|	5408555	G	A	QRY	C755T	A252V	Missense	PA4818		conserved hypothetical protein	Membrane proteins	1	1	1	1	1	0	1	0	0	0	0	1
gi|110645304|ref|NC_002516.2|	5439808	C	T	QRY	C->T		Intergenic	PA4844//PA4845	//dipZ	50 downstream probable chemotaxis transducer//110 upstream thiol:disulfide interchange protein DipZ	Adaptation, Protection; Chemotaxis//Translation, post-translational modification, degradation; Chaperones & heat shock proteins	0	0	0	0	0	0	0	0	0	0	0	1
gi|110645304|ref|NC_002516.2|	5440941	G	A	QRY	G1024A	G342S	Missense	PA4845	dipZ	thiol:disulfide interchange protein DipZ	Translation, post-translational modification, degradation; Chaperones & heat shock proteins	1	1	1	1	1	0	1	0	0	0	0	1
gi|110645304|ref|NC_002516.2|	5442583	G	A	QRY	G280A	A94T	Missense	PA4847	accB	biotin carboxyl carrier protein (BCCP)	Fatty acid and phospholipid metabolism	1	1	1	1	1	0	1	1	0	0	0	1
gi|110645304|ref|NC_002516.2|	5442587	C	T	QRY	C284T	A95V	Missense	PA4847	accB	biotin carboxyl carrier protein (BCCP)	Fatty acid and phospholipid metabolism	0	0	0	0	0	0	0	0	0	1	1	0
gi|110645304|ref|NC_002516.2|	5447747	C	T	QRY	C100T	R34C	Missense	PA4852		conserved hypothetical protein	Hypothetical, unclassified, unknown	0	0	0	0	0	0	0	1	0	0	0	0
gi|110645304|ref|NC_002516.2|	5450384	G	A	QRY	G1339A	V447I	Missense	PA4854	purH	phosphoribosylaminoimidazolecarboxamide formyltransferase	Nucleotide biosynthesis and metabolism	0	0	0	0	0	0	1	0	0	0	0	0
gi|110645304|ref|NC_002516.2|	5454394	G	A	QRY	G2245A	A749T	Missense	PA4856	retS	RetS (Regulator of Exopolysaccharide and Type III Secretion)	Two-component regulatory systems	1	1	1	1	1	0	1	0	0	0	0	1
gi|110645304|ref|NC_002516.2|	5459559	T	C	QRY	T110C	L37P	Missense	PA4860		probable permease of ABC transporter	Membrane proteins; Transport of small molecules	0	1	0	0	1	0	0	0	0	0	0	0
gi|110645304|ref|NC_002516.2|	5461847	C	T	QRY	C328T	R110W	Missense	PA4862		probable ATP-binding component of ABC transporter	Transport of small molecules	0	0	0	1	0	0	0	0	0	0	0	0
gi|110645304|ref|NC_002516.2|	5480547	T	C	QRY	T146C	V49A	Missense	PA4885	irlR	two-component response regulator	Transcriptional regulators; Two-component regulatory systems	0	0	0	0	0	0	1	0	0	0	0	0
gi|110645304|ref|NC_002516.2|	5498347	T	C	QRY	A307G	T103A	Missense	PA4900		probable major facilitator superfamily (MFS) transporter	Membrane proteins; Transport of small molecules	1	1	1	1	1	0	1	0	0	0	0	1
gi|110645304|ref|NC_002516.2|	5505222	T	C	QRY	A563G	H188R	Missense	PA4906		probable transcriptional regulator	Transcriptional regulators	0	0	0	0	0	0	1	0	0	0	0	0
gi|110645304|ref|NC_002516.2|	5508692	T	C	QRY	A863G	E288G	Missense	PA4910		branched chain amino acid ABC transporter ATP binding protein	Transport of small molecules	0	1	0	0	0	0	0	0	0	0	0	0
gi|110645304|ref|NC_002516.2|	5516449	G	A	QRY	C646T	P216S	Missense	PA4916		hypothetical protein	Hypothetical, unclassified, unknown	0	1	0	0	0	0	0	0	0	0	0	0
gi|110645304|ref|NC_002516.2|	5518261	G	A	QRY	G441A	V147V	Silent	PA4918		hypothetical protein	Hypothetical, unclassified, unknown	0	1	1	0	1	0	1	0	0	0	0	0
gi|110645304|ref|NC_002516.2|	5521494	T	C	QRY	T823C	C275R	Missense	PA4921		hypothetical protein	Hypothetical, unclassified, unknown	0	0	0	0	0	0	1	0	0	0	0	0
gi|110645304|ref|NC_002516.2|	5539711	C	T	QRY	G1700A	G567D	Missense	PA4937	rnr	tRNA-Leu	Transcription, RNA processing and degradation	0	0	0	0	0	0	1	0	0	0	0	0
gi|110645304|ref|NC_002516.2|	5551560	G	T	QRY	C122A	A41D	Missense	PA4946	mutL	DNA mismatch repair protein MutL	DNA replication, recombination, modification and repair	1	1	1	1	1	0	1	0	0	0	0	1
gi|110645304|ref|NC_002516.2|	5556640	T	C	QRY	A184G	T62A	Missense	PA4951	orn	oligoribonuclease	Transcription, RNA processing and degradation	0	1	0	0	0	0	0	0	0	0	0	0
gi|110645304|ref|NC_002516.2|	5559529	A	G	QRY	T344C	V115A	Missense	PA4954	motA	chemotaxis protein MotA	Adaptation, Protection; Chemotaxis	0	1	1	0	1	0	1	0	0	0	0	0
gi|110645304|ref|NC_002516.2|	5561356	T	C	QRY	T1344C	P448P	Silent	PA4955		hypothetical protein	Hypothetical, unclassified, unknown	0	0	0	0	0	0	1	0	0	0	0	0
gi|110645304|ref|NC_002516.2|	5568947	G	A	QRY	G->A		Intergenic	PA4960//PA4961	//	3 upstream probable phosphoserine phosphatase//143 upstream hypothetical protein	Amino acid biosynthesis and metabolism//Membrane proteins	0	0	1	0	0	0	0	0	0	0	0	0
gi|110645304|ref|NC_002516.2|	5569139	T	C	QRY	T50C	F17S	Missense	PA4961		hypothetical protein	Membrane proteins	1	1	1	1	1	0	1	0	0	0	0	1
gi|110645304|ref|NC_002516.2|	5580126	G	A	QRY	C594T	A198A	Silent	PA4971	aspP	adenosine diphosphate sugar pyrophosphatase	Energy metabolism	0	0	0	0	0	0	1	0	0	0	0	0
gi|110645304|ref|NC_002516.2|	5587736	G	A	QRY	C1518T	V506V	Silent	PA4977	aruI	2-ketoarginine decarboxylase, AruI	Amino acid biosynthesis and metabolism	1	1	1	1	1	0	1	0	0	0	0	1
gi|110645304|ref|NC_002516.2|	5617829	A	G	QRY	T590C	V197A	Missense	PA5000	wapR	alpha-1,3-rhamnosyltransferase WapR	Putative enzymes; Cell wall / LPS / capsule	1	1	1	1	1	0	1	0	0	0	0	1
gi|110645304|ref|NC_002516.2|	5632102	T	C	QRY	A769G	T257A	Missense	PA5013	ilvE	branched-chain amino acid transferase	Amino acid biosynthesis and metabolism	1	1	1	1	1	0	1	0	0	0	0	1
gi|110645304|ref|NC_002516.2|	5637891	A	G	QRY	A1736G	Y579C	Missense	PA5015	aceE	pyruvate dehydrogenase	Amino acid biosynthesis and metabolism; Energy metabolism	1	1	1	1	1	0	1	0	0	0	0	1
gi|110645304|ref|NC_002516.2|	5645196	T	C	QRY	A95G	D32G	Missense	PA5019		conserved hypothetical protein	Hypothetical, unclassified, unknown	0	0	0	0	0	0	1	0	0	0	0	0
gi|110645304|ref|NC_002516.2|	5658898	T	C	QRY	A288G	E96E	Silent	PA5028		conserved hypothetical protein	Hypothetical, unclassified, unknown	1	0	0	0	0	0	0	0	0	0	0	1
gi|110645304|ref|NC_002516.2|	5681415	C	T	QRY	C518T	A173V	Missense	PA5045	ponA	penicillin-binding protein 1A	Cell wall / LPS / capsule	0	0	0	0	0	0	0	0	0	1	1	0
gi|110645304|ref|NC_002516.2|	5692804	G	A	QRY	G229A	V77I	Missense	PA5053	hslV	heat shock protein HslV	Chaperones & heat shock proteins	1	1	1	1	1	0	1	0	0	0	0	1
gi|110645304|ref|NC_002516.2|	5714342	G	A	QRY	C2514T	P838P	Silent	PA5077	mdoH	periplasmic glucans biosynthesis protein MdoH	Cell wall / LPS / capsule	1	1	1	1	1	0	1	0	0	0	0	1
gi|110645304|ref|NC_002516.2|	5715242	G	A	QRY	C1614T	T538T	Silent	PA5077	mdoH	periplasmic glucans biosynthesis protein MdoH	Cell wall / LPS / capsule	1	1	1	1	1	0	1	0	0	0	0	1
gi|110645304|ref|NC_002516.2|	5744615	T	C	QRY	A139G	R47G	Missense	PA5100	hutU	urocanase	Amino acid biosynthesis and metabolism	0	1	0	0	1	0	0	0	0	0	0	0
gi|110645304|ref|NC_002516.2|	5752925	T	C	QRY	A550G	T184A	Missense	PA5110	fbp	fructose-1,6-bisphosphatase	Central intermediary metabolism; Carbon compound catabolism	0	1	0	0	0	0	0	0	0	0	0	0
gi|110645304|ref|NC_002516.2|	5756060	T	C	QRY	A179G	N60S	Missense	PA5112	estA	esterase EstA	Secreted Factors (toxins, enzymes, alginate); Fatty acid and phospholipid metabolism; Protein secretion/export apparatus; Motility & Attachment	0	0	1	0	0	0	0	0	0	0	0	0
gi|110645304|ref|NC_002516.2|	5759380	T	C	QRY	A1964G	Q655R	Missense	PA5114		hypothetical protein	Membrane proteins	1	1	1	1	1	0	1	0	0	0	0	1
gi|110645304|ref|NC_002516.2|	5786145	T	C	QRY	A559G	T187A	Missense	PA5137		hypothetical protein	Hypothetical, unclassified, unknown	1	0	0	0	0	0	0	0	0	0	0	1
gi|110645304|ref|NC_002516.2|	5787181	C	T	QRY	G425A	R142Q	Missense	PA5138		hypothetical protein	Hypothetical, unclassified, unknown	1	1	1	1	1	0	1	0	0	0	0	1
gi|110645304|ref|NC_002516.2|	5790319	T	C	QRY	T->C		Intergenic	PA5141//PA5142	hisA//hisH1	187 upstream phosphoribosylformimino-5-aminoimidazole carboxamide//126 downstream glutamine amidotransferase	Amino acid biosynthesis and metabolism//Amino acid biosynthesis and metabolism	1	1	1	1	1	0	1	0	0	0	0	1
gi|110645304|ref|NC_002516.2|	5805100	A	G	QRY	A->G		Intergenic	PA5156//PA5157	//	298 downstream hypothetical protein//106 upstream probable transcriptional regulator	Hypothetical, unclassified, unknown//Transcriptional regulators	0	0	0	0	0	0	0	0	0	0	0	1
gi|110645304|ref|NC_002516.2|	5809781	T	C	QRY	T1414C	S472P	Missense	PA5160		tRNA-Thr	Membrane proteins; Adaptation, Protection; Transport of small molecules	0	0	0	1	0	0	0	0	0	0	0	0
gi|110645304|ref|NC_002516.2|	5851466	C	T	QRY	G1093A	D365N	Missense	PA5199	amgS	AmgS	Two-component regulatory systems; Antibiotic resistance and susceptibility	0	0	0	0	0	0	0	0	0	0	1	0
gi|110645304|ref|NC_002516.2|	5851937	C	T	QRY	G622A	A208T	Missense	PA5199	amgS	AmgS	Two-component regulatory systems; Antibiotic resistance and susceptibility	0	0	0	0	0	0	0	1	0	0	0	0
gi|110645304|ref|NC_002516.2|	5852542	C	T	QRY	G17A	W6_	Nonsense	PA5199	amgS	AmgS	Two-component regulatory systems; Antibiotic resistance and susceptibility	1	1	1	1	1	0	1	0	0	0	0	1
gi|110645304|ref|NC_002516.2|	5864524	T	C	QRY	T700C	Y234H	Missense	PA5209		hypothetical protein	Hypothetical, unclassified, unknown	0	0	0	0	0	0	1	0	0	0	0	0
gi|110645304|ref|NC_002516.2|	5924319	T	C	QRY	A53G	D18G	Missense	PA5262	algZ	alginate biosynthesis protein AlgZ/FimS	Secreted Factors (toxins, enzymes, alginate); Two-component regulatory systems	1	0	0	0	0	0	0	0	0	0	0	0
gi|110645304|ref|NC_002516.2|	5941416	G	A	QRY	G81A	L27L	Silent	PA5276	lppL	Lipopeptide LppL precursor	Cell wall / LPS / capsule	0	1	0	0	0	0	0	0	0	0	0	0
gi|110645304|ref|NC_002516.2|	5942502	G	A	QRY	G1016A	G339E	Missense	PA5277	lysA	diaminopimelate decarboxylase	Amino acid biosynthesis and metabolism	0	1	0	0	0	0	0	0	0	0	0	0
gi|110645304|ref|NC_002516.2|	5963526	G	A	QRY	G811A	V271M	Missense	PA5296	rep	ATP-dependent DNA helicase Rep	DNA replication, recombination, modification and repair	0	0	0	1	0	0	0	0	0	0	0	0
gi|110645304|ref|NC_002516.2|	5976218	G	A	QRY	C752T	P251L	Missense	PA5307		hypothetical protein	Hypothetical, unclassified, unknown	0	1	0	0	0	0	0	0	0	0	0	0
gi|110645304|ref|NC_002516.2|	5982637	G	A	QRY	C954T	F318F	Silent	PA5312	Aldehyde dehydrogenase	pauC		0	0	0	1	0	0	0	0	0	0	0	0
gi|110645304|ref|NC_002516.2|	5984486	G	A	QRY	G667A	E223K	Missense	PA5313	Transaminase	gabT2		0	0	0	1	0	0	0	0	0	0	0	0
gi|110645304|ref|NC_002516.2|	5994148	G	A	QRY	G358A	G120S	Missense	PA5323	argB	acetylglutamate kinase	Amino acid biosynthesis and metabolism	0	0	0	0	0	0	1	0	0	0	0	0
gi|110645304|ref|NC_002516.2|	6006846	C	T	QRY	C616T	R206C	Missense	PA5338	spoT	guanosine-3',5'-bis(diphosphate) 3'-pyrophosphohydrolase	Nucleotide biosynthesis and metabolism; Adaptation, Protection	1	0	0	0	0	0	0	0	0	0	0	1
gi|110645304|ref|NC_002516.2|	6022656	G	A	QRY	C1047T	P349P	Silent	PA5355	glcD	glycolate oxidase subunit GlcD	Central intermediary metabolism; Carbon compound catabolism	0	0	1	0	0	0	0	0	0	0	0	0
gi|110645304|ref|NC_002516.2|	6090723	T	C	QRY	T->C		Intergenic	PA5412//PA5413	//ltaA	17 upstream hypothetical protein//1323 downstream low specificity l-threonine aldolase	Hypothetical, unclassified, unknown//Amino acid biosynthesis and metabolism	0	0	0	0	0	0	0	0	0	1	1	0
gi|110645304|ref|NC_002516.2|	6108623	G	A	QRY	C462T	A154A	Silent	PA5428		probable transcriptional regulator	Transcriptional regulators	1	1	1	1	1	0	1	0	0	0	0	1
gi|110645304|ref|NC_002516.2|	6109995	G	A	QRY	G736A	G246S	Missense	PA5429	aspA	aspartate ammonia-lyase	Amino acid biosynthesis and metabolism	0	0	0	0	0	0	1	0	0	0	0	0
gi|110645304|ref|NC_002516.2|	6111280	A	G	QRY	T983C	I328T	Missense	PA5430		hypothetical protein	Membrane proteins	0	1	0	0	1	0	0	0	0	0	0	0
gi|110645304|ref|NC_002516.2|	6178052	C	T	QRY	G2000A	R667H	Missense	PA5487		hypothetical protein	Hypothetical, unclassified, unknown	0	0	0	0	0	0	1	0	0	0	0	0
gi|110645304|ref|NC_002516.2|	6258463	G	A	QRY	C735T	T245T	Silent	PA5565	gidA	glucose-inhibited division protein A	Cell division	0	1	0	0	0	0	0	0	0	0	0	0
gi|110645304|ref|NC_002516.2|	6259111	A	C	QRY	T87G	G29G	Silent	PA5565	gidA	glucose-inhibited division protein A	Cell division	0	0	0	0	0	0	0	1	0	0	0	0
gi|110645304|ref|NC_002516.2|	6261860	G	A	QRY	C1705T	R569C	Missense	PA5568		conserved hypothetical protein	Membrane proteins	0	0	0	1	0	0	0	0	0	0	0	0
gi|110645304|ref|NC_002516.2|	6264044	C	T	QRY	G169A	V57I	Missense	PA5569	rnpA	ribonuclease P protein component	Translation, post-translational modification, degradation	1	1	1	1	1	0	1	0	0	0	0	1

## Sheet: DK53_Indels
Indels in clone type DK53 (12 isolates, 1 = Mutation is present in isolate, 0 = Mutation is not present in isolate)
Chromosome	Position in chromosome		Insertion/Deletion	Mutated allele	Position of mutation in chromosome	Length of indel	Type of mutation	Gene locus tag	Gene name	Product	PseudoCap Function Class	418	422	423.1	424	426	428	430	431	434	437	437.1	439
gi|110645304|ref|NC_002516.2|	262436	*	+GGCGGCGC	QRY	262436-262437ins(GGCGGCGC)	8	Intergenic Insertion	PA0232//PA0233	pcaC//	54 downstream gamma-carboxymuconolactone decarboxylase//121 upstream probable transcriptional regulator	Carbon compound catabolism//Transcriptional regulators	1	1	1	0	1	0	1	1	1	1	1	1
gi|110645304|ref|NC_002516.2|	340899	*	-G	QRY	340900-340900delta(G)	1	Deletion	PA0301	spuE	polyamine transport protein	Transport of small molecules	1	0	0	0	0	0	0	0	0	0	0	1
gi|110645304|ref|NC_002516.2|	367078	*	+G	QRY	367078-367079ins(G)	1	Insertion	PA0326		probable ATP-binding component of ABC transporter	Transport of small molecules	1	1	1	1	1	0	1	0	0	0	0	1
gi|110645304|ref|NC_002516.2|	415922	*	+G	QRY	415922-415923ins(G)	1	Insertion	PA0371		hypothetical protein	Hypothetical, unclassified, unknown	1	0	0	0	0	0	0	0	0	0	0	1
gi|110645304|ref|NC_002516.2|	465688	*	+G	QRY	465688-465689ins(G)	1	Insertion	PA0418		hypothetical protein	Hypothetical, unclassified, unknown	0	0	1	0	0	0	0	0	0	0	0	0
gi|110645304|ref|NC_002516.2|	480019	*	+G	QRY	480019-480020ins(G)	1	Intergenic Insertion	PA0428//PA0429	//	214 upstream probable ATP-dependent RNA helicase//37 downstream hypothetical protein	Transcription, RNA processing and degradation//Hypothetical, unclassified, unknown	0	1	0	0	1	0	0	0	0	0	0	1
gi|110645304|ref|NC_002516.2|	648705	*	+G	QRY	648705-648706ins(G)	1	Intergenic Insertion	PA0588//PA0589	//	53 upstream conserved hypothetical protein//226 downstream conserved hypothetical protein	Hypothetical, unclassified, unknown//Energy metabolism	1	0	0	0	1	0	1	0	0	1	0	0
gi|110645304|ref|NC_002516.2|	664638	*	+G	QRY	664638-664639ins(G)	1	Intergenic Insertion	PA0602//PA0603	//	89 downstream probable binding protein component of ABC transporter//145 upstream probable ATP-binding component of ABC transporter	Transport of small molecules//Transport of small molecules	0	0	0	1	0	0	0	0	1	0	0	0
gi|110645304|ref|NC_002516.2|	727065	*	-A	QRY	727066-727066delta(A)	1	Intergenic Deletion	PA0668.4//PA0668.5	//	73 downstream 23S ribosomal RNA//70 upstream 5S ribosomal RNA	Non-coding RNA gene//Non-coding RNA gene	0	0	0	0	0	1	0	1	1	1	1	0
gi|110645304|ref|NC_002516.2|	778289	*	-A	QRY	778290-778290delta(A)	1	Intergenic Deletion	PA0704//PA0705	//migA	109 upstream probable amidase//19 downstream alpha-1,6-rhamnosyltransferase MigA	Putative enzymes//Putative enzymes; Cell wall / LPS / capsule	1	1	1	0	1	1	0	0	0	0	0	0
gi|110645304|ref|NC_002516.2|	784760	*	+C	QRY	784760-784761ins(C)	1	Insertion	PA0714		PhrD	Hypothetical, unclassified, unknown	1	1	0	0	0	0	1	0	1	0	0	1
gi|110645304|ref|NC_002516.2|	809540	*	-C	QRY	809541-809541delta(C)	1	Intergenic Deletion	PA0741//PA0742	//	84 upstream conserved hypothetical protein//33 downstream hypothetical protein	Hypothetical, unclassified, unknown//Hypothetical, unclassified, unknown	1	1	1	1	1	1	1	0	1	0	1	1
gi|110645304|ref|NC_002516.2|	832286	*	-C	QRY	832287-832287delta(C)	1	Deletion	PA0763	mucA	anti-sigma factor MucA	Transcriptional regulators; Cell wall / LPS / capsule; Secreted Factors (toxins, enzymes, alginate)	1	1	1	1	1	0	1	0	0	0	0	1
gi|110645304|ref|NC_002516.2|	899345	*	+G	QRY	899345-899346ins(G)	1	Insertion	PA0824		hypothetical protein	Hypothetical, unclassified, unknown	0	0	1	0	0	0	0	0	0	0	0	0
gi|110645304|ref|NC_002516.2|	901509	*	-T	QRY	901510-901510delta(T)	1	Intergenic Deletion	PA0826//PA0826.1	//	464 upstream translated portion of tmRNA gene ssrA//236 downstream translated portion of tmRNA gene ssrA	Hypothetical, unclassified, unknown//Amino acid biosynthesis and metabolism	1	1	1	1	1	1	1	1	1	1	0	1
gi|110645304|ref|NC_002516.2|	923918	*	-G	QRY	923919-923919delta(G)	1	Intergenic Deletion	PA0845//PA0846	//	115 upstream conserved hypothetical protein//263 downstream probable sulfate uptake protein	Hypothetical, unclassified, unknown//Transport of small molecules	0	1	0	0	1	0	0	0	0	0	0	0
gi|110645304|ref|NC_002516.2|	948192	*	-CG	QRY	948193-948194delta(CG)	2	Deletion	PA0866	aroP2	aromatic amino acid transport protein AroP2	Transport of small molecules	0	1	0	0	0	0	1	0	0	0	0	0
gi|110645304|ref|NC_002516.2|	994619	*	+GG	QRY	994619-994620ins(GG)	2	Insertion	PA0910		hypothetical protein	Hypothetical, unclassified, unknown	1	1	1	1	1	0	1	0	0	0	0	0
gi|110645304|ref|NC_002516.2|	1235493	*	+G	QRY	1235493-1235494ins(G)	1	Insertion	PA1144		probable major facilitator superfamily (MFS) transporter	Membrane proteins; Transport of small molecules	1	1	1	1	0	0	1	0	0	0	0	1
gi|110645304|ref|NC_002516.2|	1235912	*	+CC	QRY	1235912-1235913ins(CC)	2	Insertion	PA1144		probable major facilitator superfamily (MFS) transporter	Membrane proteins; Transport of small molecules	1	1	1	1	1	0	1	0	0	0	0	1
gi|110645304|ref|NC_002516.2|	1235912	*	+C	QRY	1235912-1235913ins(C)	1	Insertion	PA1144		probable major facilitator superfamily (MFS) transporter	Membrane proteins; Transport of small molecules	1	1	1	1	1	0	1	0	0	0	0	1
gi|110645304|ref|NC_002516.2|	1268284	*	+G	QRY	1268284-1268285ins(G)	1	Insertion	PA1169		probable lipoxygenase	Putative enzymes	0	0	1	1	1	0	0	0	0	0	0	0
gi|110645304|ref|NC_002516.2|	1268285	*	-A	QRY	1268286-1268286delta(A)	1	Deletion	PA1169		probable lipoxygenase	Putative enzymes	0	1	1	0	1	0	1	0	1	0	1	1
gi|110645304|ref|NC_002516.2|	1324586	*	+GG	QRY	1324586-1324587ins(GG)	2	Intergenic Insertion	PA1221//PA1222	//	477 upstream hypothetical protein//207 downstream probable membrane-bound lytic murein transglycolase A	Hypothetical, unclassified, unknown//Cell wall / LPS / capsule	1	1	0	1	1	1	1	1	1	1	1	1
gi|110645304|ref|NC_002516.2|	1324586	*	+G	QRY	1324586-1324587ins(G)	1	Intergenic Insertion	PA1221//PA1222	//	477 upstream hypothetical protein//207 downstream probable membrane-bound lytic murein transglycolase A	Hypothetical, unclassified, unknown//Cell wall / LPS / capsule	1	1	0	1	1	1	1	1	1	1	1	1
gi|110645304|ref|NC_002516.2|	1370149	*	-G	QRY	1370150-1370150delta(G)	1	Intergenic Deletion	PA1261//PA1262	//	58 upstream probable transcriptional regulator//107 downstream probable major facilitator superfamily (MFS) transporter	Transcriptional regulators//Membrane proteins; Transport of small molecules	0	0	1	0	1	0	1	0	0	0	1	0
gi|110645304|ref|NC_002516.2|	1397483	*	-G	QRY	1397484-1397484delta(G)	1	Deletion	PA1286		probable major facilitator superfamily (MFS) transporter	Membrane proteins; Transport of small molecules	0	0	0	0	0	0	1	0	0	0	1	0
gi|110645304|ref|NC_002516.2|	1444616	*	+G	QRY	1444616-1444617ins(G)	1	Intergenic Insertion	PA1331//PA1332	//	165 upstream conserved hypothetical protein//104 downstream hypothetical protein	Hypothetical, unclassified, unknown//Hypothetical, unclassified, unknown	0	0	0	0	1	0	1	0	0	0	0	0
gi|110645304|ref|NC_002516.2|	1462180	*	-G	QRY	1462181-1462181delta(G)	1	Deletion	PA1347		probable transcriptional regulator	Transcriptional regulators	0	1	1	0	0	0	0	0	0	0	1	0
gi|110645304|ref|NC_002516.2|	1474729	*	-C	QRY	1474730-1474730delta(C)	1	Deletion	PA1363		probable sigma-70 factor, ECF subfamily	Transcriptional regulators	1	1	1	1	1	0	1	0	0	1	0	1
gi|110645304|ref|NC_002516.2|	1474744	*	+G	QRY	1474744-1474745ins(G)	1	Insertion	PA1363		probable sigma-70 factor, ECF subfamily	Transcriptional regulators	0	1	0	0	1	0	1	0	0	0	0	0
gi|110645304|ref|NC_002516.2|	1479493	*	+CTGCCCCCAGT	QRY	1479493-1479494ins(CTGCCCCCAGT)	11	Insertion	PA1366		hypothetical protein	Hypothetical, unclassified, unknown	1	1	1	1	1	0	1	1	1	1	0	1
gi|110645304|ref|NC_002516.2|	1493078	*	+A	QRY	1493078-1493079ins(A)	1	Intergenic Insertion	PA1375//PA1376	pdxB//aceK	23 downstream erythronate-4-phosphate dehydrogenase//12 downstream isocitrate dehydrogenase kinase/phosphatase	Carbon compound catabolism; Amino acid biosynthesis and metabolism; Biosynthesis of cofactors, prosthetic groups and carriers//Central intermediary metabolism	1	1	1	1	1	1	1	0	1	1	1	0
gi|110645304|ref|NC_002516.2|	1495494	*	+GT	QRY	1495494-1495495ins(GT)	2	Intergenic Insertion	PA1377//PA1378	//	2 downstream conserved hypothetical protein//141 upstream hypothetical protein	Hypothetical, unclassified, unknown//Hypothetical, unclassified, unknown	1	1	1	1	1	0	1	1	1	1	1	1
gi|110645304|ref|NC_002516.2|	1538002	*	+G	QRY	1538002-1538003ins(G)	1	Insertion	PA1413		probable transcriptional regulator	Transcriptional regulators	0	1	1	1	1	0	1	0	0	0	0	0
gi|110645304|ref|NC_002516.2|	1578685	*	-T	QRY	1578686-1578686delta(T)	1	Deletion	PA1450		conserved hypothetical protein	Hypothetical, unclassified, unknown	1	1	1	1	1	0	1	0	0	0	0	1
gi|110645304|ref|NC_002516.2|	1671394	*	-G	QRY	1671395-1671395delta(G)	1	Deletion	PA1532	dnaX	DNA polymerase subunits gamma and tau	DNA replication, recombination, modification and repair	1	0	1	1	1	1	1	1	1	1	1	1
gi|110645304|ref|NC_002516.2|	1770134	*	+G	QRY	1770134-1770135ins(G)	1	Insertion	PA1626		probable major facilitator superfamily (MFS) transporter	Membrane proteins; Transport of small molecules	0	1	0	0	0	0	1	0	0	0	0	0
gi|110645304|ref|NC_002516.2|	1827763	*	+G	QRY	1827763-1827764ins(G)	1	Insertion	PA1677		conserved hypothetical protein	Hypothetical, unclassified, unknown	1	0	0	0	0	0	0	0	0	0	0	1
gi|110645304|ref|NC_002516.2|	1847284	*	-C	QRY	1847285-1847285delta(C)	1	Deletion	PA1698	popN	Type III secretion outer membrane protein PopN precursor	Membrane proteins; Protein secretion/export apparatus	1	1	1	1	1	0	1	0	0	0	0	1
gi|110645304|ref|NC_002516.2|	1955434	*	-T	QRY	1955435-1955435delta(T)	1	Deletion	PA1802	clpX	ClpX	Chaperones & heat shock proteins; Cell wall / LPS / capsule	0	0	0	0	0	0	1	0	0	0	0	0
gi|110645304|ref|NC_002516.2|	1964289	*	-G	QRY	1964290-1964290delta(G)	1	Deletion	PA1808		probable permease of ABC transporter	Transport of small molecules	0	1	1	0	1	0	1	0	0	0	0	0
gi|110645304|ref|NC_002516.2|	2079352	*	+GG	QRY	2079352-2079353ins(GG)	2	Insertion	PA1908		probable major facilitator superfamily (MFS) transporter	Membrane proteins; Transport of small molecules	1	1	1	1	1	0	1	0	0	0	0	1
gi|110645304|ref|NC_002516.2|	2079352	*	+G	QRY	2079352-2079353ins(G)	1	Insertion	PA1908		probable major facilitator superfamily (MFS) transporter	Membrane proteins; Transport of small molecules	1	1	1	1	1	0	1	0	0	0	0	1
gi|110645304|ref|NC_002516.2|	2165766	*	-GC	QRY	2165767-2165768delta(GC)	2	Deletion	PA1979	eraS	sensor kinase, EraS	Two-component regulatory systems	0	0	0	0	1	0	1	0	0	0	0	0
gi|110645304|ref|NC_002516.2|	2171704	*	+G	QRY	2171704-2171705ins(G)	1	Intergenic Insertion	PA1984//PA1985	exaC//pqqA	196 downstream NAD+ dependent aldehyde dehydrogenase ExaC//161 upstream pyrroloquinoline quinone biosynthesis protein A	Putative enzymes//Biosynthesis of cofactors, prosthetic groups and carriers	0	1	1	1	1	1	1	1	1	1	1	1
gi|110645304|ref|NC_002516.2|	2320520	*	+GG	QRY	2320520-2320521ins(GG)	2	Insertion	PA2108		probable decarboxylase	Putative enzymes	1	1	1	1	1	0	1	0	0	0	0	1
gi|110645304|ref|NC_002516.2|	2320520	*	+G	QRY	2320520-2320521ins(G)	1	Insertion	PA2108		probable decarboxylase	Putative enzymes	1	1	1	1	1	0	1	0	0	0	0	1
gi|110645304|ref|NC_002516.2|	2415848	*	-C	QRY	2415849-2415849delta(C)	1	Deletion	PA2196		probable transcriptional regulator	Transcriptional regulators	1	1	1	1	1	0	1	0	0	0	0	1
gi|110645304|ref|NC_002516.2|	2443095	*	+TA	QRY	2443095-2443096ins(TA)	2	Intergenic Insertion	PA2220//PA2221	//	404 downstream probable transcriptional regulator//66 upstream conserved hypothetical protein	Transcriptional regulators//Hypothetical, unclassified, unknown	1	1	0	1	1	1	1	1	1	1	1	1
gi|110645304|ref|NC_002516.2|	2451824	*	-C	QRY	2451825-2451825delta(C)	1	Deletion	PA2229		conserved hypothetical protein	Hypothetical, unclassified, unknown	1	1	1	1	1	0	1	0	0	0	0	1
gi|110645304|ref|NC_002516.2|	2492635	*	-C	QRY	2492636-2492636delta(C)	1	Deletion	PA2263		probable 2-hydroxyacid dehydrogenase	Putative enzymes	1	0	0	0	0	0	0	0	0	0	0	1
gi|110645304|ref|NC_002516.2|	2515309	*	+C	QRY	2515309-2515310ins(C)	1	Insertion	PA2286		hypothetical protein	Membrane proteins	1	1	1	1	1	0	0	0	0	0	0	1
gi|110645304|ref|NC_002516.2|	2582952	*	+C	QRY	2582952-2582953ins(C)	1	Insertion	PA2338		probable binding protein component of ABC maltose/mannitol transporter	Transport of small molecules	0	0	0	0	0	0	0	0	0	0	1	1
gi|110645304|ref|NC_002516.2|	2707189	*	+TG	QRY	2707189-2707190ins(TG)	2	Intergenic Insertion	PA2423//PA2424	//pvdL	8 downstream hypothetical protein//477 downstream PvdL	Hypothetical, unclassified, unknown//Adaptation, Protection	0	0	0	1	1	1	1	0	1	0	1	1
gi|110645304|ref|NC_002516.2|	2815771	*	-C	QRY	2815772-2815772delta(C)	1	Deletion	PA2497		probable transcriptional regulator	Transcriptional regulators	0	0	1	1	0	0	0	0	0	0	0	0
gi|110645304|ref|NC_002516.2|	2877448	*	+C	QRY	2877448-2877449ins(C)	1	Intergenic Insertion	PA2545//PA2546	xthA//	81 downstream exodeoxyribonuclease III//29 downstream probable ring-cleaving dioxygenase	DNA replication, recombination, modification and repair//Putative enzymes	1	1	1	0	1	1	1	1	1	1	1	1
gi|110645304|ref|NC_002516.2|	2934094	*	-A	QRY	2934095-2934095delta(A)	1	Deletion	PA2591		probable transcriptional regulator	Transcriptional regulators	0	0	1	0	0	0	0	0	0	0	0	0
gi|110645304|ref|NC_002516.2|	2936474	*	+GGGTTCG	QRY	2936474-2936475ins(GGGTTCG)	7	Intergenic Insertion	PA2593//PA2594	qteE//	51 downstream quorum threshold expression element, QteE//16 downstream conserved hypothetical protein	Translation, post-translational modification, degradation//Hypothetical, unclassified, unknown	1	1	1	0	1	1	1	1	0	0	1	1
gi|110645304|ref|NC_002516.2|	2945601	*	+G	QRY	2945601-2945602ins(G)	1	Insertion	PA2602		hypothetical protein	Hypothetical, unclassified, unknown	0	0	0	0	1	0	1	0	0	0	0	1
gi|110645304|ref|NC_002516.2|	3039256	*	-C	QRY	3039257-3039257delta(C)	1	Deletion	PA2687	pfeS	two-component sensor PfeS	Two-component regulatory systems	0	1	0	0	0	0	0	0	0	0	0	0
gi|110645304|ref|NC_002516.2|	3044843	*	+CGGTTAT	QRY	3044843-3044844ins(CGGTTAT)	7	Intergenic Insertion	PA2690//PA2691	//	77 upstream probable transposase//104 downstream conserved hypothetical protein	Related to phage, transposon, or plasmid//Hypothetical, unclassified, unknown	1	0	0	1	1	1	0	1	0	1	1	1
gi|110645304|ref|NC_002516.2|	3144337	*	-C	QRY	3144338-3144338delta(C)	1	Deletion	PA2787	cpg2	carboxypeptidase G2 precursor	Central intermediary metabolism	0	0	1	1	0	0	1	0	0	0	0	0
gi|110645304|ref|NC_002516.2|	3283334	*	-CCCG	QRY	3283335-3283338delta(CCCG)	4	Intergenic Deletion	PA2927//PA2928	//	16 downstream hypothetical protein//40 downstream hypothetical protein	Hypothetical, unclassified, unknown//Hypothetical, unclassified, unknown	1	1	1	0	1	1	1	1	1	1	1	1
gi|110645304|ref|NC_002516.2|	3312630	*	+C	QRY	3312630-3312631ins(C)	1	Intergenic Insertion	PA2952//PA2953	etfB//	160 upstream electron transfer flavoprotein beta-subunit//161 upstream electron transfer flavoprotein-ubiquinone oxidoreductase	Energy metabolism//Energy metabolism	0	0	1	1	0	0	0	0	0	0	0	0
gi|110645304|ref|NC_002516.2|	3394105	*	+CCC	QRY	3394105-3394106ins(CCC)	3	Insertion	PA3030	mobA	molybdopterin-guanine dinucleotide biosynthesis protein MobA	Biosynthesis of cofactors, prosthetic groups and carriers	1	1	1	1	1	0	1	0	0	0	0	1
gi|110645304|ref|NC_002516.2|	3394105	*	+CC	QRY	3394105-3394106ins(CC)	2	Insertion	PA3030	mobA	molybdopterin-guanine dinucleotide biosynthesis protein MobA	Biosynthesis of cofactors, prosthetic groups and carriers	1	1	1	1	1	0	1	0	0	0	0	1
gi|110645304|ref|NC_002516.2|	3394105	*	+C	QRY	3394105-3394106ins(C)	1	Insertion	PA3030	mobA	molybdopterin-guanine dinucleotide biosynthesis protein MobA	Biosynthesis of cofactors, prosthetic groups and carriers	1	1	1	1	1	0	1	0	0	0	0	1
gi|110645304|ref|NC_002516.2|	3428159	*	+C	QRY	3428159-3428160ins(C)	1	Insertion	PA3063	pelB	PelB	Cell wall / LPS / capsule	1	1	1	1	1	0	1	0	0	0	0	1
gi|110645304|ref|NC_002516.2|	3432467	*	+CCC	QRY	3432467-3432468ins(CCC)	3	Insertion	PA3064	pelA	PelA	Cell wall / LPS / capsule	1	1	1	0	1	0	1	0	0	0	1	1
gi|110645304|ref|NC_002516.2|	3432467	*	+CC	QRY	3432467-3432468ins(CC)	2	Insertion	PA3064	pelA	PelA	Cell wall / LPS / capsule	1	1	1	0	1	0	1	0	0	0	1	1
gi|110645304|ref|NC_002516.2|	3432467	*	+C	QRY	3432467-3432468ins(C)	1	Insertion	PA3064	pelA	PelA	Cell wall / LPS / capsule	1	1	1	0	1	0	1	0	0	0	1	1
gi|110645304|ref|NC_002516.2|	3611219	*	-G	QRY	3611220-3611220delta(G)	1	Intergenic Deletion	PA3222//PA3223	//azoR3	71 downstream hypothetical protein//34 downstream AzoR3, azoreductase 3	Membrane proteins//Fatty acid and phospholipid metabolism	0	0	0	0	1	0	0	0	0	0	0	0
gi|110645304|ref|NC_002516.2|	3643441	*	-C	QRY	3643442-3643442delta(C)	1	Deletion	PA3257	prc	periplasmic tail-specific protease	Translation, post-translational modification, degradation	1	1	0	0	0	0	0	0	0	0	0	0
gi|110645304|ref|NC_002516.2|	3649412	*	+C	QRY	3649412-3649413ins(C)	1	Intergenic Insertion	PA3261//PA3262	//	496 downstream hypothetical protein//293 downstream tRNA-Val	Hypothetical, unclassified, unknown//Translation, post-translational modification, degradation; Chaperones & heat shock proteins	1	1	1	1	0	0	1	0	0	1	1	1
gi|110645304|ref|NC_002516.2|	3671019	*	-C	QRY	3671020-3671020delta(C)	1	Deletion	PA3278		hypothetical protein	Membrane proteins	0	1	0	0	0	0	1	0	0	0	0	0
gi|110645304|ref|NC_002516.2|	3707934	*	-C	QRY	3707935-3707935delta(C)	1	Deletion	PA3308	hepA	RNA helicase HepA	Transcription, RNA processing and degradation	1	1	1	1	1	0	1	0	0	0	1	1
gi|110645304|ref|NC_002516.2|	3717040	*	-GC	QRY	3717041-3717042delta(GC)	2	Deletion	PA3314		probable ATP-binding component of ABC transporter	Transport of small molecules	0	0	0	0	1	0	0	0	0	0	0	0
gi|110645304|ref|NC_002516.2|	3757847	*	+CC	QRY	3757847-3757848ins(CC)	2	Insertion	PA3346		probable two-component response regulator	Transcriptional regulators; Two-component regulatory systems	1	0	1	0	0	0	1	0	0	0	0	0
gi|110645304|ref|NC_002516.2|	3780318	*	-CCCACAACGC	QRY	3780319-3780328delta(CCCACAACGC)	10	Intergenic Deletion	PA3371//PA3372	//	6 downstream hypothetical protein//43 downstream conserved hypothetical protein	Hypothetical, unclassified, unknown//Transport of small molecules	1	1	0	1	1	0	0	1	1	1	1	0
gi|110645304|ref|NC_002516.2|	3906126	*	-G	QRY	3906127-3906127delta(G)	1	Intergenic Deletion	PA3487//PA3488	pldA//	165 downstream phospholipase D//264 upstream hypothetical protein	Fatty acid and phospholipid metabolism//Hypothetical, unclassified, unknown	1	1	1	1	1	1	1	1	1	0	1	1
gi|110645304|ref|NC_002516.2|	3920194	*	-C	QRY	3920195-3920195delta(C)	1	Deletion	PA3504		probable aldehyde dehydrogenase	Putative enzymes	0	0	0	0	1	0	1	0	0	0	0	0
gi|110645304|ref|NC_002516.2|	3935059	*	+C	QRY	3935059-3935060ins(C)	1	Insertion	PA3518		hypothetical protein	Hypothetical, unclassified, unknown	0	0	1	1	0	0	0	0	0	0	0	0
gi|110645304|ref|NC_002516.2|	3947041	*	+C	QRY	3947041-3947042ins(C)	1	Intergenic Insertion	PA3526//PA3527	//pyrC	79 upstream probable outer membrane protein precursor//54 upstream dihydroorotase	Membrane proteins//Nucleotide biosynthesis and metabolism	1	0	1	1	1	0	1	0	1	1	0	0
gi|110645304|ref|NC_002516.2|	3974343	*	-AG	QRY	3974344-3974345delta(AG)	2	Intergenic Deletion	PA3547//PA3548	algL//algI	227 downstream poly(beta-d-mannuronate) lyase precursor AlgL//15 upstream alginate o-acetyltransferase AlgI	Cell wall / LPS / capsule; Adaptation, Protection; Secreted Factors (toxins, enzymes, alginate)//Cell wall / LPS / capsule; Adaptation, Protection; Secreted Factors (toxins, enzymes, alginate)	0	1	1	0	1	0	1	0	0	0	0	0
gi|110645304|ref|NC_002516.2|	3988712	*	-GGCGAATAACCGCTTGCGGTTATCCGCCGGTTCTCCGGAGTCTC	QRY	3988713-3988756delta(GGCGAATAACCGCTTGCGGTTATCCGCCGGTTCTCCGGAGTCTC)	44	Intergenic Deletion	PA3559//PA3560	//fruA	29 downstream probable nucleotide sugar dehydrogenase//125 downstream phosphotransferase system transporter fructose-specific IIBC component, FruA	Putative enzymes//Carbon compound catabolism; Transport of small molecules	0	1	0	0	0	0	0	0	0	1	0	0
gi|110645304|ref|NC_002516.2|	4060088	*	+C	QRY	4060088-4060089ins(C)	1	Insertion	PA3624	pcm	L-isoaspartate protein carboxylmethyltransferase type II	Adaptation, Protection; Translation, post-translational modification, degradation	0	0	1	0	0	1	0	1	1	1	1	0
gi|110645304|ref|NC_002516.2|	4060094	*	-A	QRY	4060095-4060095delta(A)	1	Deletion	PA3624	pcm	L-isoaspartate protein carboxylmethyltransferase type II	Adaptation, Protection; Translation, post-translational modification, degradation	1	0	0	1	1	1	1	0	0	0	1	1
gi|110645304|ref|NC_002516.2|	4129634	*	-C	QRY	4129635-4129635delta(C)	1	Deletion	PA3687	ppc	phosphoenolpyruvate carboxylase	Energy metabolism; Central intermediary metabolism	0	1	0	0	1	0	0	0	0	0	0	0
gi|110645304|ref|NC_002516.2|	4130557	*	-C	QRY	4130558-4130558delta(C)	1	Intergenic Deletion	PA3687//PA3688	ppc//	166 upstream phosphoenolpyruvate carboxylase//41 upstream hypothetical protein	Energy metabolism; Central intermediary metabolism//Hypothetical, unclassified, unknown	1	1	1	1	1	0	1	0	0	0	0	1
gi|110645304|ref|NC_002516.2|	4156152	*	+CCC	QRY	4156152-4156153ins(CCC)	3	Intergenic Insertion	PA3710//PA3711	//	140 upstream probable GMC-type oxidoreductase//32 upstream probable transcriptional regulator	Carbon compound catabolism//Transcriptional regulators	1	0	1	0	1	1	1	1	1	1	1	1
gi|110645304|ref|NC_002516.2|	4156152	*	+C	QRY	4156152-4156153ins(C)	1	Intergenic Insertion	PA3710//PA3711	//	140 upstream probable GMC-type oxidoreductase//32 upstream probable transcriptional regulator	Carbon compound catabolism//Transcriptional regulators	1	0	1	0	1	1	1	1	1	1	1	1
gi|110645304|ref|NC_002516.2|	4238746	*	-C	QRY	4238747-4238747delta(C)	1	Intergenic Deletion	PA3779//PA3780	//	14 downstream hypothetical protein//61 upstream hypothetical protein	Hypothetical, unclassified, unknown//Membrane proteins	1	1	1	0	1	1	1	1	1	1	1	0
gi|110645304|ref|NC_002516.2|	4238746	*	+CC	QRY	4238746-4238747ins(CC)	2	Intergenic Insertion	PA3779//PA3780	//	13 downstream hypothetical protein//62 upstream hypothetical protein	Hypothetical, unclassified, unknown//Membrane proteins	1	1	1	0	1	1	1	1	1	1	1	0
gi|110645304|ref|NC_002516.2|	4238746	*	+C	QRY	4238746-4238747ins(C)	1	Intergenic Insertion	PA3779//PA3780	//	13 downstream hypothetical protein//62 upstream hypothetical protein	Hypothetical, unclassified, unknown//Membrane proteins	1	1	1	0	1	1	1	1	1	1	1	0
gi|110645304|ref|NC_002516.2|	4244239	*	+G	QRY	4244239-4244240ins(G)	1	Intergenic Insertion	PA3785//PA3786	//	54 upstream conserved hypothetical protein//76 downstream hypothetical protein	Hypothetical, unclassified, unknown//Hypothetical, unclassified, unknown	1	1	1	1	1	0	1	0	0	0	0	1
gi|110645304|ref|NC_002516.2|	4246299	*	-C	QRY	4246300-4246300delta(C)	1	Deletion	PA3789		hypothetical protein	Membrane proteins	1	0	0	0	0	0	0	0	0	0	1	1
gi|110645304|ref|NC_002516.2|	4294747	*	+A	QRY	4294747-4294748ins(A)	1	Intergenic Insertion	PA3835//PA3836	//	142 upstream hypothetical protein//2503 upstream hypothetical protein	Hypothetical, unclassified, unknown//Hypothetical, unclassified, unknown	0	1	1	1	1	1	1	1	1	1	1	1
gi|110645304|ref|NC_002516.2|	4339192	*	+TGATCT	QRY	4339192-4339193ins(TGATCT)	6	Insertion	PA3875	narG	respiratory nitrate reductase alpha chain	Energy metabolism	1	1	0	1	1	1	0	1	1	1	1	0
gi|110645304|ref|NC_002516.2|	4352835	*	-C	QRY	4352836-4352836delta(C)	1	Deletion	PA3887	nhaP	Na+/H+ antiporter NhaP	Membrane proteins; Transport of small molecules	1	1	1	1	1	0	1	0	0	0	0	1
gi|110645304|ref|NC_002516.2|	4388937	*	-T	QRY	4388938-4388938delta(T)	1	Intergenic Deletion	PA3919//PA3920	//	211 upstream conserved hypothetical protein//293 upstream probable metal transporting P-type ATPase	Hypothetical, unclassified, unknown//Membrane proteins; Transport of small molecules	0	0	0	0	1	0	0	0	1	0	1	1
gi|110645304|ref|NC_002516.2|	4438734	*	+CC	QRY	4438734-4438735ins(CC)	2	Insertion	PA3959		hypothetical protein	Hypothetical, unclassified, unknown	0	1	0	0	0	0	0	0	0	0	0	0
gi|110645304|ref|NC_002516.2|	4510914	*	+CC	QRY	4510914-4510915ins(CC)	2	Intergenic Insertion	PA4028//PA4029	//	917 downstream hypothetical protein//57 upstream conserved hypothetical protein	Hypothetical, unclassified, unknown//Hypothetical, unclassified, unknown	1	1	1	1	1	0	1	1	0	0	1	1
gi|110645304|ref|NC_002516.2|	4510914	*	+C	QRY	4510914-4510915ins(C)	1	Intergenic Insertion	PA4028//PA4029	//	917 downstream hypothetical protein//57 upstream conserved hypothetical protein	Hypothetical, unclassified, unknown//Hypothetical, unclassified, unknown	1	1	1	1	1	0	1	1	0	0	1	1
gi|110645304|ref|NC_002516.2|	4563813	*	+C	QRY	4563813-4563814ins(C)	1	Insertion	PA4082	cupB5	adhesive protein CupB5	Motility & Attachment	0	0	1	0	0	0	0	0	0	0	0	0
gi|110645304|ref|NC_002516.2|	4658359	*	+CTAAGGT	QRY	4658359-4658360ins(CTAAGGT)	7	Intergenic Insertion	PA4162//PA4163	//	214 upstream probable short-chain dehydrogenase//91 upstream hypothetical protein	Putative enzymes//Hypothetical, unclassified, unknown	1	1	1	0	0	0	1	1	0	0	0	1
gi|110645304|ref|NC_002516.2|	4667530	*	-G	QRY	4667531-4667531delta(G)	1	Deletion	PA4170		hypothetical protein	Hypothetical, unclassified, unknown	1	1	1	1	1	0	1	0	0	0	0	1
gi|110645304|ref|NC_002516.2|	4697706	*	+G	QRY	4697706-4697707ins(G)	1	Insertion	PA4198		probable AMP-binding enzyme	Putative enzymes	1	1	1	1	1	0	1	0	0	0	0	1
gi|110645304|ref|NC_002516.2|	4839638	*	+GG	QRY	4839638-4839639ins(GG)	2	Insertion	PA4311		conserved hypothetical protein	Hypothetical, unclassified, unknown	1	1	1	1	1	0	1	0	0	0	0	1
gi|110645304|ref|NC_002516.2|	4839638	*	+G	QRY	4839638-4839639ins(G)	1	Insertion	PA4311		conserved hypothetical protein	Hypothetical, unclassified, unknown	1	1	1	1	1	0	1	0	0	0	0	1
gi|110645304|ref|NC_002516.2|	4955425	*	-C	QRY	4955426-4955426delta(C)	1	Deletion	PA4420		conserved hypothetical protein	Hypothetical, unclassified, unknown	0	1	0	0	0	0	0	0	0	0	0	0
gi|110645304|ref|NC_002516.2|	4968219	*	+A	QRY	4968219-4968220ins(A)	1	Insertion	PA4435		probable acyl-CoA dehydrogenase	Putative enzymes	1	1	1	1	1	0	1	0	0	0	0	1
gi|110645304|ref|NC_002516.2|	4998409	*	-GGGCCA	QRY	4998410-4998415delta(GGGCCA)	6	Deletion	PA4469		hypothetical protein	Hypothetical, unclassified, unknown	0	0	0	0	0	0	0	1	0	0	0	0
gi|110645304|ref|NC_002516.2|	4998511	*	-T	QRY	4998512-4998512delta(T)	1	Deletion	PA4469		hypothetical protein	Hypothetical, unclassified, unknown	1	1	1	1	1	0	1	0	0	0	0	1
gi|110645304|ref|NC_002516.2|	5116811	*	+C	QRY	5116811-5116812ins(C)	1	Intergenic Insertion	PA4568//PA4569	rplU//ispB	187 upstream 50S ribosomal protein L21//54 upstream octaprenyl-diphosphate synthase	Translation, post-translational modification, degradation//Energy metabolism; Biosynthesis of cofactors, prosthetic groups and carriers	1	1	1	1	1	1	1	0	0	0	0	1
gi|110645304|ref|NC_002516.2|	5156631	*	+C	QRY	5156631-5156632ins(C)	1	Insertion	PA4601	morA	motility regulator	Membrane proteins	0	0	0	0	1	0	0	0	0	0	0	0
gi|110645304|ref|NC_002516.2|	5210906	*	-C	QRY	5210907-5210907delta(C)	1	Deletion	PA4642		hypothetical protein	Hypothetical, unclassified, unknown	1	1	1	0	1	0	1	0	0	1	0	1
gi|110645304|ref|NC_002516.2|	5290866	*	-G	QRY	5290867-5290867delta(G)	1	Deletion	PA4710	phuR	Heme/Hemoglobin uptake outer membrane receptor PhuR precursor	Transport of small molecules	0	1	0	0	0	0	1	0	0	0	0	0
gi|110645304|ref|NC_002516.2|	5313176	*	+C	QRY	5313176-5313177ins(C)	1	Intergenic Insertion	PA4730//PA4731	panC//panD	64 downstream pantoate--beta-alanine ligase//30 upstream aspartate 1-decarboxylase precursor	Biosynthesis of cofactors, prosthetic groups and carriers//Amino acid biosynthesis and metabolism; Biosynthesis of cofactors, prosthetic groups and carriers	0	0	0	0	1	0	0	0	0	0	0	0
gi|110645304|ref|NC_002516.2|	5375501	*	+CGGG	QRY	5375501-5375502ins(CGGG)	4	Intergenic Insertion	PA4786//PA4787	//	23 downstream probable short-chain dehydrogenase//89 downstream probable transcriptional regulator	Putative enzymes//Transcriptional regulators	0	0	1	1	1	0	1	0	0	1	0	1
gi|110645304|ref|NC_002516.2|	5440482	*	+C	QRY	5440482-5440483ins(C)	1	Insertion	PA4845	dipZ	thiol:disulfide interchange protein DipZ	Translation, post-translational modification, degradation; Chaperones & heat shock proteins	0	0	0	1	0	0	0	0	0	0	0	0
gi|110645304|ref|NC_002516.2|	5525262	*	-CG	QRY	5525263-5525264delta(CG)	2	Deletion	PA4926		conserved hypothetical protein	Hypothetical, unclassified, unknown	0	0	0	0	0	0	0	0	0	0	0	1
gi|110645304|ref|NC_002516.2|	5718429	*	-C	QRY	5718430-5718430delta(C)	1	Intergenic Deletion	PA5078//PA5079	//	5 upstream conserved hypothetical protein//452 downstream conserved hypothetical protein	Hypothetical, unclassified, unknown//Hypothetical, unclassified, unknown	1	1	1	1	1	0	1	0	0	0	0	1
gi|110645304|ref|NC_002516.2|	5852146	*	-G	QRY	5852147-5852147delta(G)	1	Deletion	PA5199	amgS	AmgS	Two-component regulatory systems; Antibiotic resistance and susceptibility	0	0	0	0	0	0	0	0	1	0	0	0
gi|110645304|ref|NC_002516.2|	5853347	*	+CGA	QRY	5853347-5853348ins(CGA)	3	Insertion	PA5200	amgR	AmgR	Transcriptional regulators; Two-component regulatory systems; Antibiotic resistance and susceptibility	0	0	0	0	0	1	0	0	0	0	0	0
gi|110645304|ref|NC_002516.2|	5915589	*	-GCCGGTTTCGCAGCAGGCTTCGCA	QRY	5915590-5915613delta(GCCGGTTTCGCAGCAGGCTTCGCA)	24	Deletion	PA5253	algP	alginate regulatory protein AlgP	Transcriptional regulators	1	1	0	1	1	0	1	1	1	0	1	0
gi|110645304|ref|NC_002516.2|	5930755	*	+GCCTGC	QRY	5930755-5930756ins(GCCTGC)	6	Insertion	PA5266		conserved hypothetical protein	Hypothetical, unclassified, unknown	1	1	1	1	1	1	1	1	0	1	1	1
gi|110645304|ref|NC_002516.2|	5955195	*	-C	QRY	5955196-5955196delta(C)	1	Deletion	PA5291		probable choline transporter	Membrane proteins; Transport of small molecules	0	0	1	0	0	0	0	0	1	0	1	0
gi|110645304|ref|NC_002516.2|	5984340	*	-G	QRY	5984341-5984341delta(G)	1	Deletion	PA5313	Transaminase	gabT2		1	1	1	1	1	0	1	0	0	0	0	1
gi|110645304|ref|NC_002516.2|	6112213	*	-G	QRY	6112214-6112214delta(G)	1	Deletion	PA5430		hypothetical protein	Membrane proteins	1	1	1	1	1	0	1	1	0	0	0	1
gi|110645304|ref|NC_002516.2|	6240116	*	+C	QRY	6240116-6240117ins(C)	1	Insertion	PA5546		conserved hypothetical protein	Putative enzymes	1	1	1	0	1	0	1	0	1	0	0	1

## Sheet: DK01_SNPs
SNPs in clone type DK01 (10 isolates, 1 = Mutation is present in isolate, 0 = Mutation is not present in isolate)
Chromosome	Position in chromosome	Reference nucleotide	Query nucleotide	Mutated allele	Mutation nucleotide level	Mutation AA level	Type of mutation	Gene locus tag	Gene name	Product	PseudoCap Function Class	419	420	421	425	427.1	429	432	433	435	438
gi|110645304|ref|NC_002516.2|	2286	C	T	QRY	C231T	D77D	Silent	PA0002	dnaN	DNA polymerase III, beta chain	DNA replication, recombination, modification and repair	0	0	0	1	0	0	0	0	0	0
gi|110645304|ref|NC_002516.2|	6328	C	T	QRY	C2054T	A685V	Missense	PA0004	gyrB	DNA gyrase subunit B	DNA replication, recombination, modification and repair	0	1	0	0	0	0	0	0	0	0
gi|110645304|ref|NC_002516.2|	8682	G	A	QRY	G12A	L4L	Silent	PA0007		hypothetical protein	Membrane proteins	1	0	0	0	0	0	0	0	0	0
gi|110645304|ref|NC_002516.2|	9495	C	T	QRY	C825T	V275V	Silent	PA0007		hypothetical protein	Membrane proteins	0	0	0	0	0	1	0	0	0	0
gi|110645304|ref|NC_002516.2|	10784	G	A	QRY	C1705T	P569S	Missense	PA0008	glyS	glycyl-tRNA synthetase beta chain	Amino acid biosynthesis and metabolism; Translation, post-translational modification, degradation	0	0	0	0	0	0	0	0	1	0
gi|110645304|ref|NC_002516.2|	12542	C	T	QRY	G894A	M298I	Missense	PA0009	glyQ	glycyl-tRNA synthetase alpha chain	Amino acid biosynthesis and metabolism; Translation, post-translational modification, degradation	1	0	0	0	0	0	0	0	0	0
gi|110645304|ref|NC_002516.2|	17938	G	A	QRY	C802T	H268Y	Missense	PA0016	trkA	potassium uptake protein TrkA	Transport of small molecules	0	1	0	0	0	0	0	0	0	0
gi|110645304|ref|NC_002516.2|	18686	G	A	QRY	C54T	H18H	Silent	PA0016	trkA	potassium uptake protein TrkA	Transport of small molecules	1	0	0	0	0	0	0	0	0	0
gi|110645304|ref|NC_002516.2|	24707	G	A	QRY	C839T	A280V	Missense	PA0023	qor	quinone oxidoreductase	Energy metabolism	0	1	0	0	0	0	0	0	0	0
gi|110645304|ref|NC_002516.2|	28505	C	T	QRY	C860T	P287L	Missense	PA0026	plcB	phospholipase C, PlcB	Hypothetical, unclassified, unknown	0	0	0	0	0	1	0	0	0	0
gi|110645304|ref|NC_002516.2|	28781	G	A	QRY	G169A	A57T	Missense	PA0027		hypothetical protein	Hypothetical, unclassified, unknown	0	0	0	0	0	1	0	0	0	0
gi|110645304|ref|NC_002516.2|	35898	C	T	QRY	C->T		Intergenic	PA0032//PA0033	//Histidine phosphotransfer protein HptC	360 downstream probable transcriptional regulator//7 downstream hptC	Transcriptional regulators//	1	0	0	0	0	0	0	0	0	0
gi|110645304|ref|NC_002516.2|	37755	C	T	QRY	G139A	V47M	Missense	PA0035	trpA	tryptophan synthase alpha chain	Amino acid biosynthesis and metabolism	0	0	0	0	0	1	0	0	0	0
gi|110645304|ref|NC_002516.2|	37904	C	T	QRY	G1195A	E399K	Missense	PA0036	trpB	tryptophan synthase beta chain	Amino acid biosynthesis and metabolism	1	0	0	0	0	0	0	0	0	1
gi|110645304|ref|NC_002516.2|	39809	G	A	QRY	G608A	W203_	Nonsense	PA0037	trpI	transcriptional regulator TrpI	Amino acid biosynthesis and metabolism; Transcriptional regulators	0	0	1	0	0	0	0	0	0	0
gi|110645304|ref|NC_002516.2|	40122	G	A	QRY	G->A		Intergenic	PA0037//PA0038	trpI//	33 downstream transcriptional regulator TrpI//68 upstream hypothetical protein	Amino acid biosynthesis and metabolism; Transcriptional regulators//Hypothetical, unclassified, unknown	0	1	0	0	0	0	0	0	0	0
gi|110645304|ref|NC_002516.2|	44686	C	T	QRY	C1773T	G591G	Silent	PA0041		probable hemagglutinin	Secreted Factors (toxins, enzymes, alginate)	0	0	0	0	0	0	0	0	1	0
gi|110645304|ref|NC_002516.2|	50533	G	A	QRY	G7620A	V2540V	Silent	PA0041		probable hemagglutinin	Secreted Factors (toxins, enzymes, alginate)	0	0	0	0	0	0	0	0	1	0
gi|110645304|ref|NC_002516.2|	50554	C	T	QRY	C7641T	G2547G	Silent	PA0041		probable hemagglutinin	Secreted Factors (toxins, enzymes, alginate)	0	0	0	0	0	1	1	0	0	0
gi|110645304|ref|NC_002516.2|	59928	C	T	QRY	C1143T	G381G	Silent	PA0044	exoT	exoenzyme T	Secreted Factors (toxins, enzymes, alginate)	0	0	0	0	0	0	0	0	1	0
gi|110645304|ref|NC_002516.2|	71696	C	T	QRY	C->T		Intergenic	PA0056//PA0057	//	74 upstream probable transcriptional regulator//34 upstream hypothetical protein	Transcriptional regulators//Hypothetical, unclassified, unknown	0	0	0	0	0	0	0	0	1	0
gi|110645304|ref|NC_002516.2|	78120	G	A	QRY	C513T	D171D	Silent	PA0066		conserved hypothetical protein	Hypothetical, unclassified, unknown	0	0	1	0	0	0	0	0	0	0
gi|110645304|ref|NC_002516.2|	80300	G	A	QRY	G1591A	D531N	Missense	PA0067	prlC	oligopeptidase A	Translation, post-translational modification, degradation	0	0	0	0	0	1	0	0	0	0
gi|110645304|ref|NC_002516.2|	84293	C	T	QRY	G800A	G267D	Missense	PA0071	TagR1	tagR1		0	0	1	0	0	0	0	0	0	0
gi|110645304|ref|NC_002516.2|	84817	C	T	QRY	G276A	V92V	Silent	PA0071	TagR1	tagR1		0	0	0	0	0	0	0	0	1	0
gi|110645304|ref|NC_002516.2|	90426	C	T	QRY	G409A	D137N	Missense	PA0075	pppA	PppA	Putative enzymes; Protein secretion/export apparatus	0	0	1	0	0	0	0	0	0	0
gi|110645304|ref|NC_002516.2|	95750	C	T	QRY	G648A	A216A	Silent	PA0078	TssL1	tssL1		0	0	0	0	0	1	0	0	0	0
gi|110645304|ref|NC_002516.2|	98118	G	A	QRY	C101T	A34V	Missense	PA0080	TssJ1	tssJ1		0	1	0	0	0	0	0	0	0	0
gi|110645304|ref|NC_002516.2|	100365	A	G	QRY	A242G	N81S	Missense	PA0082	TssA1	tssA1		0	0	1	0	0	0	0	0	0	0
gi|110645304|ref|NC_002516.2|	102347	C	T	QRY	C570T	H190H	Silent	PA0084	TssC1	tssC1		0	0	0	0	0	1	0	0	0	0
gi|110645304|ref|NC_002516.2|	110132	C	T	QRY	C1912T	L638F	Missense	PA0090	clpV1	ClpV1	Translation, post-translational modification, degradation; Chaperones & heat shock proteins; Protein secretion/export apparatus	0	1	0	0	0	0	0	0	0	0
gi|110645304|ref|NC_002516.2|	110485	C	T	QRY	C2265T	A755A	Silent	PA0090	clpV1	ClpV1	Translation, post-translational modification, degradation; Chaperones & heat shock proteins; Protein secretion/export apparatus	0	1	0	0	0	0	0	0	0	0
gi|110645304|ref|NC_002516.2|	110622	A	G	QRY	A2402G	Y801C	Missense	PA0090	clpV1	ClpV1	Translation, post-translational modification, degradation; Chaperones & heat shock proteins; Protein secretion/export apparatus	0	0	0	0	0	1	0	0	0	0
gi|110645304|ref|NC_002516.2|	111070	T	C	QRY	T95C	L32P	Missense	PA0091	vgrG1	VgrG1	Protein secretion/export apparatus	1	0	0	0	0	0	0	0	0	0
gi|110645304|ref|NC_002516.2|	111087	C	G	QRY	C112G	H38D	Missense	PA0091	vgrG1	VgrG1	Protein secretion/export apparatus	1	0	0	0	0	0	0	0	0	0
gi|110645304|ref|NC_002516.2|	111089	C	A	QRY	C114A	H38Q	Missense	PA0091	vgrG1	VgrG1	Protein secretion/export apparatus	1	0	0	0	0	0	0	0	0	0
gi|110645304|ref|NC_002516.2|	111104	T	C	QRY	T129C	N43N	Silent	PA0091	vgrG1	VgrG1	Protein secretion/export apparatus	1	0	0	0	0	0	0	0	0	0
gi|110645304|ref|NC_002516.2|	111108	A	G	QRY	A133G	N45D	Missense	PA0091	vgrG1	VgrG1	Protein secretion/export apparatus	1	0	0	0	0	0	0	0	0	0
gi|110645304|ref|NC_002516.2|	111237	G	A	QRY	G262A	G88S	Missense	PA0091	vgrG1	VgrG1	Protein secretion/export apparatus	1	0	0	0	0	0	0	0	0	0
gi|110645304|ref|NC_002516.2|	111247	C	T	QRY	C272T	A91V	Missense	PA0091	vgrG1	VgrG1	Protein secretion/export apparatus	1	0	0	0	0	0	0	0	0	0
gi|110645304|ref|NC_002516.2|	111257	G	C	QRY	G282C	R94R	Silent	PA0091	vgrG1	VgrG1	Protein secretion/export apparatus	1	0	0	0	0	0	0	0	0	0
gi|110645304|ref|NC_002516.2|	111265	C	T	QRY	C290T	P97L	Missense	PA0091	vgrG1	VgrG1	Protein secretion/export apparatus	1	0	0	0	0	0	0	0	0	0
gi|110645304|ref|NC_002516.2|	111287	G	C	QRY	G312C	S104S	Silent	PA0091	vgrG1	VgrG1	Protein secretion/export apparatus	1	0	0	0	0	0	0	0	0	0
gi|110645304|ref|NC_002516.2|	111317	G	C	QRY	G342C	V114V	Silent	PA0091	vgrG1	VgrG1	Protein secretion/export apparatus	1	0	0	0	0	0	0	0	0	0
gi|110645304|ref|NC_002516.2|	111384	C	T	QRY	C409T	P137S	Missense	PA0091	vgrG1	VgrG1	Protein secretion/export apparatus	1	0	0	0	0	0	0	0	0	0
gi|110645304|ref|NC_002516.2|	111893	T	C	QRY	T918C	Y306Y	Silent	PA0091	vgrG1	VgrG1	Protein secretion/export apparatus	0	0	1	0	0	0	0	0	1	0
gi|110645304|ref|NC_002516.2|	115682	C	T	QRY	C384T	L128L	Silent	PA0095		conserved hypothetical protein	Hypothetical, unclassified, unknown	0	0	0	0	0	0	0	0	1	0
gi|110645304|ref|NC_002516.2|	115939	A	T	QRY	A641T	Y214F	Missense	PA0095		conserved hypothetical protein	Hypothetical, unclassified, unknown	0	0	1	0	0	0	0	0	1	0
gi|110645304|ref|NC_002516.2|	116225	C	T	QRY	C927T	Y309Y	Silent	PA0095		conserved hypothetical protein	Hypothetical, unclassified, unknown	0	0	0	1	0	0	0	0	0	0
gi|110645304|ref|NC_002516.2|	116234	G	T	QRY	G936T	E312D	Missense	PA0095		conserved hypothetical protein	Hypothetical, unclassified, unknown	0	0	0	1	0	0	0	0	0	0
gi|110645304|ref|NC_002516.2|	116894	C	G	QRY	C1596G	T532T	Silent	PA0095		conserved hypothetical protein	Hypothetical, unclassified, unknown	0	1	0	0	0	0	0	0	0	0
gi|110645304|ref|NC_002516.2|	116900	C	T	QRY	C1602T	H534H	Silent	PA0095		conserved hypothetical protein	Hypothetical, unclassified, unknown	0	1	0	0	0	0	0	0	0	0
gi|110645304|ref|NC_002516.2|	119235	A	G	QRY	A109G	T37A	Missense	PA0098		hypothetical protein	Hypothetical, unclassified, unknown	0	0	1	0	0	0	0	0	0	0
gi|110645304|ref|NC_002516.2|	119715	G	A	QRY	G589A	A197T	Missense	PA0098		hypothetical protein	Hypothetical, unclassified, unknown	0	0	0	0	0	1	0	0	0	0
gi|110645304|ref|NC_002516.2|	125505	G	A	QRY	G696A	E232E	Silent	PA0103		probable sulfate transporter	Membrane proteins; Transport of small molecules	0	0	0	0	0	0	0	0	1	0
gi|110645304|ref|NC_002516.2|	126414	C	T	QRY	C->T		Intergenic	PA0103//PA0104	//	33 downstream probable sulfate transporter//104 upstream hypothetical protein	Membrane proteins; Transport of small molecules//Hypothetical, unclassified, unknown	0	0	0	0	0	1	0	0	0	0
gi|110645304|ref|NC_002516.2|	128805	C	T	QRY	C294T	A98A	Silent	PA0106	coxA	cytochrome c oxidase, subunit I	Energy metabolism	1	0	0	0	0	0	0	0	0	1
gi|110645304|ref|NC_002516.2|	131669	C	T	QRY	G124A	V42M	Missense	PA0109		hypothetical protein	Membrane proteins	0	1	0	0	0	0	0	0	0	0
gi|110645304|ref|NC_002516.2|	133213	C	T	QRY	C->T		Intergenic	PA0111//PA0112	//	58 downstream hypothetical protein//7 upstream hypothetical protein	Hypothetical, unclassified, unknown//Membrane proteins	0	0	1	0	0	0	0	0	0	0
gi|110645304|ref|NC_002516.2|	136723	T	C	QRY	T206C	V69A	Missense	PA0116		hypothetical protein	Hypothetical, unclassified, unknown	0	0	0	1	0	0	0	0	0	0
gi|110645304|ref|NC_002516.2|	137553	A	G	QRY	A306G	E102E	Silent	PA0117		probable short chain dehydrogenase	Putative enzymes	0	0	1	0	0	0	0	0	0	0
gi|110645304|ref|NC_002516.2|	137781	C	T	QRY	C534T	V178V	Silent	PA0117		probable short chain dehydrogenase	Putative enzymes	0	0	0	0	0	1	0	0	0	0
gi|110645304|ref|NC_002516.2|	139938	C	T	QRY	C1121T	A374V	Missense	PA0119		probable dicarboxylate transporter	Transport of small molecules	0	0	0	0	0	1	0	0	0	0
gi|110645304|ref|NC_002516.2|	142607	C	T	QRY	G661A	A221T	Missense	PA0123		probable transcriptional regulator	Transcriptional regulators	0	0	0	0	0	0	0	0	1	0
gi|110645304|ref|NC_002516.2|	145721	C	T	QRY	C180T	I60I	Silent	PA0128		conserved hypothetical protein	Hypothetical, unclassified, unknown	1	0	0	0	0	0	0	0	0	0
gi|110645304|ref|NC_002516.2|	148631	C	T	QRY	G424A	V142I	Missense	PA0130	3-Oxopropanoate dehydrogenase	bauC		0	0	0	0	0	1	1	0	1	0
gi|110645304|ref|NC_002516.2|	150232	G	A	QRY	C540T	D180D	Silent	PA0132	Beta-alanine:pyruvate transaminase	bauA		0	0	0	0	0	1	0	0	0	0
gi|110645304|ref|NC_002516.2|	150908	G	A	QRY	G3A	M1I	Missense	PA0133	BauR	bauR		0	0	0	0	0	0	0	0	0	1
gi|110645304|ref|NC_002516.2|	154571	C	T	QRY	C155T	T52M	Missense	PA0136		probable ATP-binding component of ABC transporter	Transport of small molecules	0	1	0	0	0	0	0	0	0	0
gi|110645304|ref|NC_002516.2|	159515	C	T	QRY	C609T	A203A	Silent	PA0140	ahpF	alkyl hydroperoxide reductase subunit F	Adaptation, Protection	0	0	0	0	0	0	0	0	1	0
gi|110645304|ref|NC_002516.2|	159531	C	T	QRY	C625T	R209C	Missense	PA0140	ahpF	alkyl hydroperoxide reductase subunit F	Adaptation, Protection	0	0	0	0	0	0	0	0	1	0
gi|110645304|ref|NC_002516.2|	163261	G	A	QRY	G->A		Intergenic	PA0142//PA0143	//nuh	6 downstream hypothetical protein//102 upstream purine nucleosidase Nuh	Putative enzymes//Nucleotide biosynthesis and metabolism	0	0	1	0	0	0	0	0	0	0
gi|110645304|ref|NC_002516.2|	163679	C	T	QRY	C317T	P106L	Missense	PA0143	nuh	purine nucleosidase Nuh	Nucleotide biosynthesis and metabolism	0	0	0	0	0	1	0	0	0	0
gi|110645304|ref|NC_002516.2|	167613	C	T	QRY	C468T	I156I	Silent	PA0147		probable oxidoreductase	Putative enzymes	0	0	0	1	0	0	0	0	0	0
gi|110645304|ref|NC_002516.2|	173568	C	T	QRY	C->T		Intergenic	PA0151//PA0152	//pcaQ	134 downstream probable TonB-dependent receptor//243 upstream transcriptional regulator PcaQ	Transport of small molecules//Carbon compound catabolism; Transcriptional regulators	0	0	1	0	0	0	0	0	0	0
gi|110645304|ref|NC_002516.2|	175221	G	A	QRY	G449A	W150_	Nonsense	PA0153	pcaH	protocatechuate 3,4-dioxygenase, beta subunit	Carbon compound catabolism	0	0	0	0	0	1	0	0	0	0
gi|110645304|ref|NC_002516.2|	175617	C	T	QRY	C115T	R39C	Missense	PA0154	pcaG	protocatechuate 3,4-dioxygenase, alpha subunit	Carbon compound catabolism	0	0	0	0	0	0	0	1	0	0
gi|110645304|ref|NC_002516.2|	175645	A	G	QRY	A143G	Q48R	Missense	PA0154	pcaG	protocatechuate 3,4-dioxygenase, alpha subunit	Carbon compound catabolism	0	0	0	1	0	0	0	0	0	0
gi|110645304|ref|NC_002516.2|	176557	C	T	QRY	C243T	Y81Y	Silent	PA0155	pcaR	transcriptional regulator PcaR	Carbon compound catabolism; Transcriptional regulators	0	0	0	0	0	0	0	0	1	0
gi|110645304|ref|NC_002516.2|	179162	C	T	QRY	C708T	S236S	Silent	PA0157	triB	Resistance-Nodulation-Cell Division (RND) triclosan efflux membrane fusion protein, TriB	Antibiotic resistance and susceptibility; Membrane proteins	0	0	0	0	0	1	0	0	0	0
gi|110645304|ref|NC_002516.2|	181772	G	A	QRY	G2251A	V751I	Missense	PA0158	triC	Resistance-Nodulation-Cell Division (RND) triclosan efflux transporter, TriC	Antibiotic resistance and susceptibility; Transport of small molecules	0	0	0	0	0	1	0	0	0	0
gi|110645304|ref|NC_002516.2|	185316	G	A	QRY	G723A	Q241Q	Silent	PA0162	opdC	histidine porin OpdC	Membrane proteins; Transport of small molecules	0	0	0	0	0	0	0	0	1	0
gi|110645304|ref|NC_002516.2|	186720	C	T	QRY	G35A	R12H	Missense	PA0163		probable transcriptional regulator	Transcriptional regulators	0	0	1	0	0	0	0	0	0	0
gi|110645304|ref|NC_002516.2|	191579	C	T	QRY	C1382T	A461V	Missense	PA0166		probable transporter	Membrane proteins; Transport of small molecules	0	0	1	0	0	0	0	0	0	0
gi|110645304|ref|NC_002516.2|	191872	A	G	QRY	A176G	N59S	Missense	PA0167		probable transcriptional regulator	Transcriptional regulators	0	0	0	1	0	0	0	0	0	0
gi|110645304|ref|NC_002516.2|	193197	A	G	QRY	T476C	L159P	Missense	PA0169	SiaD	siaD		0	0	1	0	0	0	0	0	0	0
gi|110645304|ref|NC_002516.2|	193751	C	T	QRY	C->T		Intergenic	PA0169//PA0170	SiaD//	79 upstream siaD//48 downstream hypothetical protein	//Hypothetical, unclassified, unknown	0	0	0	1	0	0	0	0	0	0
gi|110645304|ref|NC_002516.2|	205786	A	G	QRY	T44C	L15P	Missense	PA0180	cttP	chemotactic transducer for trichloroethylene [positive chemotaxis], CttP	Adaptation, Protection; Chemotaxis	0	0	0	0	0	1	0	0	0	0
gi|110645304|ref|NC_002516.2|	216837	C	T	QRY	G72A	T24T	Silent	PA0189		probable porin	Membrane proteins; Transport of small molecules	0	0	0	0	0	0	0	0	1	0
gi|110645304|ref|NC_002516.2|	226117	T	C	QRY	T515C	V172A	Missense	PA0196	pntB	pyridine nucleotide transhydrogenase, beta subunit	Transport of small molecules; Energy metabolism	0	0	0	0	0	1	1	0	0	0
gi|110645304|ref|NC_002516.2|	228380	G	A	QRY	G158A	S53N	Missense	PA0198	exbB1	transport protein ExbB	Transport of small molecules	0	0	0	0	0	0	0	0	1	0
gi|110645304|ref|NC_002516.2|	228611	C	T	QRY	C389T	T130I	Missense	PA0198	exbB1	transport protein ExbB	Transport of small molecules	0	0	0	0	0	1	0	0	0	0
gi|110645304|ref|NC_002516.2|	230571	C	T	QRY	G1430A	R477H	Missense	PA0202		probable amidase	Putative enzymes	0	0	0	0	0	1	0	0	0	0
gi|110645304|ref|NC_002516.2|	232714	G	A	QRY	C387T	T129T	Silent	PA0203		probable binding protein component of ABC transporter	Transport of small molecules	0	0	0	0	0	1	0	0	0	0
gi|110645304|ref|NC_002516.2|	234372	C	T	QRY	G478A	G160S	Missense	PA0205		probable permease of ABC transporter	Membrane proteins; Transport of small molecules	0	0	1	0	0	0	0	0	0	0
gi|110645304|ref|NC_002516.2|	235333	G	A	QRY	C655T	R219C	Missense	PA0206		probable ATP-binding component of ABC transporter	Transport of small molecules	0	0	0	0	0	0	0	0	1	0
gi|110645304|ref|NC_002516.2|	235360	G	A	QRY	C628T	Q210_	Nonsense	PA0206		probable ATP-binding component of ABC transporter	Transport of small molecules	0	0	0	0	0	1	0	0	0	0
gi|110645304|ref|NC_002516.2|	240770	A	G	QRY	A700G	T234A	Missense	PA0211	mdcD	malonate decarboxylase beta subunit	Carbon compound catabolism	0	0	1	0	0	0	0	0	0	0
gi|110645304|ref|NC_002516.2|	243128	C	T	QRY	C687T	R229R	Silent	PA0214		probable acyl transferase	Carbon compound catabolism	0	0	1	0	0	0	0	0	0	0
gi|110645304|ref|NC_002516.2|	244248	C	T	QRY	C408T	V136V	Silent	PA0216		malonate transporter MadM	Membrane proteins; Transport of small molecules	0	0	0	0	0	0	1	0	0	0
gi|110645304|ref|NC_002516.2|	244481	G	A	QRY	G641A	G214D	Missense	PA0216		malonate transporter MadM	Membrane proteins; Transport of small molecules	0	0	0	1	0	0	0	0	0	0
gi|110645304|ref|NC_002516.2|	249841	G	A	QRY	G1075A	A359T	Missense	PA0220		amino acid APC family transporter	Transport of small molecules	1	0	0	0	0	0	0	0	0	0
gi|110645304|ref|NC_002516.2|	253046	C	T	QRY	G749A	R250Q	Missense	PA0223		probable dihydrodipicolinate synthetase	Cell wall / LPS / capsule; Amino acid biosynthesis and metabolism	0	0	1	0	0	0	0	0	0	0
gi|110645304|ref|NC_002516.2|	253902	G	A	QRY	C735T	N245N	Silent	PA0224		probable aldolase	Putative enzymes	0	1	0	0	0	0	0	0	0	0
gi|110645304|ref|NC_002516.2|	261002	C	T	QRY	C1219T	R407C	Missense	PA0230	pcaB	3-carboxy-cis,cis-muconate cycloisomerase	Carbon compound catabolism	0	0	1	0	1	0	0	1	0	0
gi|110645304|ref|NC_002516.2|	271773	G	A	QRY	C66T	V22V	Silent	PA0240		probable porin	Membrane proteins; Transport of small molecules	0	1	0	0	0	0	0	0	0	0
gi|110645304|ref|NC_002516.2|	274039	C	T	QRY	C265T	Q89_	Nonsense	PA0242		hypothetical protein	Putative enzymes	0	0	0	0	0	0	0	0	1	0
gi|110645304|ref|NC_002516.2|	274307	G	C	QRY	G533C	G178A	Missense	PA0242		hypothetical protein	Putative enzymes	0	0	1	0	0	0	0	0	0	0
gi|110645304|ref|NC_002516.2|	274429	G	A	QRY	G655A	D219N	Missense	PA0242		hypothetical protein	Putative enzymes	0	0	0	1	0	0	0	0	0	0
gi|110645304|ref|NC_002516.2|	274982	C	T	QRY	C1208T	A403V	Missense	PA0242		hypothetical protein	Putative enzymes	0	0	0	0	0	1	0	0	0	0
gi|110645304|ref|NC_002516.2|	289748	G	A	QRY	C1257T	P419P	Silent	PA0259		hypothetical protein	Hypothetical, unclassified, unknown	0	0	0	0	0	1	0	0	0	0
gi|110645304|ref|NC_002516.2|	294762	C	T	QRY	G2100A	E700E	Silent	PA0262		conserved hypothetical protein	Hypothetical, unclassified, unknown	1	0	1	1	1	1	1	1	0	1
gi|110645304|ref|NC_002516.2|	294804	C	G	QRY	G2058C	G686G	Silent	PA0262		conserved hypothetical protein	Hypothetical, unclassified, unknown	1	0	1	1	1	1	1	1	0	1
gi|110645304|ref|NC_002516.2|	297544	A	G	QRY	T18C	Y6Y	Silent	PA0263	hcpC	tRNA-Arg	Secreted Factors (toxins, enzymes, alginate)	1	1	1	1	1	0	1	1	1	1
gi|110645304|ref|NC_002516.2|	298896	G	A	QRY	G->A		Intergenic	PA0263.1//PA0264	//	4 upstream tRNA-Arg//185 downstream hypothetical protein	Non-coding RNA gene//Hypothetical, unclassified, unknown	0	0	0	0	0	0	0	0	1	0
gi|110645304|ref|NC_002516.2|	303689	G	A	QRY	G866A	R289H	Missense	PA0267		hypothetical protein	Hypothetical, unclassified, unknown	0	0	0	0	0	0	0	0	1	0
gi|110645304|ref|NC_002516.2|	306959	G	A	QRY	C870T	D290D	Silent	PA0272		probable transcriptional regulator	Transcriptional regulators	0	0	1	0	0	0	0	0	0	0
gi|110645304|ref|NC_002516.2|	307784	C	T	QRY	G45A	L15L	Silent	PA0272		probable transcriptional regulator	Transcriptional regulators	0	0	1	0	0	0	0	0	0	0
gi|110645304|ref|NC_002516.2|	311751	C	T	QRY	G459A	A153A	Silent	PA0277		conserved hypothetical protein	Hypothetical, unclassified, unknown	1	0	0	0	0	0	0	0	0	0
gi|110645304|ref|NC_002516.2|	316760	C	T	QRY	C->T		Intergenic	PA0282//PA0283	cysT//sbp	131 upstream sulfate transport protein CysT//31 downstream sulfate-binding protein precursor	Membrane proteins; Transport of small molecules//Transport of small molecules	0	0	0	0	0	1	0	0	0	0
gi|110645304|ref|NC_002516.2|	320681	C	T	QRY	C->T		Intergenic	PA0285//PA0286	//desA	87 upstream conserved hypothetical protein//85 upstream delta-9 fatty acid desaturase, DesA	Membrane proteins//Fatty acid and phospholipid metabolism	0	0	0	0	0	0	1	0	0	0
gi|110645304|ref|NC_002516.2|	322793	G	A	QRY	G619A	E207K	Missense	PA0287	gpuP	3-guanidinopropionate transport protein	Transport of small molecules	0	0	0	0	0	0	0	0	1	0
gi|110645304|ref|NC_002516.2|	326399	G	A	QRY	G700A	G234S	Missense	PA0290		hypothetical protein	Hypothetical, unclassified, unknown	0	0	0	0	0	0	0	0	1	0
gi|110645304|ref|NC_002516.2|	327241	C	T	QRY	C->T		Intergenic	PA0290//PA0291	//oprE	570 downstream hypothetical protein//43 upstream Anaerobically-induced outer membrane porin OprE precursor	Hypothetical, unclassified, unknown//Membrane proteins; Transport of small molecules	0	0	0	0	0	0	0	0	1	0
gi|110645304|ref|NC_002516.2|	328139	G	A	QRY	G856A	G286S	Missense	PA0291	oprE	Anaerobically-induced outer membrane porin OprE precursor	Membrane proteins; Transport of small molecules	0	0	0	1	0	0	0	0	0	0
gi|110645304|ref|NC_002516.2|	330450	A	G	QRY	T422C	V141A	Missense	PA0293	aguB	N-carbamoylputrescine amidohydrolase	Amino acid biosynthesis and metabolism; Putative enzymes	0	0	1	0	0	0	0	0	0	0
gi|110645304|ref|NC_002516.2|	331142	C	T	QRY	G558A	A186A	Silent	PA0294	aguR	transcriptional regulator AguR	Transcriptional regulators	0	0	1	0	0	0	0	0	0	0
gi|110645304|ref|NC_002516.2|	331940	A	G	QRY	T884C	L295P	Missense	PA0295		probable periplasmic polyamine binding protein	Transport of small molecules	0	0	1	0	0	0	0	0	0	0
gi|110645304|ref|NC_002516.2|	333184	G	A	QRY	C1272T	D424D	Silent	PA0296	spuI	Glutamylpolyamine synthetase	Putative enzymes; Carbon compound catabolism	0	0	0	1	0	0	0	0	0	0
gi|110645304|ref|NC_002516.2|	334181	C	T	QRY	G275A	G92D	Missense	PA0296	spuI	Glutamylpolyamine synthetase	Putative enzymes; Carbon compound catabolism	1	0	0	0	0	0	0	0	0	0
gi|110645304|ref|NC_002516.2|	334639	G	A	QRY	G->A		Intergenic	PA0296//PA0297	spuI//spuA	184 upstream Glutamylpolyamine synthetase//95 upstream probable glutamine amidotransferase	Putative enzymes; Carbon compound catabolism//Amino acid biosynthesis and metabolism; Carbon compound catabolism	0	1	0	0	0	0	0	0	0	0
gi|110645304|ref|NC_002516.2|	335419	A	G	QRY	A686G	N229S	Missense	PA0297	spuA	probable glutamine amidotransferase	Amino acid biosynthesis and metabolism; Carbon compound catabolism	0	0	1	0	0	0	0	0	0	0
gi|110645304|ref|NC_002516.2|	336584	C	T	QRY	C1058T	A353V	Missense	PA0298	spuB	Glutamylpolyamine synthetase	Putative enzymes; Carbon compound catabolism	0	0	0	1	0	1	1	0	1	0
gi|110645304|ref|NC_002516.2|	336856	G	A	QRY	G1330A	E444K	Missense	PA0298	spuB	Glutamylpolyamine synthetase	Putative enzymes; Carbon compound catabolism	1	0	0	0	0	0	0	0	0	1
gi|110645304|ref|NC_002516.2|	340326	G	A	QRY	G368A	G123D	Missense	PA0301	spuE	polyamine transport protein	Transport of small molecules	0	0	0	0	0	1	0	0	0	0
gi|110645304|ref|NC_002516.2|	349801	C	T	QRY	C752T	P251L	Missense	PA0308		hypothetical protein	Hypothetical, unclassified, unknown	1	0	0	0	0	0	0	0	0	0
gi|110645304|ref|NC_002516.2|	352830	C	T	QRY	C401T	A134V	Missense	PA0312		conserved hypothetical protein	Hypothetical, unclassified, unknown	0	0	0	1	0	0	0	0	0	0
gi|110645304|ref|NC_002516.2|	355383	G	A	QRY	C1095T	N365N	Silent	PA0316	serA	D-3-phosphoglycerate dehydrogenase	Amino acid biosynthesis and metabolism	0	0	0	0	0	0	0	0	1	0
gi|110645304|ref|NC_002516.2|	357347	A	G	QRY	A667G	M223V	Missense	PA0317		hypothetical protein	Hypothetical, unclassified, unknown	0	0	1	0	0	0	0	0	0	0
gi|110645304|ref|NC_002516.2|	374377	G	A	QRY	G135A	L45L	Silent	PA0333		hypothetical protein	Putative enzymes	0	0	0	0	0	1	0	0	0	0
gi|110645304|ref|NC_002516.2|	377457	T	C	QRY	A436G	T146A	Missense	PA0335		hypothetical protein	Hypothetical, unclassified, unknown	0	0	0	0	0	0	0	0	1	0
gi|110645304|ref|NC_002516.2|	381131	C	T	QRY	C229T	R77C	Missense	PA0338		hypothetical protein	Hypothetical, unclassified, unknown; Motility & Attachment	0	0	0	0	0	1	0	0	0	0
gi|110645304|ref|NC_002516.2|	382270	C	T	QRY	G523A	E175K	Missense	PA0339		hypothetical protein	Hypothetical, unclassified, unknown	0	0	0	0	0	1	1	0	0	0
gi|110645304|ref|NC_002516.2|	383025	G	A	QRY	G112A	A38T	Missense	PA0340		conserved hypothetical protein	Membrane proteins	0	0	0	0	0	0	0	0	1	0
gi|110645304|ref|NC_002516.2|	383339	C	T	QRY	C426T	A142A	Silent	PA0340		conserved hypothetical protein	Membrane proteins	0	0	0	0	0	1	0	0	0	0
gi|110645304|ref|NC_002516.2|	386740	G	A	QRY	C1026T	G342G	Silent	PA0344		hypothetical protein	Hypothetical, unclassified, unknown	1	1	0	1	1	1	1	1	1	1
gi|110645304|ref|NC_002516.2|	390445	G	A	QRY	C440T	T147I	Missense	PA0347	glpQ	glycerophosphoryl diester phosphodiesterase, periplasmic	Fatty acid and phospholipid metabolism	0	0	0	0	0	1	0	0	0	0
gi|110645304|ref|NC_002516.2|	390556	G	A	QRY	C329T	T110I	Missense	PA0347	glpQ	glycerophosphoryl diester phosphodiesterase, periplasmic	Fatty acid and phospholipid metabolism	0	0	0	0	0	0	0	0	1	0
gi|110645304|ref|NC_002516.2|	391790	A	G	QRY	A697G	T233A	Missense	PA0348		hypothetical protein	Hypothetical, unclassified, unknown	0	0	1	0	0	0	0	0	0	0
gi|110645304|ref|NC_002516.2|	395217	A	G	QRY	T611C	V204A	Missense	PA0352		probable transporter	Membrane proteins; Transport of small molecules	0	0	1	0	0	0	0	0	0	0
gi|110645304|ref|NC_002516.2|	396007	T	C	QRY	T->C		Intergenic	PA0352//PA0353	//ilvD	180 upstream probable transporter//50 downstream dihydroxy-acid dehydratase	Membrane proteins; Transport of small molecules//Biosynthesis of cofactors, prosthetic groups and carriers; Amino acid biosynthesis and metabolism	0	0	0	1	0	0	0	0	0	0
gi|110645304|ref|NC_002516.2|	396412	C	T	QRY	G1484A	S495N	Missense	PA0353	ilvD	dihydroxy-acid dehydratase	Biosynthesis of cofactors, prosthetic groups and carriers; Amino acid biosynthesis and metabolism	1	0	0	0	0	0	0	0	0	0
gi|110645304|ref|NC_002516.2|	397398	C	T	QRY	G498A	M166I	Missense	PA0353	ilvD	dihydroxy-acid dehydratase	Biosynthesis of cofactors, prosthetic groups and carriers; Amino acid biosynthesis and metabolism	0	0	0	1	0	0	0	0	0	0
gi|110645304|ref|NC_002516.2|	398031	G	A	QRY	G->A		Intergenic	PA0353//PA0354	ilvD//	136 upstream dihydroxy-acid dehydratase//193 downstream conserved hypothetical protein	Biosynthesis of cofactors, prosthetic groups and carriers; Amino acid biosynthesis and metabolism//Hypothetical, unclassified, unknown	0	0	0	1	0	0	0	0	0	0
gi|110645304|ref|NC_002516.2|	404640	C	T	QRY	G1480A	V494I	Missense	PA0361		probable gamma-glutamyltranspeptidase precursor	Amino acid biosynthesis and metabolism	0	0	0	1	0	0	0	0	0	0
gi|110645304|ref|NC_002516.2|	405450	G	A	QRY	C670T	L224F	Missense	PA0361		probable gamma-glutamyltranspeptidase precursor	Amino acid biosynthesis and metabolism	0	0	1	0	0	0	0	0	0	0
gi|110645304|ref|NC_002516.2|	408994	G	A	QRY	C456T	H152H	Silent	PA0365		hypothetical protein	Membrane proteins	1	0	0	0	0	0	0	0	0	0
gi|110645304|ref|NC_002516.2|	410109	C	T	QRY	G826A	V276I	Missense	PA0366		probable aldehyde dehydrogenase	Putative enzymes	0	0	0	1	0	0	0	0	0	0
gi|110645304|ref|NC_002516.2|	411978	C	T	QRY	C->T		Intergenic	PA0367//PA0368	//	107 downstream probable transcriptional regulator//351 downstream conserved hypothetical protein	Transcriptional regulators//Hypothetical, unclassified, unknown	1	0	0	0	0	0	0	0	0	0
gi|110645304|ref|NC_002516.2|	412887	G	A	QRY	C441T	L147L	Silent	PA0368		conserved hypothetical protein	Hypothetical, unclassified, unknown	0	0	0	0	0	0	0	0	1	0
gi|110645304|ref|NC_002516.2|	413433	G	A	QRY	C222T	V74V	Silent	PA0369		hypothetical protein	Hypothetical, unclassified, unknown	0	0	0	1	0	0	0	0	0	0
gi|110645304|ref|NC_002516.2|	413688	C	T	QRY	C->T		Intergenic	PA0369//PA0370	//	34 upstream hypothetical protein//245 downstream conserved hypothetical protein	Hypothetical, unclassified, unknown//Hypothetical, unclassified, unknown	0	0	0	0	0	1	0	0	0	0
gi|110645304|ref|NC_002516.2|	414027	A	G	QRY	T503C	V168A	Missense	PA0370		conserved hypothetical protein	Hypothetical, unclassified, unknown	0	0	0	1	0	0	0	0	0	0
gi|110645304|ref|NC_002516.2|	421223	A	G	QRY	A541G	M181V	Missense	PA0376	rpoH	sigma factor RpoH	Transcriptional regulators	0	0	1	0	0	0	0	0	0	0
gi|110645304|ref|NC_002516.2|	422459	A	G	QRY	T485C	V162A	Missense	PA0378		probable transglycosylase	Cell wall / LPS / capsule	0	0	1	0	1	0	0	1	0	0
gi|110645304|ref|NC_002516.2|	425764	G	A	QRY	G261A	M87I	Missense	PA0383		conserved hypothetical protein	Hypothetical, unclassified, unknown	1	0	0	0	0	0	0	0	0	0
gi|110645304|ref|NC_002516.2|	430180	G	A	QRY	C443T	T148I	Missense	PA0389		hypothetical protein	Hypothetical, unclassified, unknown	0	1	0	0	0	0	0	0	0	0
gi|110645304|ref|NC_002516.2|	433567	G	A	QRY	C259T	P87S	Missense	PA0391		hypothetical protein	Hypothetical, unclassified, unknown	0	1	0	0	0	0	0	0	0	0
gi|110645304|ref|NC_002516.2|	433969	C	T	QRY	C->T		Intergenic	PA0391//PA0392	//	144 upstream hypothetical protein//257 downstream conserved hypothetical protein	Hypothetical, unclassified, unknown//Hypothetical, unclassified, unknown	0	0	0	1	0	0	0	0	0	0
gi|110645304|ref|NC_002516.2|	443503	C	T	QRY	G1188A	G396G	Silent	PA0401		noncatalytic dihydroorotase-like protein	Nucleotide biosynthesis and metabolism	1	0	0	0	0	0	0	0	0	0
gi|110645304|ref|NC_002516.2|	444166	C	T	QRY	G525A	L175L	Silent	PA0401		noncatalytic dihydroorotase-like protein	Nucleotide biosynthesis and metabolism	0	1	0	0	0	0	0	0	0	0
gi|110645304|ref|NC_002516.2|	448701	G	A	QRY	C684T	P228P	Silent	PA0407	gshB	glutathione synthetase	Amino acid biosynthesis and metabolism; Biosynthesis of cofactors, prosthetic groups and carriers	0	0	0	1	0	0	0	0	0	0
gi|110645304|ref|NC_002516.2|	456271	G	A	QRY	G2146A	G716S	Missense	PA0413	chpA	component of chemotactic signal transduction system	Two-component regulatory systems; Motility & Attachment; Chemotaxis	0	0	0	0	0	0	0	0	1	0
gi|110645304|ref|NC_002516.2|	456806	A	G	QRY	A2681G	D894G	Missense	PA0413	chpA	component of chemotactic signal transduction system	Two-component regulatory systems; Motility & Attachment; Chemotaxis	0	0	0	1	0	0	0	0	0	0
gi|110645304|ref|NC_002516.2|	466886	C	T	QRY	G1351A	A451T	Missense	PA0420	bioA	adenosylmethionine-8-amino-7-oxononanoate aminotransferase	Biosynthesis of cofactors, prosthetic groups and carriers	1	0	0	0	0	0	0	0	0	0
gi|110645304|ref|NC_002516.2|	469902	C	T	QRY	C->T		Intergenic	PA0421//PA0422	//	2 downstream hypothetical protein//179 upstream conserved hypothetical protein	Putative enzymes//Hypothetical, unclassified, unknown	0	0	0	0	0	1	0	0	0	0
gi|110645304|ref|NC_002516.2|	472336	A	G	QRY	A313G	S105G	Missense	PA0425	mexA	Resistance-Nodulation-Cell Division (RND) multidrug efflux membrane fusion protein MexA precursor	Transport of small molecules; Antibiotic resistance and susceptibility	0	0	0	0	0	0	0	0	1	0
gi|110645304|ref|NC_002516.2|	474410	A	G	QRY	A1220G	D407G	Missense	PA0426	mexB	Resistance-Nodulation-Cell Division (RND) multidrug efflux transporter MexB	Transport of small molecules; Membrane proteins; Antibiotic resistance and susceptibility	0	0	0	1	0	0	0	0	0	0
gi|110645304|ref|NC_002516.2|	478943	C	T	QRY	G863A	R288Q	Missense	PA0428		probable ATP-dependent RNA helicase	Transcription, RNA processing and degradation	0	0	1	0	0	0	0	0	0	0
gi|110645304|ref|NC_002516.2|	479002	G	A	QRY	C804T	Y268Y	Silent	PA0428		probable ATP-dependent RNA helicase	Transcription, RNA processing and degradation	0	0	0	0	0	0	0	0	1	0
gi|110645304|ref|NC_002516.2|	483227	T	C	QRY	A889G	T297A	Missense	PA0432	sahH	S-adenosyl-L-homocysteine hydrolase	Amino acid biosynthesis and metabolism	1	0	0	0	0	0	0	0	0	0
gi|110645304|ref|NC_002516.2|	486396	C	T	QRY	C1433T	A478V	Missense	PA0434		hypothetical protein	Membrane proteins	0	0	0	0	0	0	0	0	1	0
gi|110645304|ref|NC_002516.2|	491827	G	A	QRY	C72T	S24S	Silent	PA0438	codB	cytosine permease	Nucleotide biosynthesis and metabolism; Transport of small molecules	0	1	0	0	0	0	0	0	0	0
gi|110645304|ref|NC_002516.2|	497595	C	T	QRY	C725T	A242V	Missense	PA0443		probable transporter	Membrane proteins; Transport of small molecules	1	0	0	0	0	0	0	0	0	0
gi|110645304|ref|NC_002516.2|	497936	C	T	QRY	C1066T	R356C	Missense	PA0443		probable transporter	Membrane proteins; Transport of small molecules	0	0	0	0	0	0	0	0	1	0
gi|110645304|ref|NC_002516.2|	499109	C	T	QRY	C690T	R230R	Silent	PA0444		N-carbamoyl-beta-alanine amidohydrolase	Nucleotide biosynthesis and metabolism	0	0	0	0	0	0	0	0	1	0
gi|110645304|ref|NC_002516.2|	501328	A	G	QRY	A->G		Intergenic	PA0445//PA0446	//	208 upstream probable transposase//48 downstream conserved hypothetical protein	Related to phage, transposon, or plasmid//Hypothetical, unclassified, unknown	0	0	1	0	0	0	0	0	0	0
gi|110645304|ref|NC_002516.2|	502187	C	T	QRY	G413A	G138D	Missense	PA0446		conserved hypothetical protein	Hypothetical, unclassified, unknown	0	0	0	0	0	1	0	0	0	0
gi|110645304|ref|NC_002516.2|	509514	G	A	QRY	G556A	A186T	Missense	PA0452		probable stomatin-like protein	Membrane proteins	0	1	0	0	0	0	0	0	0	0
gi|110645304|ref|NC_002516.2|	517256	C	T	QRY	G207A	S69S	Silent	PA0458		probable major facilitator superfamily (MFS) transporter	Membrane proteins; Transport of small molecules	0	0	0	0	1	0	0	0	0	0
gi|110645304|ref|NC_002516.2|	522656	C	T	QRY	C192T	A64A	Silent	PA0462		hypothetical protein	Hypothetical, unclassified, unknown	0	0	0	1	0	0	0	0	0	0
gi|110645304|ref|NC_002516.2|	524663	G	A	QRY	G721A	D241N	Missense	PA0464	creC	two-component sensor CreC	Two-component regulatory systems	0	0	0	0	0	0	0	0	1	0
gi|110645304|ref|NC_002516.2|	528887	C	T	QRY	G27A	L9L	Silent	PA0468		hypothetical protein	Hypothetical, unclassified, unknown	0	0	0	1	0	0	0	0	0	0
gi|110645304|ref|NC_002516.2|	530116	G	A	QRY	C2322T	N774N	Silent	PA0470		Ferrichrome receptor FiuA	Transport of small molecules	0	0	0	0	0	0	0	0	1	0
gi|110645304|ref|NC_002516.2|	534042	C	T	QRY	C->T		Intergenic	PA0472//PA0473	//	15 upstream probable sigma-70 factor, ECF subfamily//154 upstream probable glutathione S-transferase	Transcriptional regulators//Putative enzymes	0	0	0	0	0	1	0	0	0	0
gi|110645304|ref|NC_002516.2|	535072	C	T	QRY	C->T		Intergenic	PA0473//PA0474	//	127 downstream probable glutathione S-transferase//13 upstream hypothetical protein	Putative enzymes//Hypothetical, unclassified, unknown	0	0	1	0	0	0	0	0	0	0
gi|110645304|ref|NC_002516.2|	538011	C	T	QRY	C->T		Intergenic	PA0476//PA0477	//	142 upstream probable permease//206 downstream probable transcriptional regulator	Transport of small molecules//Transcriptional regulators	0	0	1	0	0	0	0	0	0	0
gi|110645304|ref|NC_002516.2|	538355	G	A	QRY	C789T	G263G	Silent	PA0477		probable transcriptional regulator	Transcriptional regulators	0	0	0	0	0	1	0	0	0	0
gi|110645304|ref|NC_002516.2|	541774	C	T	QRY	C96T	F32F	Silent	PA0481		hypothetical protein	Hypothetical, unclassified, unknown	0	0	1	0	0	0	0	0	0	0
gi|110645304|ref|NC_002516.2|	545473	C	T	QRY	C345T	N115N	Silent	PA0484		conserved hypothetical protein	Hypothetical, unclassified, unknown	0	0	1	0	0	0	0	0	0	0
gi|110645304|ref|NC_002516.2|	546339	C	T	QRY	G892A	G298S	Missense	PA0485		conserved hypothetical protein	Membrane proteins	0	0	0	0	0	0	1	0	0	0
gi|110645304|ref|NC_002516.2|	549097	C	T	QRY	G130A	A44T	Missense	PA0487		probable molybdenum transport regulator	Transport of small molecules	0	0	0	0	0	0	0	0	0	1
gi|110645304|ref|NC_002516.2|	555405	C	T	QRY	C155T	A52V	Missense	PA0496		conserved hypothetical protein	Hypothetical, unclassified, unknown	0	0	0	0	0	1	0	0	0	0
gi|110645304|ref|NC_002516.2|	558208	C	T	QRY	G154A	D52N	Missense	PA0498		hypothetical protein	Hypothetical, unclassified, unknown	0	0	0	0	0	1	0	0	0	0
gi|110645304|ref|NC_002516.2|	559457	G	A	QRY	G->A		Intergenic	PA0499//PA0500	//bioB	379 upstream probable pili assembly chaperone//187 upstream biotin synthase	Motility & Attachment; Chaperones & heat shock proteins//Biosynthesis of cofactors, prosthetic groups and carriers	1	0	0	0	0	0	0	0	0	0
gi|110645304|ref|NC_002516.2|	561319	C	T	QRY	C512T	T171I	Missense	PA0501	bioF	8-amino-7-oxononanoate synthase	Biosynthesis of cofactors, prosthetic groups and carriers	0	1	0	0	0	0	0	0	0	0
gi|110645304|ref|NC_002516.2|	561744	G	A	QRY	G937A	D313N	Missense	PA0501	bioF	8-amino-7-oxononanoate synthase	Biosynthesis of cofactors, prosthetic groups and carriers	0	0	1	0	0	0	0	0	0	0
gi|110645304|ref|NC_002516.2|	563432	A	G	QRY	A712G	T238A	Missense	PA0503		probable biotin synthesis protein BioC	Biosynthesis of cofactors, prosthetic groups and carriers	0	0	1	0	0	0	0	0	0	0
gi|110645304|ref|NC_002516.2|	565204	C	T	QRY	C291T	D97D	Silent	PA0506		probable acyl-CoA dehydrogenase	Putative enzymes	0	0	0	0	0	1	0	0	0	0
gi|110645304|ref|NC_002516.2|	567807	C	T	QRY	C876T	N292N	Silent	PA0507		probable acyl-CoA dehydrogenase	Putative enzymes	0	0	1	0	0	0	0	0	0	0
gi|110645304|ref|NC_002516.2|	567957	C	T	QRY	C1026T	H342H	Silent	PA0507		probable acyl-CoA dehydrogenase	Putative enzymes	0	0	0	0	0	0	0	0	1	0
gi|110645304|ref|NC_002516.2|	568529	A	G	QRY	A1598G	Y533C	Missense	PA0507		probable acyl-CoA dehydrogenase	Putative enzymes	0	0	0	0	0	1	0	0	0	0
gi|110645304|ref|NC_002516.2|	568802	G	A	QRY	G->A		Intergenic	PA0507//PA0508	//	74 downstream probable acyl-CoA dehydrogenase//200 upstream probable acyl-CoA dehydrogenase	Putative enzymes//Putative enzymes	1	0	0	0	0	0	0	0	0	0
gi|110645304|ref|NC_002516.2|	569520	C	T	QRY	C519T	T173T	Silent	PA0508		probable acyl-CoA dehydrogenase	Putative enzymes	0	0	0	0	0	0	0	0	0	1
gi|110645304|ref|NC_002516.2|	575999	G	A	QRY	C42T	H14H	Silent	PA0514	nirL	heme d1 biosynthesis protein NirL	Hypothetical, unclassified, unknown; Energy metabolism; Biosynthesis of cofactors, prosthetic groups and carriers	0	0	0	0	0	0	0	0	1	0
gi|110645304|ref|NC_002516.2|	577337	G	A	QRY	C340T	L114L	Silent	PA0516	nirF	heme d1 biosynthesis protein NirF	Energy metabolism; Biosynthesis of cofactors, prosthetic groups and carriers	1	0	0	0	0	0	0	0	0	0
gi|110645304|ref|NC_002516.2|	578560	C	T	QRY	G1541A	R514H	Missense	PA0519	nirS	nitrite reductase precursor	Energy metabolism	0	0	0	0	0	1	0	0	0	0
gi|110645304|ref|NC_002516.2|	583326	C	T	QRY	C872T	A291V	Missense	PA0524	norB	nitric-oxide reductase subunit B	Energy metabolism	0	0	0	0	0	1	0	0	0	0
gi|110645304|ref|NC_002516.2|	589764	G	A	QRY	G841A	G281R	Missense	PA0530		probable class III pyridoxal phosphate-dependent aminotransferase	Putative enzymes	0	0	0	0	0	1	0	0	0	0
gi|110645304|ref|NC_002516.2|	589941	G	A	QRY	G1018A	V340I	Missense	PA0530		probable class III pyridoxal phosphate-dependent aminotransferase	Putative enzymes	0	0	0	0	0	1	0	0	0	0
gi|110645304|ref|NC_002516.2|	592947	A	G	QRY	A->G		Intergenic	PA0533//PA0534	//FAD-dependent oxidoreductase	12 downstream probable transcriptional regulator//326 upstream pauB1	Transcriptional regulators//	0	0	0	0	0	1	0	0	0	0
gi|110645304|ref|NC_002516.2|	595307	C	T	QRY	G964A	G322S	Missense	PA0536		hypothetical protein	Hypothetical, unclassified, unknown	0	0	0	0	0	0	0	0	1	0
gi|110645304|ref|NC_002516.2|	597892	G	A	QRY	G185A	G62D	Missense	PA0539		hypothetical protein	Membrane proteins	1	0	0	0	0	0	0	0	0	0
gi|110645304|ref|NC_002516.2|	599771	C	T	QRY	G406A	A136T	Missense	PA0542		conserved hypothetical protein	Hypothetical, unclassified, unknown	0	0	1	0	0	0	0	0	0	0
gi|110645304|ref|NC_002516.2|	602883	C	T	QRY	C538T	Q180_	Nonsense	PA0545		hypothetical protein	Putative enzymes	0	0	0	0	0	1	0	0	0	0
gi|110645304|ref|NC_002516.2|	603759	T	C	QRY	A1138G	T380A	Missense	PA0546	metK	methionine adenosyltransferase	Amino acid biosynthesis and metabolism; Central intermediary metabolism	0	0	1	0	0	0	0	0	0	0
gi|110645304|ref|NC_002516.2|	604366	G	A	QRY	C531T	G177G	Silent	PA0546	metK	methionine adenosyltransferase	Amino acid biosynthesis and metabolism; Central intermediary metabolism	0	0	0	0	0	0	0	0	1	0
gi|110645304|ref|NC_002516.2|	611707	A	G	QRY	A427G	T143A	Missense	PA0552	pgk	phosphoglycerate kinase	Carbon compound catabolism; Energy metabolism	0	0	1	0	0	0	0	0	0	0
gi|110645304|ref|NC_002516.2|	612098	C	T	QRY	C818T	A273V	Missense	PA0552	pgk	phosphoglycerate kinase	Carbon compound catabolism; Energy metabolism	1	0	0	0	0	0	0	0	0	0
gi|110645304|ref|NC_002516.2|	614861	A	G	QRY	A394G	S132G	Missense	PA0556		hypothetical protein	Hypothetical, unclassified, unknown	0	0	0	0	0	0	0	0	1	0
gi|110645304|ref|NC_002516.2|	625765	G	A	QRY	C2001T	D667D	Silent	PA0572		hypothetical protein	Hypothetical, unclassified, unknown	0	0	1	0	0	0	0	0	0	0
gi|110645304|ref|NC_002516.2|	629285	G	A	QRY	C600T	I200I	Silent	PA0574		tRNA-Met	Hypothetical, unclassified, unknown	0	0	0	0	0	0	0	0	1	0
gi|110645304|ref|NC_002516.2|	634157	G	A	QRY	C108T	H36H	Silent	PA0575		conserved hypothetical protein	Membrane proteins	0	0	0	0	0	0	1	0	0	0
gi|110645304|ref|NC_002516.2|	637416	C	T	QRY	G883A	E295K	Missense	PA0577	dnaG	DNA primase	DNA replication, recombination, modification and repair	0	1	0	0	0	0	0	0	0	0
gi|110645304|ref|NC_002516.2|	639279	G	A	QRY	G->A		Intergenic	PA0579//PA0580	rpsU//gcp	164 upstream 30S ribosomal protein S21//37 upstream O-sialoglycoprotein endopeptidase	Translation, post-translational modification, degradation//Translation, post-translational modification, degradation	0	0	0	0	0	0	0	0	1	0
gi|110645304|ref|NC_002516.2|	640875	C	T	QRY	G115A	G39S	Missense	PA0581		conserved hypothetical protein	Hypothetical, unclassified, unknown	0	0	0	0	0	0	0	0	1	0
gi|110645304|ref|NC_002516.2|	649775	G	A	QRY	C384T	S128S	Silent	PA0590	apaH	bis(5'-nucleosyl)-tetraphosphatase	Nucleotide biosynthesis and metabolism	1	0	0	0	0	0	0	0	0	0
gi|110645304|ref|NC_002516.2|	650839	C	T	QRY	G543A	P181P	Silent	PA0592	ksgA	rRNA (adenine-N6,N6)-dimethyltransferase	Transcription, RNA processing and degradation	0	1	0	0	0	0	0	0	0	0
gi|110645304|ref|NC_002516.2|	656814	A	G	QRY	A161G	D54G	Missense	PA0596		hypothetical protein	Hypothetical, unclassified, unknown	0	0	0	0	1	0	0	0	0	0
gi|110645304|ref|NC_002516.2|	658387	C	T	QRY	C45T	A15A	Silent	PA0598		hypothetical protein	Hypothetical, unclassified, unknown	1	0	0	0	0	0	0	0	0	1
gi|110645304|ref|NC_002516.2|	661495	C	T	QRY	C1181T	P394L	Missense	PA0600		probable two-component sensor	Two-component regulatory systems	1	0	0	0	0	0	0	0	0	0
gi|110645304|ref|NC_002516.2|	669768	C	T	QRY	C354T	N118N	Silent	PA0607	rpe	ribulose-phosphate 3-epimerase	Energy metabolism	0	0	0	0	0	0	0	0	1	0
gi|110645304|ref|NC_002516.2|	673978	A	G	QRY	A->G		Intergenic	PA0611//PA0612	prtR//ptrB	17 upstream transcriptional regulator PrtR//441 upstream repressor, PtrB	Transcriptional regulators//Transcriptional regulators	0	0	0	0	0	1	0	0	0	0
gi|110645304|ref|NC_002516.2|	675606	G	A	QRY	G217A	A73T	Missense	PA0614		hypothetical protein	Hypothetical, unclassified, unknown	0	0	0	0	0	1	0	0	0	0
gi|110645304|ref|NC_002516.2|	689001	C	T	QRY	C38T	A13V	Missense	PA0631		hypothetical protein	Related to phage, transposon, or plasmid	0	0	1	0	0	0	0	0	0	0
gi|110645304|ref|NC_002516.2|	689344	T	C	QRY	T109C	S37P	Missense	PA0632		hypothetical protein	Related to phage, transposon, or plasmid	0	0	1	0	0	0	0	0	0	0
gi|110645304|ref|NC_002516.2|	691626	C	T	QRY	C906T	I302I	Silent	PA0636		hypothetical protein	Related to phage, transposon, or plasmid	0	0	0	0	0	1	0	0	0	0
gi|110645304|ref|NC_002516.2|	692694	T	C	QRY	T146C	V49A	Missense	PA0637		conserved hypothetical protein	Related to phage, transposon, or plasmid	1	0	0	0	0	0	0	0	0	0
gi|110645304|ref|NC_002516.2|	693268	G	A	QRY	G371A	R124H	Missense	PA0638		probable bacteriophage protein	Related to phage, transposon, or plasmid	0	0	0	0	0	0	0	0	1	0
gi|110645304|ref|NC_002516.2|	695321	C	T	QRY	C240T	D80D	Silent	PA0641		probable bacteriophage protein	Related to phage, transposon, or plasmid	0	0	1	0	0	0	0	0	0	0
gi|110645304|ref|NC_002516.2|	695885	C	T	QRY	C804T	D268D	Silent	PA0641		probable bacteriophage protein	Related to phage, transposon, or plasmid	0	0	0	0	0	0	0	0	1	0
gi|110645304|ref|NC_002516.2|	698030	C	T	QRY	C2949T	N983N	Silent	PA0641		probable bacteriophage protein	Related to phage, transposon, or plasmid	1	0	0	0	0	0	0	0	0	0
gi|110645304|ref|NC_002516.2|	703844	C	T	QRY	C368T	T123M	Missense	PA0649	trpG	anthranilate synthase component II	Energy metabolism; Biosynthesis of cofactors, prosthetic groups and carriers; Amino acid biosynthesis and metabolism	0	0	0	1	0	0	0	0	0	0
gi|110645304|ref|NC_002516.2|	704099	G	A	QRY	G16A	A6T	Missense	PA0650	trpD	anthranilate phosphoribosyltransferase	Amino acid biosynthesis and metabolism	0	0	0	0	0	0	0	0	1	0
gi|110645304|ref|NC_002516.2|	713939	G	A	QRY	C309T	S103S	Silent	PA0660		hypothetical protein	Hypothetical, unclassified, unknown	0	0	0	0	0	1	0	0	0	0
gi|110645304|ref|NC_002516.2|	714080	C	T	QRY	G168A	L56L	Silent	PA0660		hypothetical protein	Hypothetical, unclassified, unknown	0	1	0	0	0	0	0	0	0	0
gi|110645304|ref|NC_002516.2|	716244	A	G	QRY	A234G	E78E	Silent	PA0663		hypothetical protein	Hypothetical, unclassified, unknown	0	0	1	0	0	0	0	0	0	0
gi|110645304|ref|NC_002516.2|	719601	C	T	QRY	G472A	D158N	Missense	PA0667		conserved hypothetical protein	Hypothetical, unclassified, unknown	0	0	0	0	0	0	0	1	0	0
gi|110645304|ref|NC_002516.2|	728157	G	A	QRY	C2547T	A849A	Silent	PA0669		probable DNA polymerase alpha chain	Putative enzymes; DNA replication, recombination, modification and repair	0	0	0	0	0	0	0	0	1	0
gi|110645304|ref|NC_002516.2|	728295	C	T	QRY	G2409A	L803L	Silent	PA0669		probable DNA polymerase alpha chain	Putative enzymes; DNA replication, recombination, modification and repair	0	0	1	0	0	0	0	0	0	0
gi|110645304|ref|NC_002516.2|	728712	C	T	QRY	G1992A	T664T	Silent	PA0669		probable DNA polymerase alpha chain	Putative enzymes; DNA replication, recombination, modification and repair	0	0	0	0	0	0	1	0	0	0
gi|110645304|ref|NC_002516.2|	730235	A	G	QRY	T469C	L157L	Silent	PA0669		probable DNA polymerase alpha chain	Putative enzymes; DNA replication, recombination, modification and repair	0	0	0	0	1	0	0	0	0	0
gi|110645304|ref|NC_002516.2|	730602	G	A	QRY	C102T	A34A	Silent	PA0669		probable DNA polymerase alpha chain	Putative enzymes; DNA replication, recombination, modification and repair	0	0	0	0	0	0	0	0	1	0
gi|110645304|ref|NC_002516.2|	731115	C	T	QRY	G980A	R327H	Missense	PA0670		hypothetical protein	Hypothetical, unclassified, unknown	0	0	0	0	0	1	1	0	0	0
gi|110645304|ref|NC_002516.2|	733154	G	A	QRY	G196A	E66K	Missense	PA0672	hemO	heme oxygenase	Biosynthesis of cofactors, prosthetic groups and carriers	0	0	0	0	0	1	0	0	0	0
gi|110645304|ref|NC_002516.2|	736261	A	G	QRY	A775G	T259A	Missense	PA0676	vreR	sigma factor regulator, VreR	Membrane proteins; Transcriptional regulators	0	0	0	1	0	0	0	0	0	0
gi|110645304|ref|NC_002516.2|	737614	C	T	QRY	C->T		Intergenic	PA0678//PA0679	//	84 upstream HxcU putative pseudopilin//63 upstream hypothetical protein	Protein secretion/export apparatus//Hypothetical, unclassified, unknown	0	1	0	0	0	0	0	0	0	0
gi|110645304|ref|NC_002516.2|	737940	C	T	QRY	C264T	N88N	Silent	PA0679		hypothetical protein	Hypothetical, unclassified, unknown	0	0	0	0	0	1	0	0	0	0
gi|110645304|ref|NC_002516.2|	738763	A	G	QRY	A45G	G15G	Silent	PA0681		HxcT pseudopilin	Protein secretion/export apparatus	1	0	0	0	0	0	0	0	0	0
gi|110645304|ref|NC_002516.2|	741641	G	A	QRY	G307A	E103K	Missense	PA0684		probable type II secretion system protein	Protein secretion/export apparatus	0	0	0	0	0	0	0	0	1	0
gi|110645304|ref|NC_002516.2|	742537	C	T	QRY	C613T	R205C	Missense	PA0685		probable type II secretion system protein	Protein secretion/export apparatus	0	0	0	0	0	1	0	0	0	0
gi|110645304|ref|NC_002516.2|	743113	A	G	QRY	A1189G	S397G	Missense	PA0685		probable type II secretion system protein	Protein secretion/export apparatus	1	0	0	0	0	0	0	0	0	0
gi|110645304|ref|NC_002516.2|	744707	C	T	QRY	C375T	H125H	Silent	PA0686		probable type II secretion system protein	Protein secretion/export apparatus	0	0	0	0	0	0	0	0	1	0
gi|110645304|ref|NC_002516.2|	745492	A	G	QRY	A1160G	D387G	Missense	PA0686		probable type II secretion system protein	Protein secretion/export apparatus	0	0	1	0	0	0	0	0	0	0
gi|110645304|ref|NC_002516.2|	747142	C	T	QRY	C->T		Intergenic	PA0687//PA0688	//	186 downstream probable type II secretion system protein//328 upstream probable binding protein component of ABC transporter	Protein secretion/export apparatus//Transport of small molecules	0	0	0	0	0	0	0	0	1	0
gi|110645304|ref|NC_002516.2|	747684	C	T	QRY	C215T	T72I	Missense	PA0688		probable binding protein component of ABC transporter	Transport of small molecules	0	0	0	0	0	0	0	0	1	0
gi|110645304|ref|NC_002516.2|	747949	T	C	QRY	T480C	Y160Y	Silent	PA0688		probable binding protein component of ABC transporter	Transport of small molecules	1	1	1	0	1	1	1	1	1	1
gi|110645304|ref|NC_002516.2|	752582	G	A	QRY	G2626A	G876S	Missense	PA0690		hypothetical protein	Hypothetical, unclassified, unknown	0	0	1	0	0	0	0	0	0	0
gi|110645304|ref|NC_002516.2|	756499	C	T	QRY	C6543T	S2181S	Silent	PA0690		hypothetical protein	Hypothetical, unclassified, unknown	1	0	0	0	0	0	0	0	0	0
gi|110645304|ref|NC_002516.2|	760170	G	A	QRY	G10214A	G3405D	Missense	PA0690		hypothetical protein	Hypothetical, unclassified, unknown	0	0	0	1	0	0	0	0	0	0
gi|110645304|ref|NC_002516.2|	760188	C	T	QRY	C10232T	A3411V	Missense	PA0690		hypothetical protein	Hypothetical, unclassified, unknown	0	0	1	0	0	0	0	0	0	0
gi|110645304|ref|NC_002516.2|	761279	G	A	QRY	G11323A	A3775T	Missense	PA0690		hypothetical protein	Hypothetical, unclassified, unknown	0	1	0	0	0	0	0	0	0	0
gi|110645304|ref|NC_002516.2|	765095	G	A	QRY	G1439A	G480D	Missense	PA0692		hypothetical protein	Hypothetical, unclassified, unknown	0	0	0	0	0	1	1	0	0	0
gi|110645304|ref|NC_002516.2|	766434	G	A	QRY	G1120A	G374S	Missense	PA0693	exbB2	transport protein ExbB2	Membrane proteins; Transport of small molecules	1	0	0	0	0	0	0	0	0	0
gi|110645304|ref|NC_002516.2|	766511	C	T	QRY	C1197T	V399V	Silent	PA0693	exbB2	transport protein ExbB2	Membrane proteins; Transport of small molecules	1	0	0	0	0	0	0	0	0	0
gi|110645304|ref|NC_002516.2|	766886	C	T	QRY	C1572T	I524I	Silent	PA0693	exbB2	transport protein ExbB2	Membrane proteins; Transport of small molecules	0	1	0	0	0	0	0	0	0	0
gi|110645304|ref|NC_002516.2|	771538	G	A	QRY	G208A	A70T	Missense	PA0699		probable peptidyl-prolyl cis-trans isomerase, PpiC-type	Translation, post-translational modification, degradation; Chaperones & heat shock proteins	0	0	0	0	1	0	0	0	0	0
gi|110645304|ref|NC_002516.2|	773384	T	C	QRY	T675C	G225G	Silent	PA0701		probable transcriptional regulator	Transcriptional regulators	1	1	0	1	1	1	1	1	1	1
gi|110645304|ref|NC_002516.2|	773408	G	A	QRY	G699A	A233A	Silent	PA0701		probable transcriptional regulator	Transcriptional regulators	1	1	1	0	1	1	1	1	1	1
gi|110645304|ref|NC_002516.2|	773791	C	T	QRY	C->T		Intergenic	PA0701//PA0702	//	95 downstream probable transcriptional regulator//625 downstream hypothetical protein	Transcriptional regulators//Membrane proteins	0	0	1	0	0	0	0	0	0	0
gi|110645304|ref|NC_002516.2|	775613	A	G	QRY	T1104C	G368G	Silent	PA0703		probable major facilitator superfamily (MFS) transporter	Membrane proteins; Transport of small molecules	0	0	0	0	0	1	0	0	0	0
gi|110645304|ref|NC_002516.2|	776981	C	T	QRY	G1201A	V401I	Missense	PA0704		probable amidase	Putative enzymes	0	0	0	1	0	0	0	0	0	0
gi|110645304|ref|NC_002516.2|	779649	G	A	QRY	C453T	A151A	Silent	PA0706	cat	chloramphenicol acetyltransferase	Antibiotic resistance and susceptibility	0	0	0	0	0	1	0	0	0	0
gi|110645304|ref|NC_002516.2|	782448	G	A	QRY	G220A	A74T	Missense	PA0709		hypothetical protein	Hypothetical, unclassified, unknown	0	0	0	0	0	1	0	0	0	0
gi|110645304|ref|NC_002516.2|	785049	G	A	QRY	G352A	D118N	Missense	PA0714		PhrD	Hypothetical, unclassified, unknown	0	0	0	0	0	1	0	0	0	0
gi|110645304|ref|NC_002516.2|	798945	G	A	QRY	G->A		Intergenic	PA0730//PA0731	//	118 upstream probable transferase//334 downstream hypothetical protein	Putative enzymes//Hypothetical, unclassified, unknown	0	0	0	1	0	0	0	0	0	0
gi|110645304|ref|NC_002516.2|	804115	G	A	QRY	C34T	R12C	Missense	PA0736		hypothetical protein	Membrane proteins	1	0	0	0	0	0	0	0	0	0
gi|110645304|ref|NC_002516.2|	808490	C	G	QRY	C1686G	S562R	Missense	PA0740	sdsA1	SDS hydrolase SdsA1	Putative enzymes	0	1	0	0	0	0	0	0	0	0
gi|110645304|ref|NC_002516.2|	808612	C	T	QRY	C1808T	A603V	Missense	PA0740	sdsA1	SDS hydrolase SdsA1	Putative enzymes	0	0	0	0	0	1	0	0	0	0
gi|110645304|ref|NC_002516.2|	809161	C	T	QRY	G297A	V99V	Silent	PA0741		conserved hypothetical protein	Hypothetical, unclassified, unknown	1	0	0	0	0	0	0	0	0	0
gi|110645304|ref|NC_002516.2|	809671	C	T	QRY	G212A	R71H	Missense	PA0742		hypothetical protein	Hypothetical, unclassified, unknown	0	0	0	0	0	1	0	0	0	0
gi|110645304|ref|NC_002516.2|	811318	T	C	QRY	A1069G	T357A	Missense	PA0744		probable enoyl-CoA hydratase/isomerase	Putative enzymes	0	0	0	1	0	0	0	0	0	0
gi|110645304|ref|NC_002516.2|	815689	C	T	QRY	G324A	E108E	Silent	PA0747		probable aldehyde dehydrogenase	Putative enzymes	0	1	0	0	0	0	0	0	0	0
gi|110645304|ref|NC_002516.2|	816003	C	T	QRY	G10A	A4T	Missense	PA0747		probable aldehyde dehydrogenase	Putative enzymes	0	0	1	0	0	0	0	0	0	0
gi|110645304|ref|NC_002516.2|	818784	G	A	QRY	G->A		Intergenic	PA0750//PA0751	ung//	86 downstream uracil-DNA glycosylase//41 downstream conserved hypothetical protein	DNA replication, recombination, modification and repair//Membrane proteins	1	0	0	0	0	0	0	0	0	0
gi|110645304|ref|NC_002516.2|	819102	C	T	QRY	G761A	R254H	Missense	PA0751		conserved hypothetical protein	Membrane proteins	0	0	0	1	0	0	0	0	0	0
gi|110645304|ref|NC_002516.2|	819672	C	T	QRY	G191A	W64_	Nonsense	PA0751		conserved hypothetical protein	Membrane proteins	0	0	0	0	0	1	0	0	0	0
gi|110645304|ref|NC_002516.2|	822542	A	G	QRY	T344C	V115A	Missense	PA0754		hypothetical protein	Hypothetical, unclassified, unknown	0	0	0	1	0	0	0	0	0	0
gi|110645304|ref|NC_002516.2|	822933	A	G	QRY	T1266C	Y422Y	Silent	PA0755	opdH	cis-aconitate porin OpdH	Membrane proteins; Transport of small molecules	0	0	1	0	0	0	0	0	0	0
gi|110645304|ref|NC_002516.2|	823271	C	T	QRY	G928A	A310T	Missense	PA0755	opdH	cis-aconitate porin OpdH	Membrane proteins; Transport of small molecules	0	0	0	1	0	0	0	0	0	0
gi|110645304|ref|NC_002516.2|	823844	C	T	QRY	G355A	G119S	Missense	PA0755	opdH	cis-aconitate porin OpdH	Membrane proteins; Transport of small molecules	0	0	0	0	0	0	0	0	1	0
gi|110645304|ref|NC_002516.2|	825182	T	C	QRY	T110C	V37A	Missense	PA0757		probable two-component sensor	Two-component regulatory systems	0	0	1	0	0	0	0	0	0	0
gi|110645304|ref|NC_002516.2|	825615	C	T	QRY	C543T	G181G	Silent	PA0757		probable two-component sensor	Two-component regulatory systems	0	0	0	0	1	0	0	0	0	0
gi|110645304|ref|NC_002516.2|	830612	C	T	QRY	G281A	W94_	Nonsense	PA0761	nadB	L-aspartate oxidase	Amino acid biosynthesis and metabolism; Biosynthesis of cofactors, prosthetic groups and carriers	0	0	0	1	0	0	0	0	0	0
gi|110645304|ref|NC_002516.2|	834455	C	T	QRY	C507T	G169G	Silent	PA0766	mucD	serine protease MucD precursor	Putative enzymes; Cell wall / LPS / capsule; Secreted Factors (toxins, enzymes, alginate)	0	0	0	0	0	0	0	0	1	0
gi|110645304|ref|NC_002516.2|	835282	T	C	QRY	T1334C	V445A	Missense	PA0766	mucD	serine protease MucD precursor	Putative enzymes; Cell wall / LPS / capsule; Secreted Factors (toxins, enzymes, alginate)	0	0	0	0	0	1	0	0	0	0
gi|110645304|ref|NC_002516.2|	838716	A	G	QRY	A366G	V122V	Silent	PA0769		hypothetical protein	Hypothetical, unclassified, unknown	1	0	0	0	0	0	0	0	0	1
gi|110645304|ref|NC_002516.2|	839054	C	T	QRY	C330T	I110I	Silent	PA0770	rnc	ribonuclease III	Transcription, RNA processing and degradation	0	0	0	1	0	0	0	0	0	0
gi|110645304|ref|NC_002516.2|	843079	C	T	QRY	G540A	L180L	Silent	PA0775		conserved hypothetical protein	Hypothetical, unclassified, unknown	0	0	0	1	0	0	0	0	0	0
gi|110645304|ref|NC_002516.2|	843832	A	G	QRY	T464C	V155A	Missense	PA0776		hypothetical protein	Hypothetical, unclassified, unknown	0	0	1	0	0	0	0	0	0	0
gi|110645304|ref|NC_002516.2|	844747	C	T	QRY	G433A	D145N	Missense	PA0777		hypothetical protein	Hypothetical, unclassified, unknown	1	0	0	0	0	0	0	0	0	0
gi|110645304|ref|NC_002516.2|	845150	G	A	QRY	C30T	A10A	Silent	PA0777		hypothetical protein	Hypothetical, unclassified, unknown	0	0	0	0	0	0	0	0	1	0
gi|110645304|ref|NC_002516.2|	845844	C	T	QRY	G2349A	V783V	Silent	PA0779		probable ATP-dependent protease	Putative enzymes	0	0	0	1	0	0	0	0	0	0
gi|110645304|ref|NC_002516.2|	852749	T	C	QRY	T967C	W323R	Missense	PA0782	putA	proline dehydrogenase PutA	Amino acid biosynthesis and metabolism	0	0	1	0	0	0	0	0	0	0
gi|110645304|ref|NC_002516.2|	859055	G	A	QRY	G49A	V17M	Missense	PA0787		hypothetical protein	Hypothetical, unclassified, unknown	0	0	0	0	0	0	0	0	1	0
gi|110645304|ref|NC_002516.2|	860154	A	G	QRY	A1148G	Y383C	Missense	PA0787		hypothetical protein	Hypothetical, unclassified, unknown	0	0	1	0	0	0	0	0	0	0
gi|110645304|ref|NC_002516.2|	863100	G	A	QRY	C201T	T67T	Silent	PA0788		hypothetical protein	Hypothetical, unclassified, unknown	0	0	0	0	0	1	1	0	0	0
gi|110645304|ref|NC_002516.2|	864670	C	T	QRY	C576T	S192S	Silent	PA0789		probable amino acid permease	Membrane proteins; Transport of small molecules	0	0	0	0	0	0	0	0	1	0
gi|110645304|ref|NC_002516.2|	865732	C	T	QRY	G720A	L240L	Silent	PA0790		hypothetical protein	Membrane proteins	0	0	1	0	0	0	0	0	0	0
gi|110645304|ref|NC_002516.2|	868107	C	T	QRY	G702A	V234V	Silent	PA0792	prpD	propionate catabolic protein PrpD	Carbon compound catabolism	0	0	0	1	0	0	0	0	0	0
gi|110645304|ref|NC_002516.2|	870563	C	T	QRY	G2293A	V765M	Missense	PA0794		probable aconitate hydratase	Energy metabolism	0	0	1	0	0	0	0	0	0	0
gi|110645304|ref|NC_002516.2|	871876	A	G	QRY	T980C	L327P	Missense	PA0794		probable aconitate hydratase	Energy metabolism	0	1	0	0	0	0	0	0	0	0
gi|110645304|ref|NC_002516.2|	872791	G	A	QRY	C65T	A22V	Missense	PA0794		probable aconitate hydratase	Energy metabolism	0	0	0	0	0	1	0	0	0	0
gi|110645304|ref|NC_002516.2|	873068	C	T	QRY	G1046A	R349H	Missense	PA0795	prpC	citrate synthase 2	Central intermediary metabolism; Carbon compound catabolism	0	0	0	1	0	0	0	0	0	0
gi|110645304|ref|NC_002516.2|	878962	A	G	QRY	A->G		Intergenic	PA0799//PA0800	//	354 upstream probable helicase//65 upstream hypothetical protein	Putative enzymes//Membrane proteins	0	1	0	0	0	0	0	0	0	0
gi|110645304|ref|NC_002516.2|	879943	C	T	QRY	C387T	G129G	Silent	PA0801		hypothetical protein	Membrane proteins	0	0	0	0	0	1	0	0	0	0
gi|110645304|ref|NC_002516.2|	880211	C	T	QRY	C655T	R219C	Missense	PA0801		hypothetical protein	Membrane proteins	0	0	0	1	0	0	0	0	0	0
gi|110645304|ref|NC_002516.2|	880822	C	T	QRY	C1266T	R422R	Silent	PA0801		hypothetical protein	Membrane proteins	1	0	0	0	0	0	0	0	0	0
gi|110645304|ref|NC_002516.2|	882246	C	T	QRY	C289T	L97L	Silent	PA0804		probable oxidoreductase	Putative enzymes	0	0	0	0	0	0	0	0	0	1
gi|110645304|ref|NC_002516.2|	882446	C	T	QRY	C489T	N163N	Silent	PA0804		probable oxidoreductase	Putative enzymes	0	0	0	1	0	0	0	0	0	0
gi|110645304|ref|NC_002516.2|	887474	C	T	QRY	G3A	M1I	Missense	PA0809		probable transporter	Membrane proteins; Transport of small molecules	0	0	0	0	0	0	0	0	1	0
gi|110645304|ref|NC_002516.2|	888556	G	A	QRY	C1007T	P336L	Missense	PA0811		probable major facilitator superfamily (MFS) transporter	Membrane proteins; Transport of small molecules	0	0	0	0	0	1	0	0	0	0
gi|110645304|ref|NC_002516.2|	894832	G	A	QRY	C20T	T7I	Missense	PA0816		probable transcriptional regulator	Transcriptional regulators	0	0	0	0	0	1	1	0	0	0
gi|110645304|ref|NC_002516.2|	901886	G	A	QRY	G->A		Intergenic	PA0826.2//PA0827	ssrA//	14 upstream tmRNA//48 downstream hypothetical protein	Amino acid biosynthesis and metabolism//Hypothetical, unclassified, unknown	0	0	0	0	0	1	0	0	0	0
gi|110645304|ref|NC_002516.2|	902656	C	T	QRY	G157A	A53T	Missense	PA0827		hypothetical protein	Hypothetical, unclassified, unknown	1	0	0	0	0	0	0	0	0	0
gi|110645304|ref|NC_002516.2|	902781	G	A	QRY	C32T	P11L	Missense	PA0827		hypothetical protein	Hypothetical, unclassified, unknown	0	0	0	1	0	0	0	0	0	0
gi|110645304|ref|NC_002516.2|	906162	C	T	QRY	C437T	A146V	Missense	PA0831	oruR	transcriptional regulator OruR	Transcriptional regulators	0	0	1	0	1	0	0	1	0	0
gi|110645304|ref|NC_002516.2|	911815	A	G	QRY	T965C	V322A	Missense	PA0836	ackA	P5	Putative enzymes	0	0	0	0	0	0	0	0	1	0
gi|110645304|ref|NC_002516.2|	917765	C	T	QRY	G765A	R255R	Silent	PA0842		probable glycosyl transferase	Putative enzymes	0	0	1	0	0	0	0	0	0	0
gi|110645304|ref|NC_002516.2|	918212	G	A	QRY	C318T	A106A	Silent	PA0842		probable glycosyl transferase	Putative enzymes	0	0	0	0	0	1	0	0	0	0
gi|110645304|ref|NC_002516.2|	922708	A	G	QRY	T1097C	L366P	Missense	PA0845		conserved hypothetical protein	Hypothetical, unclassified, unknown	0	0	0	1	0	0	0	0	0	0
gi|110645304|ref|NC_002516.2|	923282	C	T	QRY	G523A	G175S	Missense	PA0845		conserved hypothetical protein	Hypothetical, unclassified, unknown	1	0	0	0	0	0	0	0	0	1
gi|110645304|ref|NC_002516.2|	923442	G	A	QRY	C363T	H121H	Silent	PA0845		conserved hypothetical protein	Hypothetical, unclassified, unknown	0	0	0	0	0	0	0	0	1	0
gi|110645304|ref|NC_002516.2|	923765	C	T	QRY	G40A	V14I	Missense	PA0845		conserved hypothetical protein	Hypothetical, unclassified, unknown	0	0	0	0	0	1	0	0	0	0
gi|110645304|ref|NC_002516.2|	926162	C	T	QRY	G1053A	Q351Q	Silent	PA0847		hypothetical protein	Motility & Attachment	0	0	0	0	0	0	0	0	1	0
gi|110645304|ref|NC_002516.2|	927314	C	T	QRY	C168T	A56A	Silent	PA0848		probable alkyl hydroperoxide reductase	Adaptation, Protection; Putative enzymes	1	0	0	0	0	0	0	0	0	1
gi|110645304|ref|NC_002516.2|	928548	C	T	QRY	C669T	R223R	Silent	PA0849	trxB2	thioredoxin reductase 2	Nucleotide biosynthesis and metabolism	0	0	0	0	0	1	0	0	0	0
gi|110645304|ref|NC_002516.2|	931121	G	A	QRY	C702T	T234T	Silent	PA0852	cbpD	chitin-binding protein CbpD precursor	Secreted Factors (toxins, enzymes, alginate)	0	0	1	0	0	0	0	0	0	0
gi|110645304|ref|NC_002516.2|	931595	G	A	QRY	C228T	N76N	Silent	PA0852	cbpD	chitin-binding protein CbpD precursor	Secreted Factors (toxins, enzymes, alginate)	0	0	0	0	0	0	0	0	1	0
gi|110645304|ref|NC_002516.2|	935354	A	G	QRY	A->G		Intergenic	PA0855//PA0856	//	94 upstream hypothetical protein//73 upstream hypothetical protein	Hypothetical, unclassified, unknown//Hypothetical, unclassified, unknown	0	0	1	0	0	0	0	0	0	0
gi|110645304|ref|NC_002516.2|	935939	A	G	QRY	A513G	E171E	Silent	PA0856		hypothetical protein	Hypothetical, unclassified, unknown	0	0	0	0	0	1	1	0	0	0
gi|110645304|ref|NC_002516.2|	938991	A	G	QRY	A960G	Q320Q	Silent	PA0860		probable ATP-binding/permease fusion ABC transporter	Membrane proteins; Transport of small molecules	0	0	0	1	0	0	0	0	0	0
gi|110645304|ref|NC_002516.2|	939099	G	A	QRY	G1068A	T356T	Silent	PA0860		probable ATP-binding/permease fusion ABC transporter	Membrane proteins; Transport of small molecules	0	0	0	0	0	1	0	0	0	0
gi|110645304|ref|NC_002516.2|	939909	T	C	QRY	T->C		Intergenic	PA0860//PA0861	//	87 downstream probable ATP-binding/permease fusion ABC transporter//208 upstream hypothetical protein	Membrane proteins; Transport of small molecules//Motility & Attachment	1	0	0	0	0	0	0	0	0	0
gi|110645304|ref|NC_002516.2|	940066	G	A	QRY	G->A		Intergenic	PA0860//PA0861	//	244 downstream probable ATP-binding/permease fusion ABC transporter//51 upstream hypothetical protein	Membrane proteins; Transport of small molecules//Motility & Attachment	0	0	1	0	0	0	0	0	0	0
gi|110645304|ref|NC_002516.2|	942087	C	T	QRY	C1971T	F657F	Silent	PA0861		hypothetical protein	Motility & Attachment	0	0	0	0	0	0	0	0	1	0
gi|110645304|ref|NC_002516.2|	944950	G	A	QRY	C563T	T188I	Missense	PA0864		probable transcriptional regulator	Transcriptional regulators	0	0	0	0	0	1	0	0	0	0
gi|110645304|ref|NC_002516.2|	945448	C	T	QRY	G65A	S22N	Missense	PA0864		probable transcriptional regulator	Transcriptional regulators	0	1	0	0	0	0	0	0	0	0
gi|110645304|ref|NC_002516.2|	946279	A	G	QRY	A446G	E149G	Missense	PA0865	hpd	4-hydroxyphenylpyruvate dioxygenase	Amino acid biosynthesis and metabolism	0	1	0	0	0	0	0	0	0	0
gi|110645304|ref|NC_002516.2|	948656	A	G	QRY	A->G		Intergenic	PA0866//PA0867	aroP2//mliC	33 downstream aromatic amino acid transport protein AroP2//120 upstream membrane-bound lysozyme inhibitor of c-type lysozyme MliC	Transport of small molecules//Hypothetical, unclassified, unknown; Adaptation, Protection	0	0	0	0	0	0	0	0	0	1
gi|110645304|ref|NC_002516.2|	952729	C	T	QRY	G679A	D227N	Missense	PA0872	phhA	phenylalanine-4-hydroxylase	Amino acid biosynthesis and metabolism	0	0	0	0	1	0	0	0	0	0
gi|110645304|ref|NC_002516.2|	954219	G	A	QRY	G529A	A177T	Missense	PA0873	phhR	transcriptional regulator PhhR	Transcriptional regulators	0	0	0	0	0	0	0	0	1	0
gi|110645304|ref|NC_002516.2|	954285	C	T	QRY	C595T	Q199_	Nonsense	PA0873	phhR	transcriptional regulator PhhR	Transcriptional regulators	0	0	0	0	0	0	1	0	0	0
gi|110645304|ref|NC_002516.2|	954341	G	A	QRY	G651A	V217V	Silent	PA0873	phhR	transcriptional regulator PhhR	Transcriptional regulators	0	0	0	0	0	1	0	0	0	0
gi|110645304|ref|NC_002516.2|	956973	G	A	QRY	C1214T	A405V	Missense	PA0875		conserved hypothetical protein	Hypothetical, unclassified, unknown	0	0	0	0	0	1	0	0	0	0
gi|110645304|ref|NC_002516.2|	959473	C	T	QRY	C->T		Intergenic	PA0876//PA0877	//	123 downstream probable transcriptional regulator//11 downstream probable transcriptional regulator	Transcriptional regulators//Transcriptional regulators	0	0	0	0	0	0	0	0	0	1
gi|110645304|ref|NC_002516.2|	963181	G	A	QRY	G218A	R73H	Missense	PA0881		hypothetical protein	Hypothetical, unclassified, unknown	0	0	0	0	0	0	0	0	1	0
gi|110645304|ref|NC_002516.2|	966322	C	T	QRY	C738T	A246A	Silent	PA0883		probable acyl-CoA lyase beta chain	Putative enzymes	0	0	0	0	0	1	0	0	0	0
gi|110645304|ref|NC_002516.2|	967619	C	T	QRY	C50T	A17V	Missense	PA0885		probable C4-dicarboxylate transporter	Transport of small molecules	0	0	0	0	0	1	0	0	0	0
gi|110645304|ref|NC_002516.2|	969692	C	T	QRY	C23T	P8L	Missense	PA0887	acsA	P7	Carbon compound catabolism; Central intermediary metabolism	0	0	0	1	0	0	0	0	0	0
gi|110645304|ref|NC_002516.2|	971195	A	G	QRY	A1526G	Y509C	Missense	PA0887	acsA	P7	Carbon compound catabolism; Central intermediary metabolism	0	0	1	0	0	0	0	0	0	0
gi|110645304|ref|NC_002516.2|	972445	A	G	QRY	A280G	T94A	Missense	PA0888	aotJ	arginine/ornithine binding protein AotJ	Transport of small molecules	0	0	0	0	0	1	0	0	0	0
gi|110645304|ref|NC_002516.2|	975460	G	A	QRY	G979A	A327T	Missense	PA0891		hypothetical protein	Hypothetical, unclassified, unknown	0	1	0	0	0	0	0	0	0	0
gi|110645304|ref|NC_002516.2|	979534	G	A	QRY	G206A	G69D	Missense	PA0896	aruF	arginine/ornithine succinyltransferase AI subunit	Amino acid biosynthesis and metabolism	0	0	1	0	0	0	0	0	0	0
gi|110645304|ref|NC_002516.2|	981813	T	C	QRY	T392C	V131A	Missense	PA0898	aruD	succinylglutamate 5-semialdehyde dehydrogenase	Amino acid biosynthesis and metabolism	1	0	0	0	0	0	0	0	0	1
gi|110645304|ref|NC_002516.2|	984737	C	T	QRY	C189T	T63T	Silent	PA0901	aruE	succinylglutamate desuccinylase	Amino acid biosynthesis and metabolism	0	0	0	0	0	1	0	0	0	0
gi|110645304|ref|NC_002516.2|	988354	G	A	QRY	G1537A	A513T	Missense	PA0903	alaS	alanyl-tRNA synthetase	Transcription, RNA processing and degradation; Translation, post-translational modification, degradation	0	0	0	0	0	1	0	0	0	0
gi|110645304|ref|NC_002516.2|	989160	C	T	QRY	C2343T	D781D	Silent	PA0903	alaS	alanyl-tRNA synthetase	Transcription, RNA processing and degradation; Translation, post-translational modification, degradation	0	0	0	0	0	0	0	0	1	0
gi|110645304|ref|NC_002516.2|	991253	G	A	QRY	G->A		Intergenic	PA0905//PA0905.1	rsmA//	55 downstream tRNA-Arg//7 upstream tRNA-Ser	Translation, post-translational modification, degradation//Non-coding RNA gene	0	1	0	0	0	0	0	0	0	0
gi|110645304|ref|NC_002516.2|	992546	G	A	QRY	G->A		Intergenic	PA0906//PA0907	//	3 upstream probable transcriptional regulator//168 upstream hypothetical protein	Transcriptional regulators//Hypothetical, unclassified, unknown	0	0	0	0	0	0	0	0	1	0
gi|110645304|ref|NC_002516.2|	994033	G	A	QRY	G258A	R86R	Silent	PA0909		hypothetical protein	Related to phage, transposon, or plasmid; Membrane proteins	0	0	0	1	0	0	0	0	0	0
gi|110645304|ref|NC_002516.2|	994745	C	T	QRY	C47T	A16V	Missense	PA0911		hypothetical protein	Hypothetical, unclassified, unknown	0	0	1	0	0	0	0	0	0	0
gi|110645304|ref|NC_002516.2|	995560	T	C	QRY	A152G	N51S	Missense	PA0912		hypothetical protein	Hypothetical, unclassified, unknown	0	0	0	1	0	0	0	0	0	0
gi|110645304|ref|NC_002516.2|	995739	G	A	QRY	G->A		Intergenic	PA0912//PA0913	//mgtE	28 upstream hypothetical protein//299 upstream probable Mg transporter MgtE	Hypothetical, unclassified, unknown//Transport of small molecules	0	0	0	1	0	0	0	0	0	0
gi|110645304|ref|NC_002516.2|	997856	C	T	QRY	G73A	E25K	Missense	PA0914		hypothetical protein	Hypothetical, unclassified, unknown	0	0	0	0	0	1	0	0	0	0
gi|110645304|ref|NC_002516.2|	1000691	G	A	QRY	G679A	V227I	Missense	PA0917	kup	potassium uptake protein Kup	Transport of small molecules	0	0	0	1	0	0	0	0	0	0
gi|110645304|ref|NC_002516.2|	1003747	G	A	QRY	C218T	A73V	Missense	PA0919		hypothetical protein	Hypothetical, unclassified, unknown	0	0	0	0	0	1	0	0	0	0
gi|110645304|ref|NC_002516.2|	1009401	G	A	QRY	C1534T	P512S	Missense	PA0924		hypothetical protein	Hypothetical, unclassified, unknown; Membrane proteins	0	0	0	0	0	0	0	0	1	0
gi|110645304|ref|NC_002516.2|	1011468	C	T	QRY	C->T		Intergenic	PA0925//PA0926	//	14 upstream hypothetical protein//54 downstream hypothetical protein	Hypothetical, unclassified, unknown//Hypothetical, unclassified, unknown	0	0	0	0	0	0	0	0	1	0
gi|110645304|ref|NC_002516.2|	1012290	A	G	QRY	T683C	M228T	Missense	PA0927	ldhA	D-lactate dehydrogenase (fermentative)	Energy metabolism; Central intermediary metabolism; Carbon compound catabolism	0	1	0	0	0	0	0	0	0	0
gi|110645304|ref|NC_002516.2|	1012469	G	A	QRY	C504T	C168C	Silent	PA0927	ldhA	D-lactate dehydrogenase (fermentative)	Energy metabolism; Central intermediary metabolism; Carbon compound catabolism	0	0	0	0	0	0	0	0	0	1
gi|110645304|ref|NC_002516.2|	1013283	C	T	QRY	G2470A	A824T	Missense	PA0928	gacS	sensor/response regulator hybrid	Two-component regulatory systems	1	0	0	0	0	0	0	0	0	0
gi|110645304|ref|NC_002516.2|	1014396	G	A	QRY	C1357T	Q453_	Nonsense	PA0928	gacS	sensor/response regulator hybrid	Two-component regulatory systems	1	0	0	0	0	0	0	0	0	0
gi|110645304|ref|NC_002516.2|	1018969	C	T	QRY	C740T	T247I	Missense	PA0931	pirA	ferric enterobactin receptor PirA	Transport of small molecules	0	1	0	0	0	0	0	0	0	0
gi|110645304|ref|NC_002516.2|	1023058	A	G	QRY	A6G	V2V	Silent	PA0934	relA	GTP pyrophosphokinase	Adaptation, Protection	0	0	0	0	0	0	0	0	1	0
gi|110645304|ref|NC_002516.2|	1023316	G	A	QRY	G264A	A88A	Silent	PA0934	relA	GTP pyrophosphokinase	Adaptation, Protection	0	0	1	0	0	0	0	0	0	0
gi|110645304|ref|NC_002516.2|	1023643	C	T	QRY	C591T	A197A	Silent	PA0934	relA	GTP pyrophosphokinase	Adaptation, Protection	0	1	0	0	0	0	0	0	0	0
gi|110645304|ref|NC_002516.2|	1027132	G	A	QRY	C81T	R27R	Silent	PA0936	lpxO2	lipopolysaccharide biosynthetic protein LpxO2	Putative enzymes; Cell wall / LPS / capsule	0	0	0	1	0	0	0	0	0	0
gi|110645304|ref|NC_002516.2|	1028332	T	C	QRY	T161C	V54A	Missense	PA0938		hypothetical protein	Hypothetical, unclassified, unknown	0	0	1	0	0	0	0	0	0	0
gi|110645304|ref|NC_002516.2|	1029398	G	A	QRY	G1227A	V409V	Silent	PA0938		hypothetical protein	Hypothetical, unclassified, unknown	0	1	0	0	0	0	0	0	0	0
gi|110645304|ref|NC_002516.2|	1029495	A	G	QRY	A1324G	T442A	Missense	PA0938		hypothetical protein	Hypothetical, unclassified, unknown	0	0	0	0	0	0	0	0	1	0
gi|110645304|ref|NC_002516.2|	1031547	C	T	QRY	G556A	D186N	Missense	PA0943		hypothetical protein	Hypothetical, unclassified, unknown	0	0	0	0	0	1	0	0	0	0
gi|110645304|ref|NC_002516.2|	1032135	G	A	QRY	C629T	T210I	Missense	PA0944	purN	phosphoribosylaminoimidazole synthetase	Nucleotide biosynthesis and metabolism	0	0	0	0	0	0	0	0	1	0
gi|110645304|ref|NC_002516.2|	1032782	T	C	QRY	A1043G	N348S	Missense	PA0945	purM	phosphoribosylaminoimidazole synthetase	Nucleotide biosynthesis and metabolism	0	0	0	0	0	0	0	0	1	0
gi|110645304|ref|NC_002516.2|	1033292	G	A	QRY	C533T	A178V	Missense	PA0945	purM	phosphoribosylaminoimidazole synthetase	Nucleotide biosynthesis and metabolism	0	0	1	0	0	0	0	0	0	0
gi|110645304|ref|NC_002516.2|	1034982	G	A	QRY	G945A	P315P	Silent	PA0946		hypothetical protein	Hypothetical, unclassified, unknown	1	0	0	0	0	0	0	0	0	0
gi|110645304|ref|NC_002516.2|	1035781	G	A	QRY	G505A	E169K	Missense	PA0947		conserved hypothetical protein	Hypothetical, unclassified, unknown	1	0	0	0	0	0	0	0	0	0
gi|110645304|ref|NC_002516.2|	1042228	G	A	QRY	C1177T	P393S	Missense	PA0956	proS	prolyl-tRNA synthetase	Amino acid biosynthesis and metabolism; Translation, post-translational modification, degradation	0	0	0	0	0	0	0	0	1	0
gi|110645304|ref|NC_002516.2|	1042637	G	A	QRY	C768T	D256D	Silent	PA0956	proS	prolyl-tRNA synthetase	Amino acid biosynthesis and metabolism; Translation, post-translational modification, degradation	0	0	1	0	0	0	0	0	0	0
gi|110645304|ref|NC_002516.2|	1045003	G	A	QRY	C312T	G104G	Silent	PA0958	oprD	Basic amino acid, basic peptide and imipenem outer membrane porin OprD precursor	Transport of small molecules	0	0	0	1	0	0	0	0	0	0
gi|110645304|ref|NC_002516.2|	1046077	C	T	QRY	C246T	L82L	Silent	PA0959		hypothetical protein	Hypothetical, unclassified, unknown	0	0	0	0	0	0	0	0	1	0
gi|110645304|ref|NC_002516.2|	1050424	G	A	QRY	G124A	V42I	Missense	PA0964	pmpR	pqsR-mediated PQS regulator, PmpR	Hypothetical, unclassified, unknown	0	0	1	0	0	0	0	0	0	0
gi|110645304|ref|NC_002516.2|	1050714	A	G	QRY	A414G	G138G	Silent	PA0964	pmpR	pqsR-mediated PQS regulator, PmpR	Hypothetical, unclassified, unknown	0	0	0	0	0	1	0	0	0	0
gi|110645304|ref|NC_002516.2|	1051426	G	A	QRY	G295A	V99M	Missense	PA0965	ruvC	Holliday junction resolvase RuvC	DNA replication, recombination, modification and repair	0	0	0	0	0	0	0	0	1	0
gi|110645304|ref|NC_002516.2|	1054412	G	A	QRY	G565A	A189T	Missense	PA0969	tolQ	TolQ protein	Membrane proteins; Transport of small molecules	1	0	0	0	0	0	0	0	0	0
gi|110645304|ref|NC_002516.2|	1056777	C	T	QRY	C729T	G243G	Silent	PA0972	tolB	TolB protein	Transport of small molecules	0	0	0	1	0	0	0	0	0	0
gi|110645304|ref|NC_002516.2|	1058338	G	A	QRY	G423A	P141P	Silent	PA0974		conserved hypothetical protein	Hypothetical, unclassified, unknown	1	0	0	0	0	0	0	0	0	0
gi|110645304|ref|NC_002516.2|	1059010	A	G	QRY	A199G	T67A	Missense	PA0975		probable radical activating enzyme	Putative enzymes	0	0	0	1	0	0	0	0	0	0
gi|110645304|ref|NC_002516.2|	1069842	C	T	QRY	C74T	P25L	Missense	PA0988		hypothetical protein	Hypothetical, unclassified, unknown	1	0	0	0	0	0	0	0	0	0
gi|110645304|ref|NC_002516.2|	1070501	G	A	QRY	C354T	D118D	Silent	PA0989		hypothetical protein	Hypothetical, unclassified, unknown	0	0	1	0	0	0	0	0	0	0
gi|110645304|ref|NC_002516.2|	1070795	C	T	QRY	G60A	T20T	Silent	PA0989		hypothetical protein	Hypothetical, unclassified, unknown	0	0	0	0	0	0	0	0	1	0
gi|110645304|ref|NC_002516.2|	1072310	C	T	QRY	C->T		Intergenic	PA0990//PA0991	//Histidine phosphotransfer protein HptA	433 upstream conserved hypothetical protein//152 upstream hptA	Hypothetical, unclassified, unknown//	0	0	0	1	0	0	0	0	0	0
gi|110645304|ref|NC_002516.2|	1073503	C	T	QRY	C219T	T73T	Silent	PA0992	cupC1	fimbrial subunit CupC1	Motility & Attachment	0	0	1	0	0	0	0	0	0	0
gi|110645304|ref|NC_002516.2|	1074544	G	A	QRY	G585A	M195I	Missense	PA0993	cupC2	chaperone CupC2	Motility & Attachment; Chaperones & heat shock proteins	0	0	0	0	0	0	0	0	1	0
gi|110645304|ref|NC_002516.2|	1077417	G	A	QRY	C488T	T163I	Missense	PA0995	ogt	methylated-DNA--protein-cysteine methyltransferase	DNA replication, recombination, modification and repair	0	0	0	0	0	0	0	0	1	0
gi|110645304|ref|NC_002516.2|	1077902	C	T	QRY	G3A	M1I	Missense	PA0995	ogt	methylated-DNA--protein-cysteine methyltransferase	DNA replication, recombination, modification and repair	0	1	0	0	0	0	0	0	0	0
gi|110645304|ref|NC_002516.2|	1082268	C	T	QRY	C327T	I109I	Silent	PA0999	pqsD	3-oxoacyl-[acyl-carrier-protein] synthase III	Biosynthesis of cofactors, prosthetic groups and carriers	1	0	0	0	0	0	0	0	0	0
gi|110645304|ref|NC_002516.2|	1082430	T	C	QRY	T489C	G163G	Silent	PA0999	pqsD	3-oxoacyl-[acyl-carrier-protein] synthase III	Biosynthesis of cofactors, prosthetic groups and carriers	0	0	0	1	0	0	0	0	0	0
gi|110645304|ref|NC_002516.2|	1082553	G	A	QRY	G612A	P204P	Silent	PA0999	pqsD	3-oxoacyl-[acyl-carrier-protein] synthase III	Biosynthesis of cofactors, prosthetic groups and carriers	0	0	0	0	0	1	0	0	0	0
gi|110645304|ref|NC_002516.2|	1083176	C	T	QRY	C228T	G76G	Silent	PA1000	pqsE	Quinolone signal response protein	Biosynthesis of cofactors, prosthetic groups and carriers	0	0	0	0	0	0	0	0	1	0
gi|110645304|ref|NC_002516.2|	1086277	G	A	QRY	C819T	T273T	Silent	PA1003	mvfR	Transcriptional regulator MvfR	Biosynthesis of cofactors, prosthetic groups and carriers; Transcriptional regulators	0	0	0	1	0	0	0	0	0	0
gi|110645304|ref|NC_002516.2|	1086527	G	A	QRY	C569T	A190V	Missense	PA1003	mvfR	Transcriptional regulator MvfR	Biosynthesis of cofactors, prosthetic groups and carriers; Transcriptional regulators	0	0	0	1	0	0	0	0	0	0
gi|110645304|ref|NC_002516.2|	1092548	C	T	QRY	G520A	D174N	Missense	PA1009		hypothetical protein	Hypothetical, unclassified, unknown	0	0	0	0	0	0	0	0	0	1
gi|110645304|ref|NC_002516.2|	1092670	T	C	QRY	A398G	Y133C	Missense	PA1009		hypothetical protein	Hypothetical, unclassified, unknown	0	0	0	0	0	1	0	0	0	0
gi|110645304|ref|NC_002516.2|	1094652	A	G	QRY	A506G	Q169R	Missense	PA1011		hypothetical protein	Hypothetical, unclassified, unknown	0	0	0	0	0	0	0	0	1	0
gi|110645304|ref|NC_002516.2|	1095550	C	T	QRY	C275T	P92L	Missense	PA1012		conserved hypothetical protein	Hypothetical, unclassified, unknown	0	0	1	0	0	0	0	0	0	0
gi|110645304|ref|NC_002516.2|	1095551	C	T	QRY	C276T	P92P	Silent	PA1012		conserved hypothetical protein	Hypothetical, unclassified, unknown	0	0	0	1	0	0	0	0	0	0
gi|110645304|ref|NC_002516.2|	1097938	A	G	QRY	A643G	T215A	Missense	PA1014		probable glycosyl transferase	Putative enzymes	0	1	0	0	0	0	0	0	0	0
gi|110645304|ref|NC_002516.2|	1099418	C	T	QRY	C->T		Intergenic	PA1015//PA1016	//	290 upstream probable transcriptional regulator//251 upstream hypothetical protein	Transcriptional regulators//Hypothetical, unclassified, unknown	0	0	1	0	0	0	0	0	0	0
gi|110645304|ref|NC_002516.2|	1100387	G	A	QRY	G719A	W240_	Nonsense	PA1016		hypothetical protein	Hypothetical, unclassified, unknown	0	0	0	0	0	0	0	0	1	0
gi|110645304|ref|NC_002516.2|	1102060	C	T	QRY	C1131T	D377D	Silent	PA1017	pauA	pimeloyl-CoA synthetase	Biosynthesis of cofactors, prosthetic groups and carriers	1	0	0	0	0	0	0	0	0	0
gi|110645304|ref|NC_002516.2|	1102748	G	A	QRY	G1819A	V607M	Missense	PA1017	pauA	pimeloyl-CoA synthetase	Biosynthesis of cofactors, prosthetic groups and carriers	0	0	0	0	0	0	0	0	0	1
gi|110645304|ref|NC_002516.2|	1102900	C	T	QRY	C1971T	A657A	Silent	PA1017	pauA	pimeloyl-CoA synthetase	Biosynthesis of cofactors, prosthetic groups and carriers	0	0	0	0	0	0	0	0	1	0
gi|110645304|ref|NC_002516.2|	1103239	C	T	QRY	C179T	A60V	Missense	PA1018		hypothetical protein	Hypothetical, unclassified, unknown	0	0	1	0	0	0	0	0	0	0
gi|110645304|ref|NC_002516.2|	1104954	G	A	QRY	G946A	A316T	Missense	PA1019	mucK	cis,cis-muconate transporter MucK	Membrane proteins; Transport of small molecules	0	0	0	1	0	0	0	0	0	0
gi|110645304|ref|NC_002516.2|	1107883	C	T	QRY	C121T	R41C	Missense	PA1022		probable acyl-CoA dehydrogenase	Putative enzymes	0	0	1	0	0	0	0	0	0	0
gi|110645304|ref|NC_002516.2|	1108284	C	T	QRY	C522T	R174R	Silent	PA1022		probable acyl-CoA dehydrogenase	Putative enzymes	0	0	0	0	0	1	0	0	0	0
gi|110645304|ref|NC_002516.2|	1108395	G	A	QRY	G633A	V211V	Silent	PA1022		probable acyl-CoA dehydrogenase	Putative enzymes	0	0	0	0	0	1	0	0	0	0
gi|110645304|ref|NC_002516.2|	1110099	A	G	QRY	A218G	N73S	Missense	PA1024		2-Nitropropane Dioxygenase	Hypothetical, unclassified, unknown	0	1	0	0	0	0	0	0	0	0
gi|110645304|ref|NC_002516.2|	1110818	G	A	QRY	G937A	A313T	Missense	PA1024		2-Nitropropane Dioxygenase	Hypothetical, unclassified, unknown	0	0	0	0	0	1	0	0	0	0
gi|110645304|ref|NC_002516.2|	1111593	G	A	QRY	G647A	W216_	Nonsense	PA1025		probable porin	Membrane proteins; Transport of small molecules	0	0	0	1	0	0	0	0	0	0
gi|110645304|ref|NC_002516.2|	1112640	C	T	QRY	G411A	R137R	Silent	PA1026		hypothetical protein	Hypothetical, unclassified, unknown	0	0	0	1	0	0	0	0	0	0
gi|110645304|ref|NC_002516.2|	1113983	A	G	QRY	A855G	E285E	Silent	PA1027		probable aldehyde dehydrogenase	Putative enzymes	0	1	0	0	0	0	0	0	0	0
gi|110645304|ref|NC_002516.2|	1117508	C	T	QRY	C->T		Intergenic	PA1030//PA1030.1	//P8	118 downstream P8//24 upstream P8	Hypothetical, unclassified, unknown//Non-coding RNA gene	0	0	0	0	0	0	0	0	1	0
gi|110645304|ref|NC_002516.2|	1118049	C	T	QRY	C->T		Intergenic	PA1030.1//PA1031	P8//	440 downstream P8//109 upstream conserved hypothetical protein	Non-coding RNA gene//Hypothetical, unclassified, unknown	0	0	0	0	0	0	0	0	1	0
gi|110645304|ref|NC_002516.2|	1119869	C	T	QRY	G2349A	L783L	Silent	PA1032	quiP	QuiP	Carbon compound catabolism; Putative enzymes; Antibiotic resistance and susceptibility	0	0	0	0	0	1	0	0	0	0
gi|110645304|ref|NC_002516.2|	1121291	C	T	QRY	G927A	A309A	Silent	PA1032	quiP	QuiP	Carbon compound catabolism; Putative enzymes; Antibiotic resistance and susceptibility	0	0	0	0	0	0	0	0	1	0
gi|110645304|ref|NC_002516.2|	1127489	G	A	QRY	G521A	S174N	Missense	PA1041		probable outer membrane protein precursor	Membrane proteins; Transport of small molecules	0	0	0	0	0	1	0	0	0	0
gi|110645304|ref|NC_002516.2|	1131213	A	G	QRY	A1763G	K588R	Missense	PA1045		hypothetical protein	Putative enzymes	0	0	1	0	0	0	0	0	0	0
gi|110645304|ref|NC_002516.2|	1135092	G	A	QRY	G1069A	D357N	Missense	PA1047		probable esterase	Putative enzymes	1	0	0	0	0	0	0	0	0	0
gi|110645304|ref|NC_002516.2|	1138900	C	T	QRY	C587T	A196V	Missense	PA1051		probable transporter	Membrane proteins; Transport of small molecules	1	0	0	0	0	0	0	0	0	0
gi|110645304|ref|NC_002516.2|	1143981	C	T	QRY	C1921T	L641L	Silent	PA1054		probable NADH dehydrogenase	Membrane proteins; Putative enzymes	0	0	1	0	0	0	0	0	0	0
gi|110645304|ref|NC_002516.2|	1144973	G	A	QRY	G112A	A38T	Missense	PA1055		conserved hypothetical protein	Membrane proteins	0	0	1	0	0	0	0	0	0	0
gi|110645304|ref|NC_002516.2|	1145195	C	T	QRY	C334T	P112S	Missense	PA1055		conserved hypothetical protein	Membrane proteins	0	0	0	1	0	1	1	0	1	0
gi|110645304|ref|NC_002516.2|	1146213	C	T	QRY	C1017T	A339A	Silent	PA1056		probable NADH dehydrogenase	Membrane proteins; Putative enzymes	0	0	0	0	0	1	0	0	0	0
gi|110645304|ref|NC_002516.2|	1148849	C	T	QRY	C6T	T2T	Silent	PA1061		conserved hypothetical protein	Putative enzymes	0	1	0	0	0	0	0	0	0	0
gi|110645304|ref|NC_002516.2|	1149636	C	T	QRY	C793T	P265S	Missense	PA1061		conserved hypothetical protein	Putative enzymes	0	0	1	0	0	0	0	0	0	0
gi|110645304|ref|NC_002516.2|	1152795	C	T	QRY	C172T	L58L	Silent	PA1067		probable transcriptional regulator	Transcriptional regulators	0	0	1	0	0	0	0	0	0	0
gi|110645304|ref|NC_002516.2|	1156824	C	T	QRY	C1241T	A414V	Missense	PA1069		hypothetical protein	Hypothetical, unclassified, unknown	1	0	0	0	0	0	0	0	0	0
gi|110645304|ref|NC_002516.2|	1157209	C	T	QRY	C1626T	D542D	Silent	PA1069		hypothetical protein	Hypothetical, unclassified, unknown	0	0	0	0	0	1	0	0	0	0
gi|110645304|ref|NC_002516.2|	1157269	C	T	QRY	C1686T	G562G	Silent	PA1069		hypothetical protein	Hypothetical, unclassified, unknown	1	0	0	0	0	0	0	0	0	1
gi|110645304|ref|NC_002516.2|	1157515	C	T	QRY	C1932T	P644P	Silent	PA1069		hypothetical protein	Hypothetical, unclassified, unknown	0	0	0	0	0	0	0	0	1	0
gi|110645304|ref|NC_002516.2|	1160623	A	G	QRY	T53C	V18A	Missense	PA1072	braE	branched-chain amino acid transport protein BraE	Membrane proteins; Transport of small molecules	0	0	1	0	0	0	0	0	0	0
gi|110645304|ref|NC_002516.2|	1161613	C	T	QRY	C->T		Intergenic	PA1073//PA1074	braD//braC	18 upstream branched-chain amino acid transport protein BraD//243 downstream branched-chain amino acid transport protein BraC	Membrane proteins; Transport of small molecules//Transport of small molecules	1	0	0	0	0	0	0	0	0	0
gi|110645304|ref|NC_002516.2|	1162027	G	A	QRY	C951T	G317G	Silent	PA1074	braC	branched-chain amino acid transport protein BraC	Transport of small molecules	0	0	0	0	1	0	0	0	0	0
gi|110645304|ref|NC_002516.2|	1163236	C	T	QRY	C->T		Intergenic	PA1074//PA1075	braC//	259 upstream branched-chain amino acid transport protein BraC//40 upstream hypothetical protein	Transport of small molecules//Hypothetical, unclassified, unknown	0	0	1	0	0	0	0	0	0	0
gi|110645304|ref|NC_002516.2|	1167632	G	A	QRY	G145A	D49N	Missense	PA1081	flgF	flagellar basal-body rod protein FlgF	Cell wall / LPS / capsule; Motility & Attachment	0	0	0	0	0	1	0	0	0	0
gi|110645304|ref|NC_002516.2|	1169172	G	A	QRY	G58A	V20I	Missense	PA1083	flgH	flagellar L-ring protein precursor FlgH	Cell wall / LPS / capsule; Motility & Attachment	0	1	0	0	0	0	0	0	0	0
gi|110645304|ref|NC_002516.2|	1169542	C	T	QRY	C428T	T143I	Missense	PA1083	flgH	flagellar L-ring protein precursor FlgH	Cell wall / LPS / capsule; Motility & Attachment	0	0	0	0	0	1	0	0	0	0
gi|110645304|ref|NC_002516.2|	1170166	C	T	QRY	C345T	G115G	Silent	PA1084	flgI	flagellar P-ring protein precursor FlgI	Cell wall / LPS / capsule; Motility & Attachment	0	0	0	0	0	1	1	0	0	0
gi|110645304|ref|NC_002516.2|	1171906	C	T	QRY	C965T	A322V	Missense	PA1085	flgJ	flagellar protein FlgJ	Cell wall / LPS / capsule; Motility & Attachment	0	0	0	0	0	1	0	0	0	0
gi|110645304|ref|NC_002516.2|	1173098	C	T	QRY	C936T	G312G	Silent	PA1086	flgK	flagellar hook-associated protein 1 FlgK	Cell wall / LPS / capsule; Motility & Attachment	1	0	0	0	0	0	0	0	0	0
gi|110645304|ref|NC_002516.2|	1173641	C	T	QRY	C1479T	S493S	Silent	PA1086	flgK	flagellar hook-associated protein 1 FlgK	Cell wall / LPS / capsule; Motility & Attachment	1	0	0	0	0	0	0	0	0	0
gi|110645304|ref|NC_002516.2|	1174821	C	T	QRY	C582T	T194T	Silent	PA1087	flgL	flagellar hook-associated protein type 3 FlgL	Cell wall / LPS / capsule; Motility & Attachment	0	0	0	0	0	1	0	0	0	0
gi|110645304|ref|NC_002516.2|	1175824	G	A	QRY	G211A	V71I	Missense	PA1088		hypothetical protein	Hypothetical, unclassified, unknown	0	0	0	1	0	0	0	0	0	0
gi|110645304|ref|NC_002516.2|	1176219	G	A	QRY	G606A	A202A	Silent	PA1088		hypothetical protein	Hypothetical, unclassified, unknown	1	0	0	0	0	0	0	0	0	0
gi|110645304|ref|NC_002516.2|	1178104	G	A	QRY	G492A	A164A	Silent	PA1091	fgtA	flagellar glycosyl transferase, FgtA	Hypothetical, unclassified, unknown	0	0	1	0	0	0	0	0	0	0
gi|110645304|ref|NC_002516.2|	1181303	C	T	QRY	C3691T	R1231C	Missense	PA1091	fgtA	flagellar glycosyl transferase, FgtA	Hypothetical, unclassified, unknown	0	0	0	0	0	1	0	0	0	0
gi|110645304|ref|NC_002516.2|	1182342	C	T	QRY	C4730T	P1577L	Missense	PA1091	fgtA	flagellar glycosyl transferase, FgtA	Hypothetical, unclassified, unknown	0	0	0	0	0	1	1	0	0	0
gi|110645304|ref|NC_002516.2|	1182636	G	A	QRY	G5024A	R1675H	Missense	PA1091	fgtA	flagellar glycosyl transferase, FgtA	Hypothetical, unclassified, unknown	0	0	0	0	0	1	0	0	0	0
gi|110645304|ref|NC_002516.2|	1183213	C	T	QRY	C156T	N52N	Silent	PA1092	fliC	flagellin type B	Motility & Attachment	0	0	0	0	0	0	0	0	1	0
gi|110645304|ref|NC_002516.2|	1185174	A	G	QRY	A115G	T39A	Missense	PA1094	fliD	flagellar capping protein FliD	Cell wall / LPS / capsule; Motility & Attachment	0	0	0	0	0	1	0	0	0	0
gi|110645304|ref|NC_002516.2|	1189257	C	T	QRY	C86T	A29V	Missense	PA1098	fleS	two-component sensor	Two-component regulatory systems	0	0	0	0	0	1	0	0	0	0
gi|110645304|ref|NC_002516.2|	1189489	C	T	QRY	C318T	G106G	Silent	PA1098	fleS	two-component sensor	Two-component regulatory systems	0	0	0	0	0	1	0	0	0	0
gi|110645304|ref|NC_002516.2|	1190345	A	G	QRY	A1174G	I392V	Missense	PA1098	fleS	two-component sensor	Two-component regulatory systems	1	0	0	0	0	0	0	0	0	0
gi|110645304|ref|NC_002516.2|	1191305	C	T	QRY	C921T	D307D	Silent	PA1099	fleR	two-component response regulator	Motility & Attachment; Transcriptional regulators; Two-component regulatory systems	1	0	0	0	0	0	0	0	0	0
gi|110645304|ref|NC_002516.2|	1194613	C	T	QRY	C407T	A136V	Missense	PA1102	fliG	flagellar motor switch protein FliG	Cell wall / LPS / capsule; Motility & Attachment	0	0	1	0	0	0	0	0	0	0
gi|110645304|ref|NC_002516.2|	1196087	G	A	QRY	G67A	A23T	Missense	PA1104	fliI	flagellum-specific ATP synthase FliI	Energy metabolism; Motility & Attachment	0	1	0	0	0	0	0	0	0	0
gi|110645304|ref|NC_002516.2|	1196477	G	A	QRY	G457A	D153N	Missense	PA1104	fliI	flagellum-specific ATP synthase FliI	Energy metabolism; Motility & Attachment	0	0	0	0	0	0	0	0	0	1
gi|110645304|ref|NC_002516.2|	1197636	C	T	QRY	C247T	Q83_	Nonsense	PA1105	fliJ	flagellar protein FliJ	Cell wall / LPS / capsule; Motility & Attachment	0	0	0	1	0	0	0	0	0	0
gi|110645304|ref|NC_002516.2|	1199708	C	T	QRY	G239A	G80D	Missense	PA1107		conserved hypothetical protein	Motility & Attachment	0	0	0	0	0	1	0	0	0	0
gi|110645304|ref|NC_002516.2|	1199889	C	T	QRY	G58A	A20T	Missense	PA1107		conserved hypothetical protein	Motility & Attachment	1	0	0	0	0	0	0	0	0	0
gi|110645304|ref|NC_002516.2|	1200527	G	A	QRY	C694T	P232S	Missense	PA1108		probable major facilitator superfamily (MFS) transporter	Membrane proteins; Transport of small molecules	0	0	0	0	0	1	0	0	0	0
gi|110645304|ref|NC_002516.2|	1201305	A	G	QRY	A->G		Intergenic	PA1108//PA1109	//	85 upstream probable major facilitator superfamily (MFS) transporter//5 upstream probable transcriptional regulator	Membrane proteins; Transport of small molecules//Transcriptional regulators	0	0	0	1	0	0	0	0	0	0
gi|110645304|ref|NC_002516.2|	1201759	C	T	QRY	C450T	S150S	Silent	PA1109		probable transcriptional regulator	Transcriptional regulators	0	0	1	0	0	0	0	0	0	0
gi|110645304|ref|NC_002516.2|	1204513	T	C	QRY	T881C	V294A	Missense	PA1112			Hypothetical, unclassified, unknown	0	0	0	0	0	0	0	0	0	1
gi|110645304|ref|NC_002516.2|	1204546	C	T	QRY	C914T	A305V	Missense	PA1112			Hypothetical, unclassified, unknown	0	0	0	0	0	1	0	0	0	0
gi|110645304|ref|NC_002516.2|	1205071	C	T	QRY	G260A	G87D	Missense	PA1112.1			Non-coding RNA gene	0	0	1	0	0	0	0	0	0	0
gi|110645304|ref|NC_002516.2|	1206794	A	G	QRY	A1024G	S342G	Missense	PA1113		probable ATP-binding/permease fusion ABC transporter	Membrane proteins; Transport of small molecules	0	0	0	0	0	0	0	0	0	1
gi|110645304|ref|NC_002516.2|	1208982	A	G	QRY	T1322C	L441S	Missense	PA1115		hypothetical protein	Membrane proteins	0	1	0	0	0	0	0	0	0	0
gi|110645304|ref|NC_002516.2|	1209833	G	A	QRY	C471T	Y157Y	Silent	PA1115		hypothetical protein	Membrane proteins	0	0	1	0	0	0	0	0	0	0
gi|110645304|ref|NC_002516.2|	1210337	G	A	QRY	G->A		Intergenic	PA1115//PA1116	//	34 upstream hypothetical protein//221 upstream hypothetical protein	Membrane proteins//Hypothetical, unclassified, unknown	0	1	0	0	0	0	0	0	0	0
gi|110645304|ref|NC_002516.2|	1211183	C	T	QRY	C626T	P209L	Missense	PA1116		hypothetical protein	Hypothetical, unclassified, unknown	0	0	0	0	0	1	0	0	0	0
gi|110645304|ref|NC_002516.2|	1216357	G	A	QRY	C84T	Y28Y	Silent	PA1123		hypothetical protein	Hypothetical, unclassified, unknown	1	0	0	0	0	0	0	0	0	0
gi|110645304|ref|NC_002516.2|	1217045	G	A	QRY	G375A	P125P	Silent	PA1124	dgt	deoxyguanosinetriphosphate triphosphohydrolase	Nucleotide biosynthesis and metabolism	0	0	0	0	0	0	0	0	1	0
gi|110645304|ref|NC_002516.2|	1223318	G	A	QRY	C1011T	A337A	Silent	PA1131		probable major facilitator superfamily (MFS) transporter	Membrane proteins; Antibiotic resistance and susceptibility; Transport of small molecules	0	0	0	0	0	1	0	0	0	0
gi|110645304|ref|NC_002516.2|	1223510	G	A	QRY	C819T	Y273Y	Silent	PA1131		probable major facilitator superfamily (MFS) transporter	Membrane proteins; Antibiotic resistance and susceptibility; Transport of small molecules	1	0	0	0	0	0	0	0	0	0
gi|110645304|ref|NC_002516.2|	1225756	G	A	QRY	G->A		Intergenic	PA1133//PA1134	//	66 upstream hypothetical protein//1 downstream hypothetical protein	Hypothetical, unclassified, unknown//Hypothetical, unclassified, unknown	0	0	0	0	0	1	0	0	0	0
gi|110645304|ref|NC_002516.2|	1226954	C	T	QRY	G349A	A117T	Missense	PA1135		conserved hypothetical protein	Hypothetical, unclassified, unknown	0	0	1	0	0	0	0	0	0	0
gi|110645304|ref|NC_002516.2|	1227051	C	T	QRY	G252A	M84I	Missense	PA1135		conserved hypothetical protein	Hypothetical, unclassified, unknown	0	0	0	1	0	0	0	0	0	0
gi|110645304|ref|NC_002516.2|	1227751	C	T	QRY	C278T	P93L	Missense	PA1136		probable transcriptional regulator	Transcriptional regulators	0	1	0	0	0	0	0	0	0	0
gi|110645304|ref|NC_002516.2|	1228876	A	G	QRY	T323C	L108P	Missense	PA1137		probable oxidoreductase	Putative enzymes	0	1	0	0	0	0	0	0	0	0
gi|110645304|ref|NC_002516.2|	1232090	C	T	QRY	G3A	M1I	Missense	PA1140		conserved hypothetical protein	Hypothetical, unclassified, unknown	0	0	0	0	0	0	0	0	1	0
gi|110645304|ref|NC_002516.2|	1232715	G	A	QRY	C417T	R139R	Silent	PA1141		probable transcriptional regulator	Transcriptional regulators	1	0	0	0	0	0	0	0	0	1
gi|110645304|ref|NC_002516.2|	1237686	C	T	QRY	G1047A	L349L	Silent	PA1146		probable iron-containing alcohol dehydrogenase	Carbon compound catabolism	1	0	0	0	0	0	0	0	0	0
gi|110645304|ref|NC_002516.2|	1239464	C	T	QRY	G861A	V287V	Silent	PA1147		probable amino acid permease	Membrane proteins; Transport of small molecules	0	0	0	1	0	0	0	0	0	0
gi|110645304|ref|NC_002516.2|	1248306	C	T	QRY	G181A	A61T	Missense	PA1153		hypothetical protein	Hypothetical, unclassified, unknown	0	0	1	0	0	0	0	0	0	0
gi|110645304|ref|NC_002516.2|	1251042	C	T	QRY	G113A	G38D	Missense	PA1155	nrdB	NrdB, tyrosyl radical-harboring component of class Ia ribonucleotide reductase	Nucleotide biosynthesis and metabolism	0	1	0	0	0	0	0	0	0	0
gi|110645304|ref|NC_002516.2|	1254713	G	A	QRY	G->A		Intergenic	PA1156//PA1157	nrdA//	404 upstream NrdA, catalytic component of class Ia ribonucleotide reductase//329 upstream probable two-component response regulator	Nucleotide biosynthesis and metabolism//Transcriptional regulators; Two-component regulatory systems	0	0	0	1	0	0	0	0	0	0
gi|110645304|ref|NC_002516.2|	1255219	C	T	QRY	C178T	P60S	Missense	PA1157		probable two-component response regulator	Transcriptional regulators; Two-component regulatory systems	1	0	0	0	0	0	0	0	0	0
gi|110645304|ref|NC_002516.2|	1255249	C	T	QRY	C208T	Q70_	Nonsense	PA1157		probable two-component response regulator	Transcriptional regulators; Two-component regulatory systems	0	0	0	0	0	0	0	0	1	0
gi|110645304|ref|NC_002516.2|	1258303	C	T	QRY	G168A	P56P	Silent	PA1160		hypothetical protein	Hypothetical, unclassified, unknown	0	0	1	0	0	0	0	0	0	0
gi|110645304|ref|NC_002516.2|	1261124	C	T	QRY	G2043A	V681V	Silent	PA1163	ndvB	NdvB	Putative enzymes; Antibiotic resistance and susceptibility	0	0	0	0	0	0	0	0	1	0
gi|110645304|ref|NC_002516.2|	1261285	C	T	QRY	G1882A	G628S	Missense	PA1163	ndvB	NdvB	Putative enzymes; Antibiotic resistance and susceptibility	0	0	0	0	0	1	0	0	0	0
gi|110645304|ref|NC_002516.2|	1262355	T	G	QRY	A812C	E271A	Missense	PA1163	ndvB	NdvB	Putative enzymes; Antibiotic resistance and susceptibility	0	1	0	0	0	0	0	0	0	0
gi|110645304|ref|NC_002516.2|	1264121	C	T	QRY	C744T	A248A	Silent	PA1164		conserved hypothetical protein	Hypothetical, unclassified, unknown	0	0	0	0	0	1	0	0	0	0
gi|110645304|ref|NC_002516.2|	1265306	G	A	QRY	C630T	Y210Y	Silent	PA1166		hypothetical protein	Hypothetical, unclassified, unknown	0	0	1	0	0	0	0	0	0	0
gi|110645304|ref|NC_002516.2|	1265435	G	A	QRY	C501T	T167T	Silent	PA1166		hypothetical protein	Hypothetical, unclassified, unknown	0	0	0	0	0	1	0	0	0	0
gi|110645304|ref|NC_002516.2|	1266904	G	A	QRY	G->A		Intergenic	PA1167//PA1168	//	122 downstream hypothetical protein//378 upstream hypothetical protein	Hypothetical, unclassified, unknown//Hypothetical, unclassified, unknown	0	0	0	1	0	1	1	0	1	0
gi|110645304|ref|NC_002516.2|	1267804	C	T	QRY	C125T	S42L	Missense	PA1169		probable lipoxygenase	Putative enzymes	0	0	0	0	0	0	0	0	0	1
gi|110645304|ref|NC_002516.2|	1270084	C	T	QRY	G432A	V144V	Silent	PA1170		conserved hypothetical protein	Membrane proteins	0	0	0	1	0	0	0	0	0	0
gi|110645304|ref|NC_002516.2|	1270482	T	C	QRY	A34G	T12A	Missense	PA1170		conserved hypothetical protein	Membrane proteins	0	1	0	0	0	0	0	0	0	0
gi|110645304|ref|NC_002516.2|	1270613	C	T	QRY	C->T		Intergenic	PA1170//PA1171	//	98 upstream conserved hypothetical protein//359 upstream probable transglycolase	Membrane proteins//Cell wall / LPS / capsule; Putative enzymes	0	0	1	0	0	0	0	0	0	0
gi|110645304|ref|NC_002516.2|	1271205	C	T	QRY	C234T	A78A	Silent	PA1171		probable transglycolase	Cell wall / LPS / capsule; Putative enzymes	0	0	0	0	1	0	0	0	0	0
gi|110645304|ref|NC_002516.2|	1271459	C	T	QRY	C488T	A163V	Missense	PA1171		probable transglycolase	Cell wall / LPS / capsule; Putative enzymes	1	0	0	0	0	0	0	0	0	1
gi|110645304|ref|NC_002516.2|	1273257	G	A	QRY	C42T	G14G	Silent	PA1173	napB	cytochrome c-type protein NapB precursor	Energy metabolism	1	1	1	0	1	1	1	1	1	1
gi|110645304|ref|NC_002516.2|	1274983	G	A	QRY	C816T	I272I	Silent	PA1174	napA	periplasmic nitrate reductase protein NapA	Energy metabolism	1	0	0	0	0	0	0	0	0	0
gi|110645304|ref|NC_002516.2|	1275086	A	G	QRY	T713C	V238A	Missense	PA1174	napA	periplasmic nitrate reductase protein NapA	Energy metabolism	0	0	0	0	0	0	0	0	0	1
gi|110645304|ref|NC_002516.2|	1275849	G	A	QRY	C276T	D92D	Silent	PA1175	napD	NapD protein of periplasmic nitrate reductase	Energy metabolism	0	0	0	1	0	0	0	0	0	0
gi|110645304|ref|NC_002516.2|	1275881	C	T	QRY	G244A	D82N	Missense	PA1175	napD	NapD protein of periplasmic nitrate reductase	Energy metabolism	1	0	0	0	0	0	0	0	0	0
gi|110645304|ref|NC_002516.2|	1276251	C	G	QRY	G358C	A120P	Missense	PA1176	napF	ferredoxin protein NapF	Energy metabolism	0	1	0	0	0	0	0	0	0	0
gi|110645304|ref|NC_002516.2|	1276345	G	A	QRY	C264T	I88I	Silent	PA1176	napF	ferredoxin protein NapF	Energy metabolism	0	0	0	0	0	1	1	0	0	0
gi|110645304|ref|NC_002516.2|	1276802	A	G	QRY	A->G		Intergenic	PA1177//PA1178	napE//oprH	18 upstream periplasmic nitrate reductase protein NapE//204 upstream PhoP/Q and low Mg2+ inducible outer membrane protein H1 precursor	Energy metabolism//Membrane proteins; Adaptation, Protection; Transport of small molecules	0	1	0	0	0	0	0	0	0	0
gi|110645304|ref|NC_002516.2|	1278830	A	G	QRY	A469G	S157G	Missense	PA1180	phoQ	two-component sensor PhoQ	Two-component regulatory systems	0	0	0	0	0	1	0	0	0	0
gi|110645304|ref|NC_002516.2|	1280175	G	A	QRY	G366A	V122V	Silent	PA1181		conserved hypothetical protein	Membrane proteins	0	0	0	0	0	0	0	0	0	1
gi|110645304|ref|NC_002516.2|	1280248	A	G	QRY	A439G	M147V	Missense	PA1181		conserved hypothetical protein	Membrane proteins	0	0	0	0	1	0	0	0	0	0
gi|110645304|ref|NC_002516.2|	1280254	C	T	QRY	C445T	R149C	Missense	PA1181		conserved hypothetical protein	Membrane proteins	0	0	1	0	0	0	0	0	0	0
gi|110645304|ref|NC_002516.2|	1280963	C	T	QRY	C1154T	T385I	Missense	PA1181		conserved hypothetical protein	Membrane proteins	0	0	0	0	0	1	0	0	0	0
gi|110645304|ref|NC_002516.2|	1283100	C	T	QRY	C3291T	V1097V	Silent	PA1181		conserved hypothetical protein	Membrane proteins	0	0	1	0	0	0	0	0	0	0
gi|110645304|ref|NC_002516.2|	1283152	C	T	QRY	C3343T	R1115C	Missense	PA1181		conserved hypothetical protein	Membrane proteins	0	0	0	0	0	1	1	0	0	0
gi|110645304|ref|NC_002516.2|	1283921	A	G	QRY	T257C	L86P	Missense	PA1182		probable transcriptional regulator	Transcriptional regulators	0	1	0	0	0	0	0	0	0	0
gi|110645304|ref|NC_002516.2|	1284029	T	C	QRY	A149G	Q50R	Missense	PA1182		probable transcriptional regulator	Transcriptional regulators	0	0	0	0	0	1	0	0	0	0
gi|110645304|ref|NC_002516.2|	1285275	A	G	QRY	A763G	R255G	Missense	PA1183	dctA	C4-dicarboxylate transport protein	Transport of small molecules	0	0	0	0	0	0	0	0	1	0
gi|110645304|ref|NC_002516.2|	1287567	G	A	QRY	G578A	R193Q	Missense	PA1185		probable glutathione S-transferase	Putative enzymes	0	0	0	1	0	0	0	0	0	0
gi|110645304|ref|NC_002516.2|	1289116	C	T	QRY	C380T	T127I	Missense	PA1187		probable acyl-CoA dehydrogenase	Putative enzymes	0	1	0	0	0	0	0	0	0	0
gi|110645304|ref|NC_002516.2|	1289491	C	T	QRY	C755T	A252V	Missense	PA1187		probable acyl-CoA dehydrogenase	Putative enzymes	0	0	1	0	0	0	0	0	0	0
gi|110645304|ref|NC_002516.2|	1292357	A	G	QRY	T56C	I19T	Missense	PA1190		conserved hypothetical protein	Membrane proteins	0	0	1	0	0	0	0	0	0	0
gi|110645304|ref|NC_002516.2|	1295467	C	T	QRY	G763A	G255S	Missense	PA1194		probable amino acid permease	Membrane proteins; Transport of small molecules	0	1	0	0	0	0	0	0	0	0
gi|110645304|ref|NC_002516.2|	1298605	G	A	QRY	G1297A	G433S	Missense	PA1196		probable transcriptional regulator	Transcriptional regulators	0	0	0	0	0	1	0	0	0	0
gi|110645304|ref|NC_002516.2|	1300614	C	T	QRY	C357T	S119S	Silent	PA1199		probable lipoprotein	Membrane proteins	0	0	0	0	0	0	0	0	1	0
gi|110645304|ref|NC_002516.2|	1302420	G	A	QRY	G->A		Intergenic	PA1201//PA1202	//	25 upstream probable transcriptional regulator//276 upstream probable hydrolase	Transcriptional regulators//Putative enzymes	0	0	0	0	0	0	0	0	1	0
gi|110645304|ref|NC_002516.2|	1302507	G	A	QRY	G->A		Intergenic	PA1201//PA1202	//	112 upstream probable transcriptional regulator//189 upstream probable hydrolase	Transcriptional regulators//Putative enzymes	0	0	0	0	0	1	0	0	0	0
gi|110645304|ref|NC_002516.2|	1302932	C	T	QRY	C237T	A79A	Silent	PA1202		probable hydrolase	Putative enzymes	0	0	0	0	0	1	0	0	0	0
gi|110645304|ref|NC_002516.2|	1303527	A	G	QRY	A71G	H24R	Missense	PA1203		hypothetical protein	Hypothetical, unclassified, unknown	0	0	0	0	0	0	0	0	1	0
gi|110645304|ref|NC_002516.2|	1305445	C	T	QRY	C->T		Intergenic	PA1205//PA1206	//	22 downstream conserved hypothetical protein//138 upstream hypothetical protein	Hypothetical, unclassified, unknown//Hypothetical, unclassified, unknown	0	0	1	0	0	0	0	0	0	0
gi|110645304|ref|NC_002516.2|	1307989	C	T	QRY	C->T		Intergenic	PA1207//PA1208	kefB//	89 downstream glutathione-regulated potassium-efflux system protein KefB//78 upstream conserved hypothetical protein	Transport of small molecules//Hypothetical, unclassified, unknown	0	0	0	0	1	0	0	0	0	0
gi|110645304|ref|NC_002516.2|	1311527	C	T	QRY	G613A	A205T	Missense	PA1211		hypothetical protein	Hypothetical, unclassified, unknown	1	0	0	0	0	0	0	0	0	0
gi|110645304|ref|NC_002516.2|	1311855	C	T	QRY	G285A	L95L	Silent	PA1211		hypothetical protein	Hypothetical, unclassified, unknown	0	0	0	0	0	0	0	0	1	0
gi|110645304|ref|NC_002516.2|	1312793	C	T	QRY	G573A	L191L	Silent	PA1212		probable major facilitator superfamily (MFS) transporter	Membrane proteins; Transport of small molecules	0	0	0	0	0	0	0	0	1	0
gi|110645304|ref|NC_002516.2|	1313226	A	G	QRY	T140C	F47S	Missense	PA1212		probable major facilitator superfamily (MFS) transporter	Membrane proteins; Transport of small molecules	0	1	0	0	0	0	0	0	0	0
gi|110645304|ref|NC_002516.2|	1317769	C	T	QRY	G382A	A128T	Missense	PA1216		hypothetical protein	Hypothetical, unclassified, unknown	1	0	0	0	0	0	0	0	0	1
gi|110645304|ref|NC_002516.2|	1319248	C	T	QRY	G267A	G89G	Silent	PA1217		probable 2-isopropylmalate synthase	Amino acid biosynthesis and metabolism	0	0	0	1	0	0	0	0	0	0
gi|110645304|ref|NC_002516.2|	1323869	A	G	QRY	T241C	Y81H	Missense	PA1221		hypothetical protein	Hypothetical, unclassified, unknown	0	0	1	0	0	0	0	0	0	0
gi|110645304|ref|NC_002516.2|	1325638	C	T	QRY	G313A	V105I	Missense	PA1222		probable membrane-bound lytic murein transglycolase A	Cell wall / LPS / capsule	0	1	0	0	0	0	0	0	0	0
gi|110645304|ref|NC_002516.2|	1330388	A	G	QRY	T80C	V27A	Missense	PA1228		hypothetical protein	Hypothetical, unclassified, unknown	0	0	0	0	0	1	0	0	0	0
gi|110645304|ref|NC_002516.2|	1331113	A	G	QRY	T271C	F91L	Missense	PA1229		probable transcriptional regulator	Transcriptional regulators	0	1	0	0	0	0	0	0	0	0
gi|110645304|ref|NC_002516.2|	1331513	C	T	QRY	C->T		Intergenic	PA1229//PA1230	//	130 upstream probable transcriptional regulator//4 upstream hypothetical protein	Transcriptional regulators//Membrane proteins	0	0	1	0	0	0	0	0	0	0
gi|110645304|ref|NC_002516.2|	1331928	G	A	QRY	G202A	A68T	Missense	PA1231		conserved hypothetical protein	Membrane proteins	0	0	0	0	0	1	0	0	0	0
gi|110645304|ref|NC_002516.2|	1332110	G	A	QRY	G384A	L128L	Silent	PA1231		conserved hypothetical protein	Membrane proteins	0	0	0	0	0	0	0	0	1	0
gi|110645304|ref|NC_002516.2|	1332203	C	T	QRY	C477T	D159D	Silent	PA1231		conserved hypothetical protein	Membrane proteins	0	1	0	0	0	0	0	0	0	0
gi|110645304|ref|NC_002516.2|	1334783	C	T	QRY	C113T	P38L	Missense	PA1233		hypothetical protein	Hypothetical, unclassified, unknown	0	0	0	0	0	0	0	0	0	1
gi|110645304|ref|NC_002516.2|	1335471	G	A	QRY	G->A		Intergenic	PA1234//PA1235	//	18 upstream hypothetical protein//174 upstream probable transcriptional regulator	Hypothetical, unclassified, unknown//Transcriptional regulators	1	1	1	1	0	1	1	1	1	1
gi|110645304|ref|NC_002516.2|	1335833	C	T	QRY	C189T	A63A	Silent	PA1235		probable transcriptional regulator	Transcriptional regulators	0	0	0	0	0	0	0	0	1	0
gi|110645304|ref|NC_002516.2|	1336367	C	T	QRY	C723T	G241G	Silent	PA1235		probable transcriptional regulator	Transcriptional regulators	1	0	0	0	0	0	0	0	0	1
gi|110645304|ref|NC_002516.2|	1336414	C	T	QRY	C770T	A257V	Missense	PA1235		probable transcriptional regulator	Transcriptional regulators	0	0	0	0	0	1	0	0	0	0
gi|110645304|ref|NC_002516.2|	1344873	A	G	QRY	A1421G	D474G	Missense	PA1242		hypothetical protein	Hypothetical, unclassified, unknown	0	0	0	0	0	1	1	0	0	0
gi|110645304|ref|NC_002516.2|	1346251	C	T	QRY	G1574A	R525Q	Missense	PA1243		probable sensor/response regulator hybrid	Two-component regulatory systems	0	0	0	0	0	0	0	0	1	0
gi|110645304|ref|NC_002516.2|	1346934	C	T	QRY	G891A	R297R	Silent	PA1243		probable sensor/response regulator hybrid	Two-component regulatory systems	0	0	0	0	0	1	0	0	0	0
gi|110645304|ref|NC_002516.2|	1346957	C	T	QRY	G868A	V290I	Missense	PA1243		probable sensor/response regulator hybrid	Two-component regulatory systems	1	0	0	0	0	0	0	0	0	0
gi|110645304|ref|NC_002516.2|	1346979	C	T	QRY	G846A	L282L	Silent	PA1243		probable sensor/response regulator hybrid	Two-component regulatory systems	0	1	0	0	0	0	0	0	0	0
gi|110645304|ref|NC_002516.2|	1347495	C	T	QRY	G330A	P110P	Silent	PA1243		probable sensor/response regulator hybrid	Two-component regulatory systems	0	1	0	0	0	0	0	0	0	0
gi|110645304|ref|NC_002516.2|	1350699	G	A	QRY	G->A		Intergenic	PA1245//PA1246	AprX//aprD	39 downstream aprX//48 upstream alkaline protease secretion protein AprD	//Secreted Factors (toxins, enzymes, alginate); Protein secretion/export apparatus	0	0	0	0	0	1	0	0	0	0
gi|110645304|ref|NC_002516.2|	1352271	G	A	QRY	G1525A	A509T	Missense	PA1246	aprD	alkaline protease secretion protein AprD	Secreted Factors (toxins, enzymes, alginate); Protein secretion/export apparatus	1	0	0	0	0	0	0	0	0	1
gi|110645304|ref|NC_002516.2|	1352314	T	C	QRY	T1568C	L523P	Missense	PA1246	aprD	alkaline protease secretion protein AprD	Secreted Factors (toxins, enzymes, alginate); Protein secretion/export apparatus	0	1	0	0	0	0	0	0	0	0
gi|110645304|ref|NC_002516.2|	1352948	C	T	QRY	C424T	R142W	Missense	PA1247	aprE	alkaline protease secretion protein AprE	Secreted Factors (toxins, enzymes, alginate); Protein secretion/export apparatus	0	0	1	0	0	0	0	0	0	0
gi|110645304|ref|NC_002516.2|	1353219	T	C	QRY	T695C	I232T	Missense	PA1247	aprE	alkaline protease secretion protein AprE	Secreted Factors (toxins, enzymes, alginate); Protein secretion/export apparatus	0	0	0	0	0	1	0	0	0	0
gi|110645304|ref|NC_002516.2|	1354377	C	T	QRY	C551T	T184I	Missense	PA1248	aprF	Alkaline protease secretion outer membrane protein AprF precursor	Secreted Factors (toxins, enzymes, alginate); Protein secretion/export apparatus	0	0	0	0	0	1	0	0	0	0
gi|110645304|ref|NC_002516.2|	1354732	G	A	QRY	G906A	Q302Q	Silent	PA1248	aprF	Alkaline protease secretion outer membrane protein AprF precursor	Secreted Factors (toxins, enzymes, alginate); Protein secretion/export apparatus	0	0	0	0	1	0	0	0	0	0
gi|110645304|ref|NC_002516.2|	1355085	C	T	QRY	C1259T	T420M	Missense	PA1248	aprF	Alkaline protease secretion outer membrane protein AprF precursor	Secreted Factors (toxins, enzymes, alginate); Protein secretion/export apparatus	1	0	0	0	0	0	0	0	0	0
gi|110645304|ref|NC_002516.2|	1356253	A	G	QRY	A623G	Y208C	Missense	PA1249	aprA	alkaline metalloproteinase precursor	Secreted Factors (toxins, enzymes, alginate)	1	0	0	0	0	0	0	0	0	0
gi|110645304|ref|NC_002516.2|	1356398	G	A	QRY	G768A	G256G	Silent	PA1249	aprA	alkaline metalloproteinase precursor	Secreted Factors (toxins, enzymes, alginate)	0	0	0	0	0	0	1	0	0	0
gi|110645304|ref|NC_002516.2|	1358125	A	G	QRY	T1226C	V409A	Missense	PA1251		probable chemotaxis transducer	Adaptation, Protection; Chemotaxis	0	0	1	0	0	0	0	0	0	0
gi|110645304|ref|NC_002516.2|	1359563	A	G	QRY	A->G		Intergenic	PA1251//PA1252	//	213 upstream probable chemotaxis transducer//27 upstream probable L-malate dehydrogenase	Adaptation, Protection; Chemotaxis//Putative enzymes	0	0	1	0	0	0	0	0	0	0
gi|110645304|ref|NC_002516.2|	1359685	T	C	QRY	T96C	D32D	Silent	PA1252		probable L-malate dehydrogenase	Putative enzymes	0	0	1	0	0	0	0	0	0	0
gi|110645304|ref|NC_002516.2|	1359784	C	T	QRY	C195T	D65D	Silent	PA1252		probable L-malate dehydrogenase	Putative enzymes	0	0	0	0	0	0	0	0	1	0
gi|110645304|ref|NC_002516.2|	1360172	C	T	QRY	C583T	P195S	Missense	PA1252		probable L-malate dehydrogenase	Putative enzymes	0	1	0	0	0	0	0	0	0	0
gi|110645304|ref|NC_002516.2|	1361515	G	A	QRY	C764T	P255L	Missense	PA1253		probable semialdehyde dehydrogenase	Putative enzymes	0	0	0	1	0	0	0	0	0	0
gi|110645304|ref|NC_002516.2|	1362020	C	T	QRY	G259A	A87T	Missense	PA1253		probable semialdehyde dehydrogenase	Putative enzymes	0	1	0	0	0	0	0	0	0	0
gi|110645304|ref|NC_002516.2|	1364647	A	G	QRY	T575C	V192A	Missense	PA1256		amino acid ABC transporter ATP binding protein	Transport of small molecules	0	0	0	0	0	1	0	0	0	0
gi|110645304|ref|NC_002516.2|	1368575	T	C	QRY	A586G	T196A	Missense	PA1260		amino acid ABC transporter periplasmic binding protein	Transport of small molecules	1	0	0	0	0	0	0	0	0	1
gi|110645304|ref|NC_002516.2|	1368802	G	A	QRY	C359T	A120V	Missense	PA1260		amino acid ABC transporter periplasmic binding protein	Transport of small molecules	0	1	0	0	0	0	0	0	0	0
gi|110645304|ref|NC_002516.2|	1369681	C	T	QRY	G412A	D138N	Missense	PA1261		probable transcriptional regulator	Transcriptional regulators	0	0	0	0	0	1	0	0	0	0
gi|110645304|ref|NC_002516.2|	1369694	C	T	QRY	G399A	P133P	Silent	PA1261		probable transcriptional regulator	Transcriptional regulators	0	0	1	0	0	0	0	0	0	0
gi|110645304|ref|NC_002516.2|	1370335	C	T	QRY	G1365A	L455L	Silent	PA1262		probable major facilitator superfamily (MFS) transporter	Membrane proteins; Transport of small molecules	0	0	0	0	0	0	0	0	1	0
gi|110645304|ref|NC_002516.2|	1370658	G	A	QRY	C1042T	Q348_	Nonsense	PA1262		probable major facilitator superfamily (MFS) transporter	Membrane proteins; Transport of small molecules	0	0	0	0	0	1	0	0	0	0
gi|110645304|ref|NC_002516.2|	1370950	G	A	QRY	C750T	R250R	Silent	PA1262		probable major facilitator superfamily (MFS) transporter	Membrane proteins; Transport of small molecules	0	0	0	0	0	1	0	0	0	0
gi|110645304|ref|NC_002516.2|	1371274	G	A	QRY	C426T	Y142Y	Silent	PA1262		probable major facilitator superfamily (MFS) transporter	Membrane proteins; Transport of small molecules	1	0	0	0	0	0	0	0	0	0
gi|110645304|ref|NC_002516.2|	1371892	C	G	QRY	C155G	A52G	Missense	PA1263		hypothetical protein	Hypothetical, unclassified, unknown	0	0	0	0	0	0	0	0	1	0
gi|110645304|ref|NC_002516.2|	1374192	C	T	QRY	C248T	A83V	Missense	PA1265		hypothetical protein	Membrane proteins	0	0	0	0	0	1	0	0	0	0
gi|110645304|ref|NC_002516.2|	1379290	T	C	QRY	T->C		Intergenic	PA1269//PA1270	//	122 upstream probable transcriptional regulator//123 upstream hypothetical protein	Transcriptional regulators//Hypothetical, unclassified, unknown	0	0	0	0	0	0	0	0	1	0
gi|110645304|ref|NC_002516.2|	1380374	C	A	QRY	C962A	A321E	Missense	PA1270		hypothetical protein	Hypothetical, unclassified, unknown	0	0	1	0	0	0	0	0	0	0
gi|110645304|ref|NC_002516.2|	1382058	C	T	QRY	C255T	N85N	Silent	PA1271		probable tonB-dependent receptor	Transport of small molecules	0	0	0	0	0	1	0	0	0	0
gi|110645304|ref|NC_002516.2|	1382220	C	T	QRY	C417T	Y139Y	Silent	PA1271		probable tonB-dependent receptor	Transport of small molecules	0	0	0	0	0	1	0	0	0	0
gi|110645304|ref|NC_002516.2|	1384247	C	T	QRY	C530T	A177V	Missense	PA1272	cobO	cob(I)alamin adenosyltransferase	Biosynthesis of cofactors, prosthetic groups and carriers	1	0	0	0	0	0	0	0	0	0
gi|110645304|ref|NC_002516.2|	1386585	C	T	QRY	C263T	A88V	Missense	PA1275	cobD	cobalamin biosynthetic protein CobD	Biosynthesis of cofactors, prosthetic groups and carriers	0	1	0	0	0	0	0	0	0	0
gi|110645304|ref|NC_002516.2|	1387611	C	T	QRY	C358T	P120S	Missense	PA1276	cobC	cobalamin biosynthetic protein CobC	Biosynthesis of cofactors, prosthetic groups and carriers	0	0	1	0	0	0	0	0	0	0
gi|110645304|ref|NC_002516.2|	1387671	G	A	QRY	G418A	V140I	Missense	PA1276	cobC	cobalamin biosynthetic protein CobC	Biosynthesis of cofactors, prosthetic groups and carriers	0	0	0	0	1	0	0	0	0	0
gi|110645304|ref|NC_002516.2|	1389097	G	A	QRY	G856A	G286S	Missense	PA1277	cobQ	cobyric acid synthase	Biosynthesis of cofactors, prosthetic groups and carriers	1	0	0	0	0	0	0	0	0	0
gi|110645304|ref|NC_002516.2|	1391091	C	T	QRY	C867T	H289H	Silent	PA1279	cobU	nicotinate-nucleotide--dimethylbenzimidazole phosphoribosyltransferase	Biosynthesis of cofactors, prosthetic groups and carriers	0	0	0	0	0	1	0	0	0	0
gi|110645304|ref|NC_002516.2|	1391442	C	T	QRY	C166T	R56C	Missense	PA1280		hypothetical protein	Biosynthesis of cofactors, prosthetic groups and carriers	0	1	0	0	0	0	0	0	0	0
gi|110645304|ref|NC_002516.2|	1393193	C	T	QRY	G877A	G293S	Missense	PA1282		probable major facilitator superfamily (MFS) transporter	Membrane proteins; Transport of small molecules	0	0	1	0	0	0	0	0	0	0
gi|110645304|ref|NC_002516.2|	1396687	C	T	QRY	C->T		Intergenic	PA1284//PA1285	//	88 upstream probable acyl-CoA dehydrogenase//44 upstream probable transcriptional regulator	Putative enzymes//Transcriptional regulators	0	0	0	0	0	0	0	0	0	1
gi|110645304|ref|NC_002516.2|	1396779	C	T	QRY	C49T	Q17_	Nonsense	PA1285		probable transcriptional regulator	Transcriptional regulators	0	0	0	0	0	1	0	0	0	0
gi|110645304|ref|NC_002516.2|	1397371	G	A	QRY	G118A	G40S	Missense	PA1286		probable major facilitator superfamily (MFS) transporter	Membrane proteins; Transport of small molecules	0	0	0	0	0	1	0	0	0	0
gi|110645304|ref|NC_002516.2|	1397490	C	T	QRY	C237T	G79G	Silent	PA1286		probable major facilitator superfamily (MFS) transporter	Membrane proteins; Transport of small molecules	0	0	0	0	0	1	1	0	0	0
gi|110645304|ref|NC_002516.2|	1398437	C	T	QRY	C1184T	A395V	Missense	PA1286		probable major facilitator superfamily (MFS) transporter	Membrane proteins; Transport of small molecules	0	0	0	1	0	0	0	0	0	0
gi|110645304|ref|NC_002516.2|	1399116	C	T	QRY	C499T	P167S	Missense	PA1287		probable glutathione peroxidase	Putative enzymes	0	1	0	0	0	0	0	0	0	0
gi|110645304|ref|NC_002516.2|	1404475	C	T	QRY	G723A	V241V	Silent	PA1293		hypothetical protein	Hypothetical, unclassified, unknown	0	0	1	0	0	0	0	0	0	0
gi|110645304|ref|NC_002516.2|	1413300	C	T	QRY	C1716T	T572T	Silent	PA1302		probable heme utilization protein precursor	Membrane proteins; Transport of small molecules	0	0	1	0	0	0	0	0	0	0
gi|110645304|ref|NC_002516.2|	1416682	C	T	QRY	G133A	A45T	Missense	PA1304		probable oligopeptidase	Putative enzymes	0	0	1	0	0	0	0	0	0	0
gi|110645304|ref|NC_002516.2|	1427740	G	A	QRY	G->A		Intergenic	PA1316//PA1317	//cyoA	287 downstream probable major facilitator superfamily (MFS) transporter//340 upstream cytochrome o ubiquinol oxidase subunit II	Membrane proteins; Transport of small molecules//Energy metabolism	0	0	0	0	0	0	0	0	0	1
gi|110645304|ref|NC_002516.2|	1429098	C	T	QRY	C17T	T6I	Missense	PA1318	cyoB	cytochrome o ubiquinol oxidase subunit I	Energy metabolism	0	0	0	0	0	1	0	0	0	0
gi|110645304|ref|NC_002516.2|	1429338	C	T	QRY	C257T	A86V	Missense	PA1318	cyoB	cytochrome o ubiquinol oxidase subunit I	Energy metabolism	0	0	0	0	0	0	0	0	1	0
gi|110645304|ref|NC_002516.2|	1429813	G	A	QRY	G732A	P244P	Silent	PA1318	cyoB	cytochrome o ubiquinol oxidase subunit I	Energy metabolism	0	0	0	0	0	0	0	0	1	0
gi|110645304|ref|NC_002516.2|	1430229	G	A	QRY	G1148A	W383_	Nonsense	PA1318	cyoB	cytochrome o ubiquinol oxidase subunit I	Energy metabolism	0	0	1	0	0	0	0	0	0	0
gi|110645304|ref|NC_002516.2|	1430601	G	A	QRY	G1520A	C507Y	Missense	PA1318	cyoB	cytochrome o ubiquinol oxidase subunit I	Energy metabolism	0	0	0	1	0	0	0	0	0	0
gi|110645304|ref|NC_002516.2|	1431203	G	A	QRY	G142A	V48I	Missense	PA1319	cyoC	cytochrome o ubiquinol oxidase subunit III	Energy metabolism	1	0	0	0	0	0	0	0	0	0
gi|110645304|ref|NC_002516.2|	1436216	C	T	QRY	C332T	A111V	Missense	PA1324		P9	Hypothetical, unclassified, unknown	0	0	1	0	0	0	0	0	0	0
gi|110645304|ref|NC_002516.2|	1436705	G	A	QRY	G43A	A15T	Missense	PA1325		conserved hypothetical protein	Hypothetical, unclassified, unknown	0	0	0	0	0	1	0	0	0	0
gi|110645304|ref|NC_002516.2|	1437400	A	G	QRY	A334G	T112A	Missense	PA1326	ilvA2	threonine dehydratase, biosynthetic	Amino acid biosynthesis and metabolism	0	1	0	0	0	0	0	0	0	0
gi|110645304|ref|NC_002516.2|	1438778	A	G	QRY	A73G	T25A	Missense	PA1327		probable protease	Putative enzymes	0	0	1	0	0	0	0	0	0	0
gi|110645304|ref|NC_002516.2|	1439818	C	T	QRY	C1113T	L371L	Silent	PA1327		probable protease	Putative enzymes	1	0	0	0	0	0	0	0	0	1
gi|110645304|ref|NC_002516.2|	1441614	C	T	QRY	C->T		Intergenic	PA1328//PA1329	//	67 upstream probable transcriptional regulator//18 upstream conserved hypothetical protein	Transcriptional regulators//Hypothetical, unclassified, unknown	0	0	0	0	0	0	0	0	1	0
gi|110645304|ref|NC_002516.2|	1442226	C	T	QRY	C158T	P53L	Missense	PA1330		probable short-chain dehydrogenase	Putative enzymes	1	0	0	0	0	0	0	0	0	1
gi|110645304|ref|NC_002516.2|	1442254	C	T	QRY	C186T	T62T	Silent	PA1330		probable short-chain dehydrogenase	Putative enzymes	0	0	0	0	0	1	0	0	0	0
gi|110645304|ref|NC_002516.2|	1446719	G	A	QRY	C200T	T67M	Missense	PA1334		probable oxidoreductase	Putative enzymes	0	0	0	0	0	1	0	0	0	0
gi|110645304|ref|NC_002516.2|	1447200	C	T	QRY	C->T		Intergenic	PA1334//PA1335	//	282 upstream probable oxidoreductase//26 downstream probable two-component response regulator	Putative enzymes//Transcriptional regulators; Two-component regulatory systems	0	1	0	0	0	0	0	0	0	0
gi|110645304|ref|NC_002516.2|	1448346	C	T	QRY	G158A	R53H	Missense	PA1335		probable two-component response regulator	Transcriptional regulators; Two-component regulatory systems	0	0	0	0	0	0	0	0	1	0
gi|110645304|ref|NC_002516.2|	1449408	C	T	QRY	G1042A	A348T	Missense	PA1336		probable two-component sensor	Two-component regulatory systems	1	0	0	0	0	0	0	0	0	0
gi|110645304|ref|NC_002516.2|	1449739	G	A	QRY	C711T	A237A	Silent	PA1336		probable two-component sensor	Two-component regulatory systems	0	0	0	1	0	0	0	0	0	0
gi|110645304|ref|NC_002516.2|	1449997	C	T	QRY	G453A	W151_	Nonsense	PA1336		probable two-component sensor	Two-component regulatory systems	0	1	0	0	0	0	0	0	0	0
gi|110645304|ref|NC_002516.2|	1450178	A	G	QRY	T272C	L91P	Missense	PA1336		probable two-component sensor	Two-component regulatory systems	0	0	1	0	0	0	0	0	0	0
gi|110645304|ref|NC_002516.2|	1450604	C	T	QRY	G1030A	V344I	Missense	PA1337	ansB	glutaminase-asparaginase	Amino acid biosynthesis and metabolism	1	0	0	0	0	0	0	0	0	0
gi|110645304|ref|NC_002516.2|	1454169	G	A	QRY	C36T	G12G	Silent	PA1339		amino acid ABC transporter ATP binding protein	Transport of small molecules	0	1	0	0	0	0	0	0	0	0
gi|110645304|ref|NC_002516.2|	1457514	C	T	QRY	C340T	R114C	Missense	PA1343		hypothetical protein	Hypothetical, unclassified, unknown	0	0	0	0	0	1	0	0	0	0
gi|110645304|ref|NC_002516.2|	1457682	C	T	QRY	C->T		Intergenic	PA1343//PA1344	//	49 downstream hypothetical protein//47 upstream probable short-chain dehydrogenase	Hypothetical, unclassified, unknown//Putative enzymes	0	0	0	1	0	0	0	0	0	0
gi|110645304|ref|NC_002516.2|	1457934	C	T	QRY	C206T	T69M	Missense	PA1344		probable short-chain dehydrogenase	Putative enzymes	0	0	0	0	0	1	0	0	0	0
gi|110645304|ref|NC_002516.2|	1458871	C	T	QRY	C165T	A55A	Silent	PA1345		hypothetical protein	Hypothetical, unclassified, unknown	0	1	0	0	0	0	0	0	0	0
gi|110645304|ref|NC_002516.2|	1460634	C	T	QRY	G1221A	P407P	Silent	PA1346		hypothetical protein	Hypothetical, unclassified, unknown	0	0	1	0	0	0	0	0	0	0
gi|110645304|ref|NC_002516.2|	1460883	C	T	QRY	G972A	L324L	Silent	PA1346		hypothetical protein	Hypothetical, unclassified, unknown	0	1	0	0	0	0	0	0	0	0
gi|110645304|ref|NC_002516.2|	1468743	C	T	QRY	C234T	R78R	Silent	PA1355		hypothetical protein	Hypothetical, unclassified, unknown	0	0	0	0	0	1	0	0	0	0
gi|110645304|ref|NC_002516.2|	1469724	A	G	QRY	A812G	D271G	Missense	PA1356		hypothetical protein	Hypothetical, unclassified, unknown	0	0	0	0	0	0	0	0	1	0
gi|110645304|ref|NC_002516.2|	1469826	C	T	QRY	C914T	T305I	Missense	PA1356		hypothetical protein	Hypothetical, unclassified, unknown	0	0	1	0	0	0	0	0	0	0
gi|110645304|ref|NC_002516.2|	1470291	C	T	QRY	C204T	N68N	Silent	PA1357		conserved hypothetical protein	Hypothetical, unclassified, unknown	1	0	0	0	0	0	0	0	0	0
gi|110645304|ref|NC_002516.2|	1471486	G	A	QRY	C187T	L63L	Silent	PA1359		probable transcriptional regulator	Transcriptional regulators	0	0	0	0	0	1	0	0	0	0
gi|110645304|ref|NC_002516.2|	1471800	A	G	QRY	A130G	T44A	Missense	PA1360		conserved hypothetical protein	Membrane proteins	0	0	0	1	0	0	0	0	0	0
gi|110645304|ref|NC_002516.2|	1473461	C	T	QRY	G520A	G174R	Missense	PA1361		probable transporter	Membrane proteins; Transport of small molecules	1	0	0	0	0	0	0	0	0	0
gi|110645304|ref|NC_002516.2|	1492617	A	G	QRY	A705G	E235E	Silent	PA1375	pdxB	erythronate-4-phosphate dehydrogenase	Carbon compound catabolism; Amino acid biosynthesis and metabolism; Biosynthesis of cofactors, prosthetic groups and carriers	0	0	1	0	0	0	0	0	0	0
gi|110645304|ref|NC_002516.2|	1493104	G	A	QRY	C1720T	Q574_	Nonsense	PA1376	aceK	isocitrate dehydrogenase kinase/phosphatase	Central intermediary metabolism	0	0	0	0	0	1	0	0	0	0
gi|110645304|ref|NC_002516.2|	1493538	A	G	QRY	T1286C	L429P	Missense	PA1376	aceK	isocitrate dehydrogenase kinase/phosphatase	Central intermediary metabolism	0	0	1	0	0	0	0	0	0	0
gi|110645304|ref|NC_002516.2|	1493719	C	T	QRY	G1105A	V369I	Missense	PA1376	aceK	isocitrate dehydrogenase kinase/phosphatase	Central intermediary metabolism	1	0	0	0	0	0	0	0	0	1
gi|110645304|ref|NC_002516.2|	1495088	C	T	QRY	C130T	Q44_	Nonsense	PA1377		conserved hypothetical protein	Hypothetical, unclassified, unknown	0	0	0	0	0	0	1	0	0	0
gi|110645304|ref|NC_002516.2|	1495954	G	A	QRY	G320A	G107D	Missense	PA1378		hypothetical protein	Hypothetical, unclassified, unknown	1	0	0	0	0	0	0	0	0	0
gi|110645304|ref|NC_002516.2|	1516440	G	A	QRY	G8A	R3Q	Missense	PA1394		hypothetical protein	Hypothetical, unclassified, unknown	0	0	0	1	0	0	0	0	0	0
gi|110645304|ref|NC_002516.2|	1516974	A	G	QRY	A272G	N91S	Missense	PA1395		hypothetical protein	Hypothetical, unclassified, unknown	0	0	1	0	0	0	0	0	0	0
gi|110645304|ref|NC_002516.2|	1517788	G	A	QRY	C981T	A327A	Silent	PA1396		probable two-component sensor	Two-component regulatory systems	0	0	0	0	0	0	0	0	1	0
gi|110645304|ref|NC_002516.2|	1519001	A	G	QRY	A88G	R30G	Missense	PA1397		probable two-component response regulator	Transcriptional regulators; Two-component regulatory systems	0	0	0	0	0	0	0	0	1	0
gi|110645304|ref|NC_002516.2|	1520440	G	A	QRY	C465T	D155D	Silent	PA1399		probable transcriptional regulator	Transcriptional regulators	1	0	0	0	0	0	0	0	0	0
gi|110645304|ref|NC_002516.2|	1523503	G	A	QRY	G2395A	V799I	Missense	PA1400		probable pyruvate carboxylase	Energy metabolism	0	0	1	0	0	0	0	0	0	0
gi|110645304|ref|NC_002516.2|	1523610	C	T	QRY	C2502T	G834G	Silent	PA1400		probable pyruvate carboxylase	Energy metabolism	0	0	0	0	0	0	0	0	1	0
gi|110645304|ref|NC_002516.2|	1527801	G	A	QRY	G611A	R204H	Missense	PA1405		probable helicase	DNA replication, recombination, modification and repair	0	0	0	0	0	1	0	0	0	0
gi|110645304|ref|NC_002516.2|	1528563	C	T	QRY	C1373T	A458V	Missense	PA1405		probable helicase	DNA replication, recombination, modification and repair	1	0	0	0	0	0	0	0	0	0
gi|110645304|ref|NC_002516.2|	1531902	A	G	QRY	T1127C	L376P	Missense	PA1408		hypothetical protein	Membrane proteins	0	1	0	0	0	0	0	0	0	0
gi|110645304|ref|NC_002516.2|	1537120	C	T	QRY	G531A	A177A	Silent	PA1412		hypothetical protein	Hypothetical, unclassified, unknown	0	0	0	0	0	1	0	0	0	0
gi|110645304|ref|NC_002516.2|	1537402	C	T	QRY	G249A	G83G	Silent	PA1412		hypothetical protein	Hypothetical, unclassified, unknown	0	0	0	0	0	0	0	0	1	0
gi|110645304|ref|NC_002516.2|	1538704	A	G	QRY	A22G	T8A	Missense	PA1414		hypothetical protein	Hypothetical, unclassified, unknown	0	0	1	0	0	0	0	0	0	0
gi|110645304|ref|NC_002516.2|	1539584	G	A	QRY	C121T	R41C	Missense	PA1415		hypothetical protein	Hypothetical, unclassified, unknown	0	0	0	1	0	0	0	0	0	0
gi|110645304|ref|NC_002516.2|	1540919	G	A	QRY	C213T	L71L	Silent	PA1416		conserved hypothetical protein	Hypothetical, unclassified, unknown	0	0	0	0	0	1	0	0	0	0
gi|110645304|ref|NC_002516.2|	1541222	G	A	QRY	C1525T	R509C	Missense	PA1417		probable decarboxylase	Putative enzymes	0	0	0	0	0	1	0	0	0	0
gi|110645304|ref|NC_002516.2|	1541519	C	T	QRY	G1228A	G410S	Missense	PA1417		probable decarboxylase	Putative enzymes	0	0	0	0	0	0	0	0	1	0
gi|110645304|ref|NC_002516.2|	1542752	T	C	QRY	T->C		Intergenic	PA1417//PA1418	//	6 upstream probable decarboxylase//70 downstream probable sodium:solute symport protein	Putative enzymes//Transport of small molecules	0	0	0	0	0	0	0	0	1	0
gi|110645304|ref|NC_002516.2|	1544594	C	T	QRY	G1225A	A409T	Missense	PA1419		probable transporter	Membrane proteins; Transport of small molecules	0	0	0	1	0	0	0	0	0	0
gi|110645304|ref|NC_002516.2|	1544656	G	A	QRY	C1163T	T388I	Missense	PA1419		probable transporter	Membrane proteins; Transport of small molecules	0	0	0	1	0	0	0	0	0	0
gi|110645304|ref|NC_002516.2|	1546157	C	T	QRY	G100A	E34K	Missense	PA1420		hypothetical protein	Hypothetical, unclassified, unknown	0	0	0	1	0	0	0	0	0	0
gi|110645304|ref|NC_002516.2|	1548696	T	C	QRY	A892G	T298A	Missense	PA1423	bdlA	BdlA	Cell wall / LPS / capsule; Chemotaxis	0	0	1	0	0	0	0	0	0	0
gi|110645304|ref|NC_002516.2|	1553160	C	T	QRY	C49T	P17S	Missense	PA1427		hypothetical protein	Hypothetical, unclassified, unknown	0	0	0	0	0	1	0	0	0	0
gi|110645304|ref|NC_002516.2|	1553966	C	T	QRY	C->T		Intergenic	PA1427//PA1428	//	291 downstream hypothetical protein//449 upstream conserved hypothetical protein	Hypothetical, unclassified, unknown//Hypothetical, unclassified, unknown	0	0	0	0	0	1	0	0	0	0
gi|110645304|ref|NC_002516.2|	1558214	G	A	QRY	G44A	G15E	Missense	PA1430	lasR	transcriptional regulator LasR	Adaptation, Protection; Transcriptional regulators	0	0	0	0	0	0	0	0	1	0
gi|110645304|ref|NC_002516.2|	1558549	G	A	QRY	G379A	A127T	Missense	PA1430	lasR	transcriptional regulator LasR	Adaptation, Protection; Transcriptional regulators	1	0	0	0	0	0	0	0	0	0
gi|110645304|ref|NC_002516.2|	1558703	C	T	QRY	C533T	T178I	Missense	PA1430	lasR	transcriptional regulator LasR	Adaptation, Protection; Transcriptional regulators	0	0	0	0	0	1	1	0	0	0
gi|110645304|ref|NC_002516.2|	1559483	C	T	QRY	C230T	P77L	Missense	PA1432	lasI	autoinducer synthesis protein LasI	Adaptation, Protection	0	1	0	0	0	0	0	0	0	0
gi|110645304|ref|NC_002516.2|	1561033	C	T	QRY	G886A	V296I	Missense	PA1433		conserved hypothetical protein	Membrane proteins	0	0	0	0	0	1	0	0	0	0
gi|110645304|ref|NC_002516.2|	1566616	C	T	QRY	C2650T	L884L	Silent	PA1436		probable Resistance-Nodulation-Cell Division (RND) efflux transporter	Membrane proteins; Transport of small molecules	1	0	0	0	0	0	0	0	0	0
gi|110645304|ref|NC_002516.2|	1569881	G	A	QRY	C428T	S143F	Missense	PA1440		hypothetical protein	Hypothetical, unclassified, unknown	0	0	0	0	0	0	0	0	1	0
gi|110645304|ref|NC_002516.2|	1571497	C	T	QRY	C1002T	F334F	Silent	PA1441		hypothetical protein	Hypothetical, unclassified, unknown	0	0	1	0	0	0	0	0	0	0
gi|110645304|ref|NC_002516.2|	1572492	C	T	QRY	C470T	T157I	Missense	PA1442		conserved hypothetical protein	Hypothetical, unclassified, unknown; Membrane proteins	1	0	0	0	0	0	0	0	0	0
gi|110645304|ref|NC_002516.2|	1575517	C	T	QRY	C228T	Y76Y	Silent	PA1447	fliQ	flagellar biosynthetic protein FliQ	Chemotaxis; Adaptation, Protection; Motility & Attachment	0	0	0	0	0	1	0	0	0	0
gi|110645304|ref|NC_002516.2|	1578856	T	C	QRY	T18C	R6R	Silent	PA1451		conserved hypothetical protein	Hypothetical, unclassified, unknown	0	0	0	1	0	0	0	0	0	0
gi|110645304|ref|NC_002516.2|	1579253	G	A	QRY	G415A	D139N	Missense	PA1451		conserved hypothetical protein	Hypothetical, unclassified, unknown	0	0	0	0	0	1	0	0	0	0
gi|110645304|ref|NC_002516.2|	1580467	C	T	QRY	C147T	T49T	Silent	PA1452	flhA	flagellar biosynthesis protein FlhA	Chemotaxis; Adaptation, Protection; Motility & Attachment	0	0	1	0	0	0	0	0	0	0
gi|110645304|ref|NC_002516.2|	1581952	C	T	QRY	C1632T	T544T	Silent	PA1452	flhA	flagellar biosynthesis protein FlhA	Chemotaxis; Adaptation, Protection; Motility & Attachment	1	0	0	0	0	0	0	0	0	0
gi|110645304|ref|NC_002516.2|	1582988	C	T	QRY	C461T	A154V	Missense	PA1453	flhF	flagellar biosynthesis protein FlhF	Chemotaxis; Adaptation, Protection; Motility & Attachment	0	0	0	0	0	1	0	0	0	0
gi|110645304|ref|NC_002516.2|	1585275	C	T	QRY	C481T	H161Y	Missense	PA1455	fliA	sigma factor FliA	Transcriptional regulators	1	0	0	0	0	0	0	0	0	0
gi|110645304|ref|NC_002516.2|	1588524	C	T	QRY	C1502T	P501L	Missense	PA1458		probable two-component sensor	Chemotaxis; Two-component regulatory systems	0	0	0	0	0	0	0	0	1	0
gi|110645304|ref|NC_002516.2|	1588669	C	T	QRY	C1647T	D549D	Silent	PA1458		probable two-component sensor	Chemotaxis; Two-component regulatory systems	0	0	0	1	0	0	0	0	0	0
gi|110645304|ref|NC_002516.2|	1589045	C	T	QRY	C2023T	P675S	Missense	PA1458		probable two-component sensor	Chemotaxis; Two-component regulatory systems	1	0	0	0	0	0	0	0	0	0
gi|110645304|ref|NC_002516.2|	1596612	C	T	QRY	C786T	A262A	Silent	PA1467		hypothetical protein	Hypothetical, unclassified, unknown	0	0	0	0	0	0	0	0	1	0
gi|110645304|ref|NC_002516.2|	1599884	G	A	QRY	C99T	D33D	Silent	PA1472		conserved hypothetical protein	Hypothetical, unclassified, unknown	0	0	1	0	0	0	0	0	0	0
gi|110645304|ref|NC_002516.2|	1600701	G	A	QRY	C1193T	T398I	Missense	PA1474		hypothetical protein	Hypothetical, unclassified, unknown	0	1	0	0	0	0	0	0	0	0
gi|110645304|ref|NC_002516.2|	1602391	C	T	QRY	C213T	R71R	Silent	PA1475	ccmA	heme exporter protein CcmA	Transport of small molecules	0	0	1	0	0	0	0	0	0	0
gi|110645304|ref|NC_002516.2|	1604174	C	T	QRY	C504T	G168G	Silent	PA1477	ccmC	heme exporter protein CcmC	Membrane proteins; Transport of small molecules	0	0	1	0	0	0	0	0	0	0
gi|110645304|ref|NC_002516.2|	1604464	C	T	QRY	C39T	G13G	Silent	PA1478		hypothetical protein	Hypothetical, unclassified, unknown	0	0	0	1	0	1	1	0	1	0
gi|110645304|ref|NC_002516.2|	1605198	C	T	QRY	C111T	S37S	Silent	PA1480	ccmF	cytochrome C-type biogenesis protein CcmF	Energy metabolism	0	0	0	0	0	0	0	0	0	1
gi|110645304|ref|NC_002516.2|	1605778	T	C	QRY	T691C	Y231H	Missense	PA1480	ccmF	cytochrome C-type biogenesis protein CcmF	Energy metabolism	0	0	1	0	0	0	0	0	0	0
gi|110645304|ref|NC_002516.2|	1606883	C	T	QRY	C1796T	P599L	Missense	PA1480	ccmF	cytochrome C-type biogenesis protein CcmF	Energy metabolism	0	1	0	0	0	0	0	0	0	0
gi|110645304|ref|NC_002516.2|	1607202	C	T	QRY	C138T	P46P	Silent	PA1481	ccmG	cytochrome C biogenesis protein CcmG	Translation, post-translational modification, degradation; Chaperones & heat shock proteins; Energy metabolism	0	0	0	0	0	1	0	0	0	0
gi|110645304|ref|NC_002516.2|	1609158	C	T	QRY	C1091T	A364V	Missense	PA1483	cycH	cytochrome c-type biogenesis protein	Energy metabolism	0	1	0	0	0	0	0	0	0	0
gi|110645304|ref|NC_002516.2|	1609559	A	G	QRY	A->G		Intergenic	PA1483//PA1484	cycH//	268 downstream cytochrome c-type biogenesis protein//179 downstream probable transcriptional regulator	Energy metabolism//Transcriptional regulators	0	0	0	0	0	0	0	0	0	1
gi|110645304|ref|NC_002516.2|	1610381	A	G	QRY	T164C	V55A	Missense	PA1484		probable transcriptional regulator	Transcriptional regulators	1	0	0	0	0	0	0	0	0	0
gi|110645304|ref|NC_002516.2|	1612569	C	T	QRY	C444T	G148G	Silent	PA1486		hypothetical protein	Hypothetical, unclassified, unknown	0	0	0	0	0	0	0	0	1	0
gi|110645304|ref|NC_002516.2|	1618772	T	C	QRY	T161C	V54A	Missense	PA1491		probable transporter	Membrane proteins; Transport of small molecules	0	0	0	0	1	0	0	0	0	0
gi|110645304|ref|NC_002516.2|	1619857	C	T	QRY	C->T		Intergenic	PA1491//PA1492	//	10 downstream probable transporter//50 upstream hypothetical protein	Membrane proteins; Transport of small molecules//Hypothetical, unclassified, unknown	0	0	0	1	0	0	0	0	0	0
gi|110645304|ref|NC_002516.2|	1621970	C	T	QRY	G1158A	P386P	Silent	PA1494		conserved hypothetical protein	Hypothetical, unclassified, unknown	0	0	1	0	0	0	0	0	0	0
gi|110645304|ref|NC_002516.2|	1622122	C	T	QRY	G1006A	A336T	Missense	PA1494		conserved hypothetical protein	Hypothetical, unclassified, unknown	0	0	0	0	0	1	0	0	0	0
gi|110645304|ref|NC_002516.2|	1624595	C	T	QRY	G121A	V41M	Missense	PA1496		probable potassium channel	Membrane proteins; Transport of small molecules	0	0	0	0	0	1	0	0	0	0
gi|110645304|ref|NC_002516.2|	1625124	A	G	QRY	T572C	L191P	Missense	PA1497		probable transporter	Membrane proteins; Transport of small molecules	1	0	0	0	0	0	0	0	0	0
gi|110645304|ref|NC_002516.2|	1625135	C	T	QRY	G561A	W187_	Nonsense	PA1497		probable transporter	Membrane proteins; Transport of small molecules	0	0	0	0	1	0	0	0	0	0
gi|110645304|ref|NC_002516.2|	1626613	C	T	QRY	G883A	V295I	Missense	PA1498	pykF	pyruvate kinase I	Energy metabolism; Carbon compound catabolism	0	1	0	0	0	0	0	0	0	0
gi|110645304|ref|NC_002516.2|	1627338	A	G	QRY	T158C	V53A	Missense	PA1498	pykF	pyruvate kinase I	Energy metabolism; Carbon compound catabolism	0	0	1	0	0	0	0	0	0	0
gi|110645304|ref|NC_002516.2|	1627388	C	T	QRY	G108A	L36L	Silent	PA1498	pykF	pyruvate kinase I	Energy metabolism; Carbon compound catabolism	0	0	0	0	0	0	0	0	1	0
gi|110645304|ref|NC_002516.2|	1629454	C	T	QRY	G496A	D166N	Missense	PA1500		probable oxidoreductase	Putative enzymes	0	0	0	1	0	0	0	0	0	0
gi|110645304|ref|NC_002516.2|	1629665	A	G	QRY	T285C	S95S	Silent	PA1500		probable oxidoreductase	Putative enzymes	0	1	0	0	0	0	0	0	0	0
gi|110645304|ref|NC_002516.2|	1630235	C	T	QRY	G572A	R191H	Missense	PA1501		conserved hypothetical protein	Hypothetical, unclassified, unknown	0	0	0	0	0	1	0	0	0	0
gi|110645304|ref|NC_002516.2|	1635566	C	T	QRY	C839T	A280V	Missense	PA1505	moaA2	molybdopterin biosynthetic protein A2	Biosynthesis of cofactors, prosthetic groups and carriers	1	0	0	0	0	0	0	0	0	0
gi|110645304|ref|NC_002516.2|	1642164	G	A	QRY	C1862T	A621V	Missense	PA1511		conserved hypothetical protein	Hypothetical, unclassified, unknown	0	0	0	0	0	1	0	0	0	0
gi|110645304|ref|NC_002516.2|	1648257	T	C	QRY	A376G	I126V	Missense	PA1516		hypothetical protein	Hypothetical, unclassified, unknown	0	0	1	0	0	0	0	0	0	0
gi|110645304|ref|NC_002516.2|	1648423	G	A	QRY	C210T	I70I	Silent	PA1516		hypothetical protein	Hypothetical, unclassified, unknown	0	0	0	0	0	0	0	0	1	0
gi|110645304|ref|NC_002516.2|	1650180	G	A	QRY	G253A	V85M	Missense	PA1518		conserved hypothetical protein	Hypothetical, unclassified, unknown	0	0	0	0	0	1	0	0	0	0
gi|110645304|ref|NC_002516.2|	1651390	G	A	QRY	C509T	T170I	Missense	PA1519		probable transporter	Membrane proteins; Transport of small molecules	0	0	0	0	0	1	0	0	0	0
gi|110645304|ref|NC_002516.2|	1655379	C	T	QRY	G2367A	A789A	Silent	PA1523	xdhB	xanthine dehydrogenase	Nucleotide biosynthesis and metabolism	0	0	0	0	0	0	0	0	0	1
gi|110645304|ref|NC_002516.2|	1656891	G	A	QRY	C855T	D285D	Silent	PA1523	xdhB	xanthine dehydrogenase	Nucleotide biosynthesis and metabolism	1	0	0	0	0	0	0	0	0	0
gi|110645304|ref|NC_002516.2|	1658563	G	A	QRY	C630T	D210D	Silent	PA1524	xdhA	xanthine dehydrogenase	Nucleotide biosynthesis and metabolism	0	1	0	0	0	0	0	0	0	0
gi|110645304|ref|NC_002516.2|	1666747	C	T	QRY	C723T	G241G	Silent	PA1529	lig	DNA ligase	DNA replication, recombination, modification and repair	0	1	0	0	0	0	0	0	0	0
gi|110645304|ref|NC_002516.2|	1667654	G	A	QRY	G1630A	V544I	Missense	PA1529	lig	DNA ligase	DNA replication, recombination, modification and repair	0	0	0	1	0	0	0	0	0	0
gi|110645304|ref|NC_002516.2|	1669928	C	T	QRY	G25A	A9T	Missense	PA1531		hypothetical protein	Hypothetical, unclassified, unknown	0	0	0	0	0	1	0	0	0	0
gi|110645304|ref|NC_002516.2|	1674212	G	A	QRY	G1009A	A337T	Missense	PA1535		probable acyl-CoA dehydrogenase	Putative enzymes	0	0	1	0	0	0	0	0	0	0
gi|110645304|ref|NC_002516.2|	1674240	A	G	QRY	A1037G	Y346C	Missense	PA1535		probable acyl-CoA dehydrogenase	Putative enzymes	0	0	0	0	0	1	0	0	0	0
gi|110645304|ref|NC_002516.2|	1677999	C	T	QRY	C441T	A147A	Silent	PA1539		hypothetical protein	Hypothetical, unclassified, unknown	0	0	0	1	0	0	0	0	0	0
gi|110645304|ref|NC_002516.2|	1678191	A	G	QRY	A633G	E211E	Silent	PA1539		hypothetical protein	Hypothetical, unclassified, unknown	1	0	0	0	0	0	0	0	0	0
gi|110645304|ref|NC_002516.2|	1682963	C	T	QRY	G987A	G329G	Silent	PA1546	hemN	oxygen-independent coproporphyrinogen III oxidase	Biosynthesis of cofactors, prosthetic groups and carriers	0	0	0	0	0	0	0	0	0	1
gi|110645304|ref|NC_002516.2|	1683028	C	T	QRY	G922A	G308S	Missense	PA1546	hemN	oxygen-independent coproporphyrinogen III oxidase	Biosynthesis of cofactors, prosthetic groups and carriers	0	1	0	0	0	0	0	0	0	0
gi|110645304|ref|NC_002516.2|	1684302	G	A	QRY	C459T	T153T	Silent	PA1547		hypothetical protein	Membrane proteins	0	0	0	0	0	0	0	0	1	0
gi|110645304|ref|NC_002516.2|	1685409	G	A	QRY	C1968T	V656V	Silent	PA1549		probable cation-transporting P-type ATPase	Membrane proteins; Transport of small molecules	0	0	0	0	0	1	1	0	0	0
gi|110645304|ref|NC_002516.2|	1686231	A	G	QRY	T1146C	G382G	Silent	PA1549		probable cation-transporting P-type ATPase	Membrane proteins; Transport of small molecules	0	0	1	0	0	0	0	0	0	0
gi|110645304|ref|NC_002516.2|	1686567	G	A	QRY	C810T	G270G	Silent	PA1549		probable cation-transporting P-type ATPase	Membrane proteins; Transport of small molecules	0	0	0	0	0	1	0	0	0	0
gi|110645304|ref|NC_002516.2|	1692533	G	C	QRY	C222G	L74L	Silent	PA1554	ccoN1	Cytochrome c oxidase, cbb3-type, CcoN subunit	Energy metabolism; Energy metabolism	1	0	0	1	0	0	0	0	0	1
gi|110645304|ref|NC_002516.2|	1692536	G	T	QRY	C219A	A73A	Silent	PA1554	ccoN1	Cytochrome c oxidase, cbb3-type, CcoN subunit	Energy metabolism; Energy metabolism	1	0	0	1	0	0	0	0	0	1
gi|110645304|ref|NC_002516.2|	1692542	C	A	QRY	G213T	G71G	Silent	PA1554	ccoN1	Cytochrome c oxidase, cbb3-type, CcoN subunit	Energy metabolism; Energy metabolism	1	0	0	1	0	0	0	0	0	1
gi|110645304|ref|NC_002516.2|	1692578	G	C	QRY	C177G	P59P	Silent	PA1554	ccoN1	Cytochrome c oxidase, cbb3-type, CcoN subunit	Energy metabolism; Energy metabolism	1	0	0	0	0	0	0	0	0	1
gi|110645304|ref|NC_002516.2|	1692584	A	C	QRY	T171G	L57L	Silent	PA1554	ccoN1	Cytochrome c oxidase, cbb3-type, CcoN subunit	Energy metabolism; Energy metabolism	1	0	0	0	0	0	0	0	0	1
gi|110645304|ref|NC_002516.2|	1692610	G	A	QRY	C145T	L49L	Silent	PA1554	ccoN1	Cytochrome c oxidase, cbb3-type, CcoN subunit	Energy metabolism; Energy metabolism	1	0	0	0	0	0	0	0	0	1
gi|110645304|ref|NC_002516.2|	1692612	T	C	QRY	A143G	D48G	Missense	PA1554	ccoN1	Cytochrome c oxidase, cbb3-type, CcoN subunit	Energy metabolism; Energy metabolism	1	0	0	0	0	0	0	0	0	1
gi|110645304|ref|NC_002516.2|	1693890	G	A	QRY	C156T	N52N	Silent	PA1555	ccoP2	Cytochrome c oxidase, cbb3-type, CcoQ subunit	Energy metabolism; Energy metabolism	1	1	1	1	1	0	1	1	1	1
gi|110645304|ref|NC_002516.2|	1693928	T	C	QRY	A118G	M40V	Missense	PA1555	ccoP2	Cytochrome c oxidase, cbb3-type, CcoQ subunit	Energy metabolism; Energy metabolism	0	0	0	0	0	1	0	0	0	0
gi|110645304|ref|NC_002516.2|	1693934	T	C	QRY	A112G	K38E	Missense	PA1555	ccoP2	Cytochrome c oxidase, cbb3-type, CcoQ subunit	Energy metabolism; Energy metabolism	0	0	0	0	0	1	0	0	0	0
gi|110645304|ref|NC_002516.2|	1693941	A	G	QRY	T105C	T35T	Silent	PA1555	ccoP2	Cytochrome c oxidase, cbb3-type, CcoQ subunit	Energy metabolism; Energy metabolism	0	0	0	0	0	1	0	0	0	0
gi|110645304|ref|NC_002516.2|	1694001	A	G	QRY	T45C	G15G	Silent	PA1555	ccoP2	Cytochrome c oxidase, cbb3-type, CcoQ subunit	Energy metabolism; Energy metabolism	0	0	0	0	0	1	0	0	0	0
gi|110645304|ref|NC_002516.2|	1694006	C	G	QRY	G40C	V14L	Missense	PA1555	ccoP2	Cytochrome c oxidase, cbb3-type, CcoQ subunit	Energy metabolism; Energy metabolism	0	0	0	0	0	1	0	0	0	0
gi|110645304|ref|NC_002516.2|	1694010	A	G	QRY	T36C	L12L	Silent	PA1555	ccoP2	Cytochrome c oxidase, cbb3-type, CcoQ subunit	Energy metabolism; Energy metabolism	0	0	0	0	0	1	0	0	0	0
gi|110645304|ref|NC_002516.2|	1694019	G	A	QRY	C27T	I9I	Silent	PA1555	ccoP2	Cytochrome c oxidase, cbb3-type, CcoQ subunit	Energy metabolism; Energy metabolism	0	0	0	0	0	1	0	0	0	0
gi|110645304|ref|NC_002516.2|	1694040	G	C	QRY	C6G	T2T	Silent	PA1555	ccoP2	Cytochrome c oxidase, cbb3-type, CcoQ subunit	Energy metabolism; Energy metabolism	0	0	0	0	0	1	0	0	0	0
gi|110645304|ref|NC_002516.2|	1694583	C	T	QRY	G259A	V87M	Missense	PA1556	ccoO2	Cytochrome c oxidase, cbb3-type, CcoO subunit	Energy metabolism; Energy metabolism	0	0	1	0	0	0	0	0	0	0
gi|110645304|ref|NC_002516.2|	1694608	T	C	QRY	A234G	E78E	Silent	PA1556	ccoO2	Cytochrome c oxidase, cbb3-type, CcoO subunit	Energy metabolism; Energy metabolism	1	0	0	0	0	0	0	0	0	0
gi|110645304|ref|NC_002516.2|	1694628	T	C	QRY	A214G	I72V	Missense	PA1556	ccoO2	Cytochrome c oxidase, cbb3-type, CcoO subunit	Energy metabolism; Energy metabolism	1	0	0	0	0	0	0	0	0	0
gi|110645304|ref|NC_002516.2|	1696884	A	G	QRY	A418G	T140A	Missense	PA1558		hypothetical protein	Hypothetical, unclassified, unknown	0	0	0	0	0	0	0	0	1	0
gi|110645304|ref|NC_002516.2|	1697248	C	T	QRY	C61T	L21L	Silent	PA1559		hypothetical protein	Hypothetical, unclassified, unknown	0	0	0	0	0	1	0	0	0	0
gi|110645304|ref|NC_002516.2|	1698895	G	A	QRY	C1053T	I351I	Silent	PA1561	aer	aerotaxis receptor Aer	Adaptation, Protection; Chemotaxis	0	0	0	1	0	0	0	0	0	0
gi|110645304|ref|NC_002516.2|	1698915	C	T	QRY	G1033A	A345T	Missense	PA1561	aer	aerotaxis receptor Aer	Adaptation, Protection; Chemotaxis	1	0	0	0	0	0	0	0	0	1
gi|110645304|ref|NC_002516.2|	1700074	C	T	QRY	C->T		Intergenic	PA1561//PA1562	aer//acnA	127 upstream aerotaxis receptor Aer//246 downstream aconitate hydratase 1	Adaptation, Protection; Chemotaxis//Energy metabolism	1	0	0	0	0	0	0	0	0	0
gi|110645304|ref|NC_002516.2|	1700209	A	G	QRY	A->G		Intergenic	PA1561//PA1562	aer//acnA	262 upstream aerotaxis receptor Aer//111 downstream aconitate hydratase 1	Adaptation, Protection; Chemotaxis//Energy metabolism	0	1	0	0	0	0	0	0	0	0
gi|110645304|ref|NC_002516.2|	1701714	C	T	QRY	G1339A	V447M	Missense	PA1562	acnA	aconitate hydratase 1	Energy metabolism	0	0	0	0	0	0	0	0	1	0
gi|110645304|ref|NC_002516.2|	1705428	C	T	QRY	G676A	G226S	Missense	PA1565		FAD-dependent oxidoreductase	pauB2	0	0	1	0	0	0	0	0	0	0
gi|110645304|ref|NC_002516.2|	1706783	C	T	QRY	G754A	A252T	Missense	PA1566		Glutamylpolyamine synthetase	pauA3	0	0	0	1	0	0	0	0	0	0
gi|110645304|ref|NC_002516.2|	1708119	A	G	QRY	T1283C	V428A	Missense	PA1567		conserved hypothetical protein	Hypothetical, unclassified, unknown	0	0	0	0	1	0	0	0	0	0
gi|110645304|ref|NC_002516.2|	1712880	G	A	QRY	G->A		Intergenic	PA1571//PA1572	//	182 upstream hypothetical protein//28 upstream conserved hypothetical protein	Hypothetical, unclassified, unknown//Hypothetical, unclassified, unknown	0	0	0	0	0	1	0	0	0	0
gi|110645304|ref|NC_002516.2|	1716252	C	T	QRY	C444T	A148A	Silent	PA1576		probable 3-hydroxyisobutyrate dehydrogenase	Putative enzymes	0	0	0	0	0	1	0	0	0	0
gi|110645304|ref|NC_002516.2|	1718522	A	G	QRY	A137G	K46R	Missense	PA1579		hypothetical protein	Hypothetical, unclassified, unknown	0	0	0	0	0	0	0	0	1	0
gi|110645304|ref|NC_002516.2|	1726460	C	T	QRY	C2217T	S739S	Silent	PA1585	sucA	2-oxoglutarate dehydrogenase (E1 subunit)	Amino acid biosynthesis and metabolism; Energy metabolism	0	0	0	1	0	0	0	0	0	0
gi|110645304|ref|NC_002516.2|	1732745	C	T	QRY	C201T	G67G	Silent	PA1590	braB	branched chain amino acid transporter	Transport of small molecules	1	0	0	0	0	0	0	0	0	0
gi|110645304|ref|NC_002516.2|	1734487	A	G	QRY	A484G	N162D	Missense	PA1591		hypothetical protein	Membrane proteins	0	0	0	1	0	0	0	0	0	0
gi|110645304|ref|NC_002516.2|	1734657	G	A	QRY	G654A	L218L	Silent	PA1591		hypothetical protein	Membrane proteins	0	0	0	0	0	1	0	0	0	0
gi|110645304|ref|NC_002516.2|	1735533	G	A	QRY	G298A	V100I	Missense	PA1593		hypothetical protein	Hypothetical, unclassified, unknown	0	0	0	1	0	0	0	0	0	0
gi|110645304|ref|NC_002516.2|	1739266	C	T	QRY	C1731T	I577I	Silent	PA1596	htpG	heat shock protein HtpG	Chaperones & heat shock proteins	0	0	0	1	0	1	1	0	1	0
gi|110645304|ref|NC_002516.2|	1740168	G	A	QRY	G661A	D221N	Missense	PA1597		hypothetical protein	Hypothetical, unclassified, unknown	0	0	0	0	0	0	0	0	1	0
gi|110645304|ref|NC_002516.2|	1740786	A	G	QRY	T280C	Y94H	Missense	PA1598		conserved hypothetical protein	Putative enzymes	0	0	0	1	0	0	0	0	0	0
gi|110645304|ref|NC_002516.2|	1740871	G	A	QRY	C195T	S65S	Silent	PA1598		conserved hypothetical protein	Putative enzymes	0	0	0	0	0	0	0	0	1	0
gi|110645304|ref|NC_002516.2|	1741642	C	T	QRY	C497T	A166V	Missense	PA1599		probable transcriptional regulator	Transcriptional regulators	0	0	1	0	0	0	0	0	0	0
gi|110645304|ref|NC_002516.2|	1741846	C	T	QRY	C701T	T234I	Missense	PA1599		probable transcriptional regulator	Transcriptional regulators	0	0	1	0	0	0	0	0	0	0
gi|110645304|ref|NC_002516.2|	1743064	C	T	QRY	G177A	A59A	Silent	PA1600		probable cytochrome c	Energy metabolism	1	0	0	0	0	0	0	0	0	1
gi|110645304|ref|NC_002516.2|	1743447	C	T	QRY	G2090A	R697H	Missense	PA1601		probable aldehyde dehydrogenase	Putative enzymes	0	0	1	0	0	0	0	0	0	0
gi|110645304|ref|NC_002516.2|	1743589	C	T	QRY	G1948A	G650S	Missense	PA1601		probable aldehyde dehydrogenase	Putative enzymes	0	0	0	0	0	1	0	0	0	0
gi|110645304|ref|NC_002516.2|	1747815	C	T	QRY	C220T	H74Y	Missense	PA1605		hypothetical protein	Hypothetical, unclassified, unknown	0	0	1	0	0	0	0	0	0	0
gi|110645304|ref|NC_002516.2|	1751349	A	G	QRY	T172C	L58L	Silent	PA1608		probable chemotaxis transducer	Adaptation, Protection; Chemotaxis	0	0	0	0	0	1	0	0	0	0
gi|110645304|ref|NC_002516.2|	1751610	G	A	QRY	G->A		Intergenic	PA1608//PA1609	//fabB	90 upstream probable chemotaxis transducer//64 downstream beta-ketoacyl-ACP synthase I	Adaptation, Protection; Chemotaxis//Fatty acid and phospholipid metabolism	0	1	0	0	0	0	0	0	0	0
gi|110645304|ref|NC_002516.2|	1752892	G	A	QRY	G->A		Intergenic	PA1609//PA1610	fabB//fabA	1 upstream beta-ketoacyl-ACP synthase I//11 downstream beta-hydroxydecanoyl-ACP dehydrase	Fatty acid and phospholipid metabolism//Fatty acid and phospholipid metabolism	0	0	0	0	0	1	0	0	0	0
gi|110645304|ref|NC_002516.2|	1757163	C	T	QRY	G1435A	E479K	Missense	PA1613		hypothetical protein	Membrane proteins	0	0	0	1	0	0	0	0	0	0
gi|110645304|ref|NC_002516.2|	1758497	A	G	QRY	T101C	V34A	Missense	PA1613		hypothetical protein	Membrane proteins	0	0	1	0	0	0	0	0	0	0
gi|110645304|ref|NC_002516.2|	1758826	G	A	QRY	G79A	G27S	Missense	PA1614	gpsA	glycerol-3-phosphate dehydrogenase, biosynthetic	Central intermediary metabolism; Fatty acid and phospholipid metabolism	0	0	1	0	0	0	0	0	0	0
gi|110645304|ref|NC_002516.2|	1758896	C	T	QRY	C149T	P50L	Missense	PA1614	gpsA	glycerol-3-phosphate dehydrogenase, biosynthetic	Central intermediary metabolism; Fatty acid and phospholipid metabolism	0	0	0	0	0	0	1	0	0	0
gi|110645304|ref|NC_002516.2|	1760584	T	C	QRY	T463C	_155Q	Missense	PA1616		conserved hypothetical protein	Hypothetical, unclassified, unknown	0	0	0	1	0	0	0	0	0	0
gi|110645304|ref|NC_002516.2|	1766477	G	A	QRY	G193A	V65I	Missense	PA1623		conserved hypothetical protein	Hypothetical, unclassified, unknown	0	0	1	0	0	0	0	0	0	0
gi|110645304|ref|NC_002516.2|	1767013	G	A	QRY	G58A	D20N	Missense	PA1624		hypothetical protein	Hypothetical, unclassified, unknown	0	0	0	0	0	0	0	0	1	0
gi|110645304|ref|NC_002516.2|	1770123	C	T	QRY	G199A	V67M	Missense	PA1626		probable major facilitator superfamily (MFS) transporter	Membrane proteins; Transport of small molecules	0	0	0	0	0	1	0	0	0	0
gi|110645304|ref|NC_002516.2|	1773272	C	T	QRY	G169A	V57M	Missense	PA1629		probable enoyl-CoA hydratase/isomerase	Carbon compound catabolism	0	0	1	0	0	0	0	0	0	0
gi|110645304|ref|NC_002516.2|	1773534	G	A	QRY	G->A		Intergenic	PA1629//PA1630	//	94 upstream probable enoyl-CoA hydratase/isomerase//148 upstream probable transcriptional regulator	Carbon compound catabolism//Transcriptional regulators	0	0	0	0	0	0	0	0	1	0
gi|110645304|ref|NC_002516.2|	1774684	C	T	QRY	C82T	Q28_	Nonsense	PA1631		probable acyl-CoA dehydrogenase	Putative enzymes	0	0	1	0	0	0	0	0	0	0
gi|110645304|ref|NC_002516.2|	1775305	A	G	QRY	A703G	T235A	Missense	PA1631		probable acyl-CoA dehydrogenase	Putative enzymes	0	0	0	0	0	0	0	0	1	0
gi|110645304|ref|NC_002516.2|	1775406	A	G	QRY	A804G	E268E	Silent	PA1631		probable acyl-CoA dehydrogenase	Putative enzymes	0	0	0	0	0	0	0	0	1	0
gi|110645304|ref|NC_002516.2|	1777330	C	T	QRY	C1286T	P429L	Missense	PA1633	kdpA	potassium-transporting ATPase, A chain	Transport of small molecules	0	1	0	0	0	0	0	0	0	0
gi|110645304|ref|NC_002516.2|	1777566	G	A	QRY	G1522A	A508T	Missense	PA1633	kdpA	potassium-transporting ATPase, A chain	Transport of small molecules	0	0	0	0	0	0	0	0	1	0
gi|110645304|ref|NC_002516.2|	1778173	G	A	QRY	G423A	V141V	Silent	PA1634	kdpB	potassium-transporting ATPase, B chain	Transport of small molecules	0	0	0	1	0	0	0	0	0	0
gi|110645304|ref|NC_002516.2|	1779612	C	T	QRY	C1862T	P621L	Missense	PA1634	kdpB	potassium-transporting ATPase, B chain	Transport of small molecules	0	0	0	1	0	0	0	0	0	0
gi|110645304|ref|NC_002516.2|	1781877	G	A	QRY	G1342A	D448N	Missense	PA1636	kdpD	two-component sensor KdpD	Two-component regulatory systems	1	0	0	0	0	0	0	0	0	0
gi|110645304|ref|NC_002516.2|	1782192	C	T	QRY	C1657T	R553W	Missense	PA1636	kdpD	two-component sensor KdpD	Two-component regulatory systems	0	0	0	0	0	0	0	0	0	1
gi|110645304|ref|NC_002516.2|	1782973	C	T	QRY	C2438T	A813V	Missense	PA1636	kdpD	two-component sensor KdpD	Two-component regulatory systems	0	0	0	0	0	1	1	0	0	0
gi|110645304|ref|NC_002516.2|	1783910	A	G	QRY	A617G	K206R	Missense	PA1637	kdpE	two-component response regulator KdpE	Transcriptional regulators; Two-component regulatory systems	0	1	0	0	0	0	0	0	0	0
gi|110645304|ref|NC_002516.2|	1784411	C	T	QRY	C304T	R102C	Missense	PA1638		conserved hypothetical protein	Hypothetical, unclassified, unknown	0	0	0	0	1	0	0	0	0	0
gi|110645304|ref|NC_002516.2|	1787644	G	A	QRY	G395A	G132D	Missense	PA1642	selD	selenophosphate synthetase	Translation, post-translational modification, degradation	0	0	0	0	0	0	0	0	1	0
gi|110645304|ref|NC_002516.2|	1787882	C	T	QRY	C633T	P211P	Silent	PA1642	selD	selenophosphate synthetase	Translation, post-translational modification, degradation	0	0	0	0	0	1	1	0	0	0
gi|110645304|ref|NC_002516.2|	1789339	C	T	QRY	C1056T	N352N	Silent	PA1643		conserved hypothetical protein	Hypothetical, unclassified, unknown	0	0	0	0	0	0	0	0	1	0
gi|110645304|ref|NC_002516.2|	1791635	G	A	QRY	G556A	V186I	Missense	PA1646		probable chemotaxis transducer	Adaptation, Protection; Chemotaxis	1	0	0	0	0	0	0	0	0	0
gi|110645304|ref|NC_002516.2|	1793560	C	T	QRY	G1181A	S394N	Missense	PA1647		probable sulfate transporter	Membrane proteins; Transport of small molecules	0	0	0	0	0	1	0	0	0	0
gi|110645304|ref|NC_002516.2|	1793966	C	T	QRY	G775A	G259S	Missense	PA1647		probable sulfate transporter	Membrane proteins; Transport of small molecules	0	0	0	1	0	0	0	0	0	0
gi|110645304|ref|NC_002516.2|	1794440	C	T	QRY	G301A	V101M	Missense	PA1647		probable sulfate transporter	Membrane proteins; Transport of small molecules	0	0	0	0	0	1	0	0	0	0
gi|110645304|ref|NC_002516.2|	1795306	G	A	QRY	C582T	F194F	Silent	PA1648		probable oxidoreductase	Putative enzymes	0	0	0	0	0	0	0	0	1	0
gi|110645304|ref|NC_002516.2|	1796679	G	A	QRY	G542A	R181H	Missense	PA1649		probable short-chain dehydrogenase	Putative enzymes	0	0	0	0	0	0	0	0	1	0
gi|110645304|ref|NC_002516.2|	1797481	G	A	QRY	G424A	V142I	Missense	PA1650		probable transporter	Membrane proteins; Transport of small molecules	0	0	0	0	0	1	0	0	0	0
gi|110645304|ref|NC_002516.2|	1798976	G	A	QRY	C179T	A60V	Missense	PA1651		probable transporter	Membrane proteins; Transport of small molecules	0	1	0	0	0	0	0	0	0	0
gi|110645304|ref|NC_002516.2|	1800179	G	A	QRY	C369T	F123F	Silent	PA1653		probable transcriptional regulator	Transcriptional regulators	0	0	0	0	0	0	0	0	1	0
gi|110645304|ref|NC_002516.2|	1800515	C	T	QRY	G33A	Q11Q	Silent	PA1653		probable transcriptional regulator	Transcriptional regulators	0	0	0	0	0	1	0	0	0	0
gi|110645304|ref|NC_002516.2|	1803599	G	A	QRY	G->A		Intergenic	PA1655//PA1656	//	1146 downstream probable glutathione S-transferase//27 upstream hypothetical protein	Putative enzymes//Hypothetical, unclassified, unknown	1	0	0	0	0	0	0	0	0	0
gi|110645304|ref|NC_002516.2|	1804143	T	C	QRY	T518C	L173P	Missense	PA1656		hypothetical protein	Hypothetical, unclassified, unknown	0	0	0	0	0	1	1	0	0	0
gi|110645304|ref|NC_002516.2|	1805993	G	A	QRY	G241A	E81K	Missense	PA1658		conserved hypothetical protein	Hypothetical, unclassified, unknown	0	0	0	0	0	0	0	0	1	0
gi|110645304|ref|NC_002516.2|	1806220	C	T	QRY	C468T	G156G	Silent	PA1658		conserved hypothetical protein	Hypothetical, unclassified, unknown	0	1	0	0	0	0	0	0	0	0
gi|110645304|ref|NC_002516.2|	1806651	C	T	QRY	C899T	P300L	Missense	PA1658		conserved hypothetical protein	Hypothetical, unclassified, unknown	0	0	1	0	0	0	0	0	0	0
gi|110645304|ref|NC_002516.2|	1806791	A	G	QRY	A1039G	T347A	Missense	PA1658		conserved hypothetical protein	Hypothetical, unclassified, unknown	0	0	1	0	0	0	0	0	0	0
gi|110645304|ref|NC_002516.2|	1807156	C	T	QRY	C1404T	N468N	Silent	PA1658		conserved hypothetical protein	Hypothetical, unclassified, unknown	0	0	0	0	1	0	0	0	0	0
gi|110645304|ref|NC_002516.2|	1807297	C	T	QRY	C57T	V19V	Silent	PA1659		hypothetical protein	Hypothetical, unclassified, unknown	0	0	0	0	1	0	0	0	0	0
gi|110645304|ref|NC_002516.2|	1808139	A	G	QRY	A->G		Intergenic	PA1659//PA1660	//	491 downstream hypothetical protein//54 upstream hypothetical protein	Hypothetical, unclassified, unknown//Hypothetical, unclassified, unknown	0	0	0	0	1	0	0	0	0	0
gi|110645304|ref|NC_002516.2|	1809276	G	A	QRY	G1084A	G362S	Missense	PA1660		hypothetical protein	Hypothetical, unclassified, unknown	0	0	1	0	0	0	0	0	0	0
gi|110645304|ref|NC_002516.2|	1810296	C	T	QRY	C560T	A187V	Missense	PA1661		hypothetical protein	Hypothetical, unclassified, unknown	0	0	0	0	0	1	0	0	0	0
gi|110645304|ref|NC_002516.2|	1810788	A	G	QRY	A38G	Q13R	Missense	PA1662		probable ClpA/B-type protease	Putative enzymes	1	0	0	0	0	0	0	0	0	0
gi|110645304|ref|NC_002516.2|	1810869	T	C	QRY	T119C	V40A	Missense	PA1662		probable ClpA/B-type protease	Putative enzymes	0	1	0	0	0	0	0	0	0	0
gi|110645304|ref|NC_002516.2|	1814787	T	C	QRY	T1393C	C465R	Missense	PA1663		probable transcriptional regulator	Transcriptional regulators	0	1	0	0	0	0	0	0	0	0
gi|110645304|ref|NC_002516.2|	1815624	C	T	QRY	C472T	P158S	Missense	PA1665		hypothetical protein	Hypothetical, unclassified, unknown	0	0	0	0	0	0	0	0	1	0
gi|110645304|ref|NC_002516.2|	1815764	G	A	QRY	G612A	W204_	Nonsense	PA1665		hypothetical protein	Hypothetical, unclassified, unknown	0	1	0	0	0	0	0	0	0	0
gi|110645304|ref|NC_002516.2|	1816687	G	A	QRY	G336A	E112E	Silent	PA1666		hypothetical protein	Hypothetical, unclassified, unknown	0	0	0	0	0	1	0	0	0	0
gi|110645304|ref|NC_002516.2|	1817962	G	A	QRY	G1108A	V370I	Missense	PA1667		hypothetical protein	Hypothetical, unclassified, unknown	0	0	0	0	0	1	0	0	0	0
gi|110645304|ref|NC_002516.2|	1819533	G	A	QRY	G460A	E154K	Missense	PA1669		hypothetical protein	Hypothetical, unclassified, unknown; Membrane proteins	1	0	0	0	0	0	0	0	0	0
gi|110645304|ref|NC_002516.2|	1821647	C	T	QRY	C2574T	N858N	Silent	PA1669		hypothetical protein	Hypothetical, unclassified, unknown; Membrane proteins	0	0	0	1	0	0	0	0	0	0
gi|110645304|ref|NC_002516.2|	1823072	G	A	QRY	G472A	A158T	Missense	PA1670	stp1	serine/threonine phosphoprotein phosphatase Stp1	Translation, post-translational modification, degradation	0	0	0	1	0	0	0	0	0	0
gi|110645304|ref|NC_002516.2|	1826570	G	A	QRY	C106T	L36F	Missense	PA1675		conserved hypothetical protein	Hypothetical, unclassified, unknown	0	1	0	0	0	0	0	0	0	0
gi|110645304|ref|NC_002516.2|	1826966	C	T	QRY	G87A	A29A	Silent	PA1676		hypothetical protein	Membrane proteins	0	0	0	1	0	1	1	0	1	0
gi|110645304|ref|NC_002516.2|	1830601	G	A	QRY	C171T	V57V	Silent	PA1680		hypothetical protein	Hypothetical, unclassified, unknown	0	0	0	0	0	0	0	0	0	1
gi|110645304|ref|NC_002516.2|	1830644	C	T	QRY	G128A	G43D	Missense	PA1680		hypothetical protein	Hypothetical, unclassified, unknown	0	0	1	0	0	0	0	0	0	0
gi|110645304|ref|NC_002516.2|	1831747	C	T	QRY	C869T	A290V	Missense	PA1681	aroC	chorismate synthase	Amino acid biosynthesis and metabolism	0	0	0	0	0	1	0	0	0	0
gi|110645304|ref|NC_002516.2|	1837149	C	T	QRY	C783T	Y261Y	Silent	PA1687	speE	spermidine synthase	Amino acid biosynthesis and metabolism	1	0	0	0	0	0	0	0	0	0
gi|110645304|ref|NC_002516.2|	1837261	C	T	QRY	C->T		Intergenic	PA1687//PA1688	speE//	34 downstream spermidine synthase//127 upstream hypothetical protein	Amino acid biosynthesis and metabolism//Hypothetical, unclassified, unknown	0	0	0	0	1	0	0	0	0	0
gi|110645304|ref|NC_002516.2|	1839854	A	G	QRY	A1595G	D532G	Missense	PA1689		conserved hypothetical protein	Hypothetical, unclassified, unknown	0	0	1	0	0	0	0	0	0	0
gi|110645304|ref|NC_002516.2|	1840032	C	T	QRY	C1773T	G591G	Silent	PA1689		conserved hypothetical protein	Hypothetical, unclassified, unknown	0	0	1	0	0	0	0	0	0	0
gi|110645304|ref|NC_002516.2|	1841932	G	A	QRY	C371T	T124I	Missense	PA1691	pscT	translocation protein in type III secretion	Protein secretion/export apparatus	0	1	0	0	0	0	0	0	0	0
gi|110645304|ref|NC_002516.2|	1842381	A	G	QRY	T185C	L62P	Missense	PA1692		probable translocation protein in type III secretion	Protein secretion/export apparatus	0	0	0	0	0	0	0	0	1	0
gi|110645304|ref|NC_002516.2|	1843844	G	A	QRY	C304T	P102S	Missense	PA1694	pscQ	translocation protein in type III secretion	Protein secretion/export apparatus	0	0	0	0	0	1	0	0	0	0
gi|110645304|ref|NC_002516.2|	1845987	C	T	QRY	G1050A	P350P	Silent	PA1697		ATP synthase in type III secretion system	Protein secretion/export apparatus	0	0	0	0	0	0	0	0	0	1
gi|110645304|ref|NC_002516.2|	1850811	C	T	QRY	C1409T	P470L	Missense	PA1703	pcrD	type III secretory apparatus protein PcrD	Protein secretion/export apparatus	0	0	0	0	1	0	0	0	0	0
gi|110645304|ref|NC_002516.2|	1851851	G	A	QRY	G332A	W111_	Nonsense	PA1704	pcrR	transcriptional regulator protein PcrR	Transcriptional regulators	0	0	0	0	0	0	0	0	1	0
gi|110645304|ref|NC_002516.2|	1853366	G	A	QRY	G186A	L62L	Silent	PA1707	pcrH	regulatory protein PcrH	Secreted Factors (toxins, enzymes, alginate); Protein secretion/export apparatus	0	0	1	0	0	0	0	0	0	0
gi|110645304|ref|NC_002516.2|	1854806	A	G	QRY	A1142G	H381R	Missense	PA1708	popB	translocator protein PopB	Protein secretion/export apparatus	0	0	0	1	0	0	0	0	0	0
gi|110645304|ref|NC_002516.2|	1855488	C	T	QRY	C640T	Q214_	Nonsense	PA1709	popD	Translocator outer membrane protein PopD precursor	Protein secretion/export apparatus	1	0	0	0	0	0	0	0	0	0
gi|110645304|ref|NC_002516.2|	1855826	G	A	QRY	G->A		Intergenic	PA1709//PA1710	popD//exsC	90 downstream Translocator outer membrane protein PopD precursor//36 upstream ExsC, exoenzyme S synthesis protein C precursor.	Protein secretion/export apparatus//Translation, post-translational modification, degradation; Protein secretion/export apparatus	0	0	0	0	0	0	0	0	1	0
gi|110645304|ref|NC_002516.2|	1856214	T	C	QRY	T353C	L118P	Missense	PA1710	exsC	ExsC, exoenzyme S synthesis protein C precursor.	Translation, post-translational modification, degradation; Protein secretion/export apparatus	0	0	0	0	0	0	0	0	1	0
gi|110645304|ref|NC_002516.2|	1857517	C	T	QRY	C245T	A82V	Missense	PA1713	exsA	transcriptional regulator ExsA	Protein secretion/export apparatus; Transcriptional regulators	0	0	0	0	0	1	0	0	0	0
gi|110645304|ref|NC_002516.2|	1859770	C	T	QRY	C278T	T93I	Missense	PA1716	pscC	Type III secretion outer membrane protein PscC precursor	Protein secretion/export apparatus	0	0	1	0	0	0	0	0	0	0
gi|110645304|ref|NC_002516.2|	1859989	A	G	QRY	A497G	Y166C	Missense	PA1716	pscC	Type III secretion outer membrane protein PscC precursor	Protein secretion/export apparatus	0	0	1	0	0	0	0	0	0	0
gi|110645304|ref|NC_002516.2|	1861480	G	A	QRY	G184A	A62T	Missense	PA1717	pscD	type III export protein PscD	Protein secretion/export apparatus	0	0	1	0	0	0	0	0	0	0
gi|110645304|ref|NC_002516.2|	1861709	T	C	QRY	T413C	L138P	Missense	PA1717	pscD	type III export protein PscD	Protein secretion/export apparatus	0	0	0	0	0	1	0	0	0	0
gi|110645304|ref|NC_002516.2|	1862205	G	A	QRY	G909A	R303R	Silent	PA1717	pscD	type III export protein PscD	Protein secretion/export apparatus	1	0	0	0	0	0	0	0	0	0
gi|110645304|ref|NC_002516.2|	1862224	C	T	QRY	C928T	R310C	Missense	PA1717	pscD	type III export protein PscD	Protein secretion/export apparatus	0	0	1	0	0	0	0	0	0	0
gi|110645304|ref|NC_002516.2|	1862716	C	T	QRY	C159T	A53A	Silent	PA1718	pscE	type III export protein PscE	Protein secretion/export apparatus; Chaperones & heat shock proteins	0	0	1	0	0	0	0	0	0	0
gi|110645304|ref|NC_002516.2|	1862786	A	G	QRY	A23G	N8S	Missense	PA1719	pscF	type III export protein PscF	Protein secretion/export apparatus	0	0	0	0	0	1	0	0	0	0
gi|110645304|ref|NC_002516.2|	1864417	A	G	QRY	A284G	K95R	Missense	PA1723	pscJ	type III export protein PscJ	Protein secretion/export apparatus	0	0	0	1	0	0	0	0	0	0
gi|110645304|ref|NC_002516.2|	1864976	C	T	QRY	C88T	P30S	Missense	PA1724	pscK	type III export protein PscK	Protein secretion/export apparatus	0	0	0	0	0	0	0	0	1	0
gi|110645304|ref|NC_002516.2|	1867447	C	T	QRY	G1089A	R363R	Silent	PA1726	bglX	periplasmic beta-glucosidase	Carbon compound catabolism	0	0	0	0	0	1	0	0	0	0
gi|110645304|ref|NC_002516.2|	1867646	C	T	QRY	G890A	G297D	Missense	PA1726	bglX	periplasmic beta-glucosidase	Carbon compound catabolism	0	0	0	0	0	0	0	0	0	1
gi|110645304|ref|NC_002516.2|	1869996	G	A	QRY	C768T	N256N	Silent	PA1727	mucR	MucR	Motility & Attachment; Cell wall / LPS / capsule	0	0	0	1	0	0	0	0	0	0
gi|110645304|ref|NC_002516.2|	1870855	A	G	QRY	A->G		Intergenic	PA1727//PA1728	mucR//	92 upstream MucR//261 upstream hypothetical protein	Motility & Attachment; Cell wall / LPS / capsule//Hypothetical, unclassified, unknown	0	0	1	0	0	0	0	0	0	0
gi|110645304|ref|NC_002516.2|	1871636	G	A	QRY	G82A	D28N	Missense	PA1729		conserved hypothetical protein	Hypothetical, unclassified, unknown	1	0	0	0	0	0	0	0	0	0
gi|110645304|ref|NC_002516.2|	1871701	G	A	QRY	G147A	A49A	Silent	PA1729		conserved hypothetical protein	Hypothetical, unclassified, unknown	0	1	0	0	0	0	0	0	0	0
gi|110645304|ref|NC_002516.2|	1872726	C	T	QRY	C125T	A42V	Missense	PA1730		conserved hypothetical protein	Hypothetical, unclassified, unknown	0	0	1	0	0	0	0	0	0	0
gi|110645304|ref|NC_002516.2|	1873971	C	T	QRY	C1370T	S457F	Missense	PA1730		conserved hypothetical protein	Hypothetical, unclassified, unknown	0	0	0	0	0	1	0	0	0	0
gi|110645304|ref|NC_002516.2|	1874450	T	C	QRY	T434C	L145P	Missense	PA1731		conserved hypothetical protein	Hypothetical, unclassified, unknown	0	0	1	0	0	0	0	0	0	0
gi|110645304|ref|NC_002516.2|	1875571	C	T	QRY	C605T	A202V	Missense	PA1732		conserved hypothetical protein	Hypothetical, unclassified, unknown	0	0	1	0	0	0	0	0	0	0
gi|110645304|ref|NC_002516.2|	1876924	C	T	QRY	G486A	L162L	Silent	PA1734		hypothetical protein	Hypothetical, unclassified, unknown	0	1	0	0	0	0	0	0	0	0
gi|110645304|ref|NC_002516.2|	1878887	C	T	QRY	C->T		Intergenic	PA1735//PA1736	//	478 downstream hypothetical protein//93 upstream probable acyl-CoA thiolase	Membrane proteins//Putative enzymes	0	1	0	0	0	0	0	0	0	0
gi|110645304|ref|NC_002516.2|	1880349	A	G	QRY	A151G	I51V	Missense	PA1737		probable 3-hydroxyacyl-CoA dehydrogenase	Putative enzymes	1	0	0	0	0	0	0	0	0	1
gi|110645304|ref|NC_002516.2|	1882114	C	T	QRY	C1916T	T639I	Missense	PA1737		probable 3-hydroxyacyl-CoA dehydrogenase	Putative enzymes	0	1	0	0	0	0	0	0	0	0
gi|110645304|ref|NC_002516.2|	1885122	G	A	QRY	G468A	L156L	Silent	PA1740		hypothetical protein	Hypothetical, unclassified, unknown	0	0	0	0	1	0	0	0	0	0
gi|110645304|ref|NC_002516.2|	1885208	G	A	QRY	G554A	G185D	Missense	PA1740		hypothetical protein	Hypothetical, unclassified, unknown	0	1	0	0	0	0	0	0	0	0
gi|110645304|ref|NC_002516.2|	1886371	T	C	QRY	T94C	F32L	Missense	PA1742	Glutamine amidotransferase class I	pauD2		1	0	0	0	0	0	0	0	0	1
gi|110645304|ref|NC_002516.2|	1886512	A	G	QRY	A235G	T79A	Missense	PA1742	Glutamine amidotransferase class I	pauD2		0	1	0	0	0	0	0	0	0	0
gi|110645304|ref|NC_002516.2|	1887556	G	A	QRY	G->A		Intergenic	PA1744//PA1745	//	13 upstream hypothetical protein//142 downstream hypothetical protein	Hypothetical, unclassified, unknown//Hypothetical, unclassified, unknown	0	0	1	0	0	0	0	0	0	0
gi|110645304|ref|NC_002516.2|	1887758	G	A	QRY	C429T	Y143Y	Silent	PA1745		hypothetical protein	Hypothetical, unclassified, unknown	1	0	0	0	0	0	0	0	0	0
gi|110645304|ref|NC_002516.2|	1891054	G	A	QRY	C762T	D254D	Silent	PA1750		phospho-2-dehydro-3-deoxyheptonate aldolase	Amino acid biosynthesis and metabolism	0	0	0	0	0	0	0	0	1	0
gi|110645304|ref|NC_002516.2|	1891121	A	G	QRY	T695C	V232A	Missense	PA1750		phospho-2-dehydro-3-deoxyheptonate aldolase	Amino acid biosynthesis and metabolism	0	0	0	0	0	1	1	0	0	0
gi|110645304|ref|NC_002516.2|	1893225	G	A	QRY	G716A	G239D	Missense	PA1752		hypothetical protein	Hypothetical, unclassified, unknown	0	0	0	0	0	1	0	0	0	0
gi|110645304|ref|NC_002516.2|	1893462	C	T	QRY	C->T		Intergenic	PA1752//PA1753	//	5 downstream hypothetical protein//158 upstream conserved hypothetical protein	Hypothetical, unclassified, unknown//Hypothetical, unclassified, unknown	0	0	0	0	0	1	0	0	0	0
gi|110645304|ref|NC_002516.2|	1895455	C	T	QRY	G173A	G58D	Missense	PA1755		hypothetical protein	Hypothetical, unclassified, unknown	0	0	0	0	1	0	0	0	0	0
gi|110645304|ref|NC_002516.2|	1895633	G	A	QRY	G->A		Intergenic	PA1755//PA1756	//cysH	6 upstream hypothetical protein//59 downstream 3'-phosphoadenosine-5'-phosphosulfate reductase	Hypothetical, unclassified, unknown//Amino acid biosynthesis and metabolism	0	0	0	1	0	0	0	0	0	0
gi|110645304|ref|NC_002516.2|	1897160	C	T	QRY	C531T	R177R	Silent	PA1757	thrH	homoserine kinase	Amino acid biosynthesis and metabolism	1	0	0	0	0	0	0	0	0	0
gi|110645304|ref|NC_002516.2|	1897707	T	C	QRY	A945G	V315V	Silent	PA1758	pabB	para-aminobenzoate synthase component I	Biosynthesis of cofactors, prosthetic groups and carriers	0	0	0	1	0	0	0	0	0	0
gi|110645304|ref|NC_002516.2|	1899137	C	T	QRY	C322T	Q108_	Nonsense	PA1759		probable transcriptional regulator	Transcriptional regulators	0	0	1	0	0	0	0	0	0	0
gi|110645304|ref|NC_002516.2|	1902729	G	A	QRY	G1206A	R402R	Silent	PA1760		probable transcriptional regulator	Transcriptional regulators	1	0	0	0	0	0	0	0	0	0
gi|110645304|ref|NC_002516.2|	1903616	G	A	QRY	G2093A	R698Q	Missense	PA1760		probable transcriptional regulator	Transcriptional regulators	0	0	0	0	0	0	0	0	1	0
gi|110645304|ref|NC_002516.2|	1906886	G	A	QRY	G45A	V15V	Silent	PA1764		hypothetical protein	Hypothetical, unclassified, unknown	0	0	0	0	0	0	0	0	1	0
gi|110645304|ref|NC_002516.2|	1908077	C	T	QRY	C1236T	R412R	Silent	PA1764		hypothetical protein	Hypothetical, unclassified, unknown	0	1	0	0	0	0	0	0	0	0
gi|110645304|ref|NC_002516.2|	1908339	A	G	QRY	A1498G	T500A	Missense	PA1764		hypothetical protein	Hypothetical, unclassified, unknown	0	0	0	1	0	0	0	0	0	0
gi|110645304|ref|NC_002516.2|	1909198	C	T	QRY	C745T	P249S	Missense	PA1765		hypothetical protein	Hypothetical, unclassified, unknown	0	0	0	1	0	0	0	0	0	0
gi|110645304|ref|NC_002516.2|	1910085	G	A	QRY	C597T	D199D	Silent	PA1766		hypothetical protein	Hypothetical, unclassified, unknown	0	0	0	1	0	0	0	0	0	0
gi|110645304|ref|NC_002516.2|	1911918	G	A	QRY	C294T	T98T	Silent	PA1767		hypothetical protein	Membrane proteins	0	0	0	0	0	0	0	0	1	0
gi|110645304|ref|NC_002516.2|	1916609	C	T	QRY	C128T	T43I	Missense	PA1771	estX	EstX	Putative enzymes	1	0	0	0	0	0	0	0	0	0
gi|110645304|ref|NC_002516.2|	1919630	T	C	QRY	T52C	W18R	Missense	PA1775	cmpX	conserved cytoplasmic membrane protein, CmpX protein	Membrane proteins	0	0	1	0	0	0	0	0	0	0
gi|110645304|ref|NC_002516.2|	1920562	T	C	QRY	T->C		Intergenic	PA1775//PA1776	cmpX//sigX	159 downstream conserved cytoplasmic membrane protein, CmpX protein//6 upstream ECF sigma factor SigX	Membrane proteins//Transcriptional regulators	0	1	0	0	0	0	0	0	0	0
gi|110645304|ref|NC_002516.2|	1921139	A	G	QRY	A->G		Intergenic	PA1776//PA1777	sigX//oprF	74 downstream ECF sigma factor SigX//35 upstream Major porin and structural outer membrane porin OprF precursor	Transcriptional regulators//Membrane proteins; Transport of small molecules	0	0	0	1	0	0	0	0	0	0
gi|110645304|ref|NC_002516.2|	1921719	C	T	QRY	C546T	F182F	Silent	PA1777	oprF	Major porin and structural outer membrane porin OprF precursor	Membrane proteins; Transport of small molecules	0	1	0	0	0	0	0	0	0	0
gi|110645304|ref|NC_002516.2|	1921752	G	A	QRY	G579A	P193P	Silent	PA1777	oprF	Major porin and structural outer membrane porin OprF precursor	Membrane proteins; Transport of small molecules	1	0	0	0	0	0	0	0	0	0
gi|110645304|ref|NC_002516.2|	1923109	C	T	QRY	G2662A	G888S	Missense	PA1779		assimilatory nitrate reductase	Central intermediary metabolism	0	0	0	0	0	0	0	0	1	0
gi|110645304|ref|NC_002516.2|	1923493	C	T	QRY	G2278A	A760T	Missense	PA1779		assimilatory nitrate reductase	Central intermediary metabolism	0	0	0	1	0	0	0	0	0	0
gi|110645304|ref|NC_002516.2|	1925562	A	G	QRY	T209C	L70P	Missense	PA1779		assimilatory nitrate reductase	Central intermediary metabolism	0	0	0	0	0	0	0	0	1	0
gi|110645304|ref|NC_002516.2|	1928140	C	T	QRY	G487A	G163S	Missense	PA1781	nirB	P11	Central intermediary metabolism	1	0	0	0	0	0	0	0	0	0
gi|110645304|ref|NC_002516.2|	1928771	C	T	QRY	G116A	G39D	Missense	PA1781.1	P11	P11	Non-coding RNA gene	0	0	1	0	0	0	0	0	0	0
gi|110645304|ref|NC_002516.2|	1929104	G	A	QRY	C1386T	D462D	Silent	PA1782		probable serine/threonine-protein kinase	Adaptation, Protection	0	0	0	1	0	0	0	0	0	0
gi|110645304|ref|NC_002516.2|	1931406	G	C	QRY	C370G	P124A	Missense	PA1783	nasA	nitrate transporter	Membrane proteins; Transport of small molecules	0	0	0	0	0	0	1	0	0	0
gi|110645304|ref|NC_002516.2|	1931611	C	T	QRY	G165A	T55T	Silent	PA1783	nasA	nitrate transporter	Membrane proteins; Transport of small molecules	0	0	0	1	0	0	0	0	0	0
gi|110645304|ref|NC_002516.2|	1932115	G	A	QRY	G->A		Intergenic	PA1783//PA1784	nasA//	340 upstream nitrate transporter//14 downstream hypothetical protein	Membrane proteins; Transport of small molecules//Hypothetical, unclassified, unknown	0	0	0	0	0	0	0	0	1	0
gi|110645304|ref|NC_002516.2|	1932648	A	G	QRY	T177C	P59P	Silent	PA1784		hypothetical protein	Hypothetical, unclassified, unknown	0	0	1	0	0	0	0	0	0	0
gi|110645304|ref|NC_002516.2|	1932828	G	A	QRY	G->A		Intergenic	PA1784//PA1785	//	4 upstream hypothetical protein//226 downstream conserved hypothetical protein	Hypothetical, unclassified, unknown//Hypothetical, unclassified, unknown	0	0	0	0	0	1	0	0	0	0
gi|110645304|ref|NC_002516.2|	1933149	A	G	QRY	T484C	Y162H	Missense	PA1785		conserved hypothetical protein	Hypothetical, unclassified, unknown	0	0	0	0	0	0	0	0	0	1
gi|110645304|ref|NC_002516.2|	1933152	C	T	QRY	G481A	A161T	Missense	PA1785		conserved hypothetical protein	Hypothetical, unclassified, unknown	0	0	0	0	0	1	0	0	0	0
gi|110645304|ref|NC_002516.2|	1935538	G	A	QRY	C2107T	R703C	Missense	PA1787	acnB	aconitate hydratase 2	Energy metabolism	1	0	0	0	0	0	0	0	0	1
gi|110645304|ref|NC_002516.2|	1935754	G	A	QRY	C1891T	R631C	Missense	PA1787	acnB	aconitate hydratase 2	Energy metabolism	0	0	0	0	1	0	0	0	0	0
gi|110645304|ref|NC_002516.2|	1939636	C	T	QRY	C54T	P18P	Silent	PA1790		hypothetical protein	Hypothetical, unclassified, unknown	0	0	0	1	0	0	0	0	0	0
gi|110645304|ref|NC_002516.2|	1941870	C	T	QRY	G573A	L191L	Silent	PA1792		conserved hypothetical protein	Hypothetical, unclassified, unknown	0	1	0	0	0	0	0	0	0	0
gi|110645304|ref|NC_002516.2|	1942016	G	A	QRY	C427T	H143Y	Missense	PA1792		conserved hypothetical protein	Hypothetical, unclassified, unknown	0	0	0	0	0	0	0	0	1	0
gi|110645304|ref|NC_002516.2|	1945057	A	G	QRY	A311G	N104S	Missense	PA1795	cysS	cysteinyl-tRNA synthetase	Amino acid biosynthesis and metabolism; Translation, post-translational modification, degradation	0	0	0	0	0	1	0	0	0	0
gi|110645304|ref|NC_002516.2|	1947139	C	T	QRY	C->T		Intergenic	PA1796//PA1796.1	folD//	98 upstream tRNA-His//181 upstream tRNA-Arg	Translation, post-translational modification, degradation; Nucleotide biosynthesis and metabolism; Biosynthesis of cofactors, prosthetic groups and carriers//Non-coding RNA gene	0	1	0	0	0	0	0	0	0	0
gi|110645304|ref|NC_002516.2|	1953955	G	A	QRY	G1291A	E431K	Missense	PA1800	tig	trigger factor	Cell division; Chaperones & heat shock proteins	0	0	1	0	0	0	0	0	0	0
gi|110645304|ref|NC_002516.2|	1954509	C	T	QRY	C441T	G147G	Silent	PA1801	clpP	ClpP	Chaperones & heat shock proteins; Cell wall / LPS / capsule	0	0	1	0	0	0	0	0	0	0
gi|110645304|ref|NC_002516.2|	1956107	C	G	QRY	C->G		Intergenic	PA1802//PA1803	clpX//lon	12 downstream ClpX//120 upstream Lon protease	Chaperones & heat shock proteins; Cell wall / LPS / capsule//Adaptation, Protection; Translation, post-translational modification, degradation	0	0	0	0	0	1	1	0	0	0
gi|110645304|ref|NC_002516.2|	1956660	C	T	QRY	C434T	P145L	Missense	PA1803	lon	Lon protease	Adaptation, Protection; Translation, post-translational modification, degradation	0	0	1	0	0	0	0	0	0	0
gi|110645304|ref|NC_002516.2|	1956778	C	T	QRY	C552T	D184D	Silent	PA1803	lon	Lon protease	Adaptation, Protection; Translation, post-translational modification, degradation	0	1	0	0	0	0	0	0	0	0
gi|110645304|ref|NC_002516.2|	1957080	C	T	QRY	C854T	T285I	Missense	PA1803	lon	Lon protease	Adaptation, Protection; Translation, post-translational modification, degradation	0	0	0	0	0	0	0	0	1	0
gi|110645304|ref|NC_002516.2|	1957517	G	A	QRY	G1291A	D431N	Missense	PA1803	lon	Lon protease	Adaptation, Protection; Translation, post-translational modification, degradation	0	0	1	0	0	0	0	0	0	0
gi|110645304|ref|NC_002516.2|	1958185	C	T	QRY	C1959T	F653F	Silent	PA1803	lon	Lon protease	Adaptation, Protection; Translation, post-translational modification, degradation	0	0	1	0	0	0	0	0	0	0
gi|110645304|ref|NC_002516.2|	1960720	C	T	QRY	C1458T	N486N	Silent	PA1805	ppiD	peptidyl-prolyl cis-trans isomerase D	Translation, post-translational modification, degradation; Chaperones & heat shock proteins	0	0	0	0	0	1	0	0	0	0
gi|110645304|ref|NC_002516.2|	1963165	G	A	QRY	C492T	R164R	Silent	PA1807		probable ATP-binding component of ABC transporter	Transport of small molecules	0	0	0	1	0	0	0	0	0	0
gi|110645304|ref|NC_002516.2|	1964520	C	T	QRY	G158A	G53D	Missense	PA1808		probable permease of ABC transporter	Transport of small molecules	0	0	0	0	0	1	0	0	0	0
gi|110645304|ref|NC_002516.2|	1964584	C	T	QRY	G94A	V32I	Missense	PA1808		probable permease of ABC transporter	Transport of small molecules	0	0	0	0	0	0	0	0	0	1
gi|110645304|ref|NC_002516.2|	1966796	C	T	QRY	G823A	V275I	Missense	PA1810		probable binding protein component of ABC transporter	Transport of small molecules	0	1	0	0	0	0	0	0	0	0
gi|110645304|ref|NC_002516.2|	1967110	C	T	QRY	G509A	R170H	Missense	PA1810		probable binding protein component of ABC transporter	Transport of small molecules	0	0	1	0	0	0	0	0	0	0
gi|110645304|ref|NC_002516.2|	1967193	G	A	QRY	C426T	F142F	Silent	PA1810		probable binding protein component of ABC transporter	Transport of small molecules	0	0	0	0	0	1	0	0	0	0
gi|110645304|ref|NC_002516.2|	1968351	C	T	QRY	G1094A	R365H	Missense	PA1811		probable solute-binding protein	Transport of small molecules	0	0	0	0	0	1	0	0	0	0
gi|110645304|ref|NC_002516.2|	1968959	C	T	QRY	G486A	P162P	Silent	PA1811		probable solute-binding protein	Transport of small molecules	0	0	0	0	0	0	0	0	1	0
gi|110645304|ref|NC_002516.2|	1971381	C	T	QRY	G713A	G238D	Missense	PA1813		probable hydroxyacylglutathione hydrolase	Adaptation, Protection; Putative enzymes	0	0	0	1	0	0	0	0	0	0
gi|110645304|ref|NC_002516.2|	1972254	G	A	QRY	G60A	R20R	Silent	PA1814		hypothetical protein	Hypothetical, unclassified, unknown	0	1	0	0	0	0	0	0	0	0
gi|110645304|ref|NC_002516.2|	1972673	C	T	QRY	C479T	P160L	Missense	PA1814		hypothetical protein	Hypothetical, unclassified, unknown	0	0	0	1	0	0	0	0	0	0
gi|110645304|ref|NC_002516.2|	1973499	C	T	QRY	C30T	T10T	Silent	PA1816	dnaQ	DNA polymerase III, epsilon chain	Nucleotide biosynthesis and metabolism	0	0	0	0	0	1	0	0	0	0
gi|110645304|ref|NC_002516.2|	1975434	A	G	QRY	A614G	E205G	Missense	PA1818	ldcA	lysine-specific pyridoxal 5'-phosphate-dependent carboxylase, LdcA	Amino acid biosynthesis and metabolism	0	0	1	0	0	0	0	0	0	0
gi|110645304|ref|NC_002516.2|	1977407	A	G	QRY	A308G	N103S	Missense	PA1819		probable amino acid permease	Membrane proteins; Transport of small molecules	0	0	0	0	0	0	0	0	0	1
gi|110645304|ref|NC_002516.2|	1977550	G	A	QRY	G451A	V151M	Missense	PA1819		probable amino acid permease	Membrane proteins; Transport of small molecules	0	0	0	0	0	1	0	0	0	0
gi|110645304|ref|NC_002516.2|	1979392	C	T	QRY	G550A	D184N	Missense	PA1820	nhaB	sodium/proton antiporter NhaB	Membrane proteins; Transport of small molecules	1	0	0	0	0	0	0	0	0	0
gi|110645304|ref|NC_002516.2|	1981457	G	A	QRY	G441A	P147P	Silent	PA1822	fimL	hypothetical protein	Motility & Attachment	0	0	0	0	0	0	1	0	0	0
gi|110645304|ref|NC_002516.2|	1981509	C	T	QRY	C493T	R165W	Missense	PA1822	fimL	hypothetical protein	Motility & Attachment	0	0	0	1	0	0	0	0	0	0
gi|110645304|ref|NC_002516.2|	1982081	C	T	QRY	C1065T	L355L	Silent	PA1822	fimL	hypothetical protein	Motility & Attachment	0	0	0	1	0	0	0	0	0	0
gi|110645304|ref|NC_002516.2|	1982092	G	A	QRY	G1076A	G359D	Missense	PA1822	fimL	hypothetical protein	Motility & Attachment	0	0	0	1	0	0	0	0	0	0
gi|110645304|ref|NC_002516.2|	1987288	A	G	QRY	T469C	F157L	Missense	PA1828		probable short-chain dehydrogenase	Putative enzymes	0	0	0	1	0	0	0	0	0	0
gi|110645304|ref|NC_002516.2|	1988771	G	A	QRY	C81T	A27A	Silent	PA1829		hypothetical protein	Putative enzymes	0	0	0	1	0	0	0	0	0	0
gi|110645304|ref|NC_002516.2|	1988830	T	C	QRY	A22G	T8A	Missense	PA1829		hypothetical protein	Putative enzymes	0	0	0	0	0	0	0	0	1	0
gi|110645304|ref|NC_002516.2|	1989624	C	T	QRY	G571A	A191T	Missense	PA1831		hypothetical protein	Hypothetical, unclassified, unknown	1	0	0	0	0	0	0	0	0	1
gi|110645304|ref|NC_002516.2|	1990547	C	T	QRY	C120T	G40G	Silent	PA1832		probable protease	Putative enzymes	0	0	0	1	0	0	0	0	0	0
gi|110645304|ref|NC_002516.2|	1990827	G	A	QRY	G400A	G134S	Missense	PA1832		probable protease	Putative enzymes	0	1	0	0	0	0	0	0	0	0
gi|110645304|ref|NC_002516.2|	1993278	C	T	QRY	C695T	A232V	Missense	PA1834		hypothetical protein	Hypothetical, unclassified, unknown	1	0	0	0	0	0	0	0	0	1
gi|110645304|ref|NC_002516.2|	1994059	C	T	QRY	C39T	A13A	Silent	PA1836		probable transcriptional regulator	Transcriptional regulators	1	0	0	0	0	0	0	0	0	0
gi|110645304|ref|NC_002516.2|	1994104	C	T	QRY	C84T	I28I	Silent	PA1836		probable transcriptional regulator	Transcriptional regulators	0	0	0	0	0	1	0	0	0	0
gi|110645304|ref|NC_002516.2|	1994339	C	T	QRY	C319T	R107C	Missense	PA1836		probable transcriptional regulator	Transcriptional regulators	0	0	0	0	0	1	0	0	0	0
gi|110645304|ref|NC_002516.2|	1994696	G	A	QRY	C469T	P157S	Missense	PA1837		hypothetical protein	Hypothetical, unclassified, unknown	0	0	0	0	0	0	0	0	1	0
gi|110645304|ref|NC_002516.2|	1995291	C	T	QRY	G1516A	A506T	Missense	PA1838	cysI	sulfite reductase	Central intermediary metabolism	0	0	1	0	0	0	0	0	0	0
gi|110645304|ref|NC_002516.2|	1998316	C	T	QRY	G234A	S78S	Silent	PA1839		hypothetical protein	Hypothetical, unclassified, unknown	1	0	0	0	0	0	0	0	0	0
gi|110645304|ref|NC_002516.2|	1999148	G	A	QRY	G186A	L62L	Silent	PA1841		hypothetical protein	Hypothetical, unclassified, unknown	0	1	0	0	0	0	0	0	0	0
gi|110645304|ref|NC_002516.2|	1999611	C	T	QRY	G264A	A88A	Silent	PA1842		hypothetical protein	Hypothetical, unclassified, unknown	0	0	0	1	0	0	0	0	0	0
gi|110645304|ref|NC_002516.2|	2001479	C	T	QRY	G2115A	G705G	Silent	PA1843	metH	methionine synthase	Amino acid biosynthesis and metabolism	0	0	0	0	0	1	1	0	0	0
gi|110645304|ref|NC_002516.2|	2001594	C	T	QRY	G2000A	R667H	Missense	PA1843	metH	methionine synthase	Amino acid biosynthesis and metabolism	0	0	0	0	1	0	0	0	0	0
gi|110645304|ref|NC_002516.2|	2002103	C	T	QRY	G1491A	Q497Q	Silent	PA1843	metH	methionine synthase	Amino acid biosynthesis and metabolism	1	0	0	0	0	0	0	0	0	1
gi|110645304|ref|NC_002516.2|	2005253	C	T	QRY	C->T		Intergenic	PA1845//PA1846	//cti	361 upstream hypothetical protein//1 upstream cis/trans isomerase	Hypothetical, unclassified, unknown//Fatty acid and phospholipid metabolism	0	0	1	0	0	0	0	0	0	0
gi|110645304|ref|NC_002516.2|	2006228	C	T	QRY	C975T	A325A	Silent	PA1846	cti	cis/trans isomerase	Fatty acid and phospholipid metabolism	0	0	0	0	0	1	0	0	0	0
gi|110645304|ref|NC_002516.2|	2008236	A	G	QRY	A572G	N191S	Missense	PA1847		conserved hypothetical protein	Hypothetical, unclassified, unknown	0	0	0	1	0	0	0	0	0	0
gi|110645304|ref|NC_002516.2|	2008584	G	A	QRY	C894T	F298F	Silent	PA1848		probable major facilitator superfamily (MFS) transporter	Membrane proteins; Transport of small molecules	0	0	0	0	0	0	0	0	1	0
gi|110645304|ref|NC_002516.2|	2010082	G	A	QRY	C670T	P224S	Missense	PA1850		probable transcriptional regulator	Transcriptional regulators	0	0	1	0	0	0	0	0	0	0
gi|110645304|ref|NC_002516.2|	2011004	T	C	QRY	T5C	L2P	Missense	PA1851		hypothetical protein	Membrane proteins	0	1	0	0	0	0	0	0	0	0
gi|110645304|ref|NC_002516.2|	2011085	G	A	QRY	G86A	R29Q	Missense	PA1851		hypothetical protein	Membrane proteins	0	0	0	0	0	0	0	0	1	0
gi|110645304|ref|NC_002516.2|	2011234	A	G	QRY	A235G	S79G	Missense	PA1851		hypothetical protein	Membrane proteins	0	0	0	0	0	0	0	0	1	0
gi|110645304|ref|NC_002516.2|	2015122	C	T	QRY	G15A	L5L	Silent	PA1855		hypothetical protein	Hypothetical, unclassified, unknown	0	0	0	1	0	0	0	0	0	0
gi|110645304|ref|NC_002516.2|	2015565	C	G	QRY	G1017C	L339L	Silent	PA1856		probable cytochrome oxidase subunit	Putative enzymes	0	0	0	1	0	0	0	0	0	0
gi|110645304|ref|NC_002516.2|	2015568	C	G	QRY	G1014C	S338S	Silent	PA1856		probable cytochrome oxidase subunit	Putative enzymes	0	0	0	1	0	0	0	0	0	0
gi|110645304|ref|NC_002516.2|	2015570	A	C	QRY	T1012G	S338A	Missense	PA1856		probable cytochrome oxidase subunit	Putative enzymes	0	0	0	1	0	0	0	0	0	0
gi|110645304|ref|NC_002516.2|	2015577	C	G	QRY	G1005C	T335T	Silent	PA1856		probable cytochrome oxidase subunit	Putative enzymes	0	0	0	1	0	0	0	0	0	0
gi|110645304|ref|NC_002516.2|	2015669	A	G	QRY	T913C	L305L	Silent	PA1856		probable cytochrome oxidase subunit	Putative enzymes	0	0	0	1	0	0	0	0	0	0
gi|110645304|ref|NC_002516.2|	2015682	T	G	QRY	A900C	G300G	Silent	PA1856		probable cytochrome oxidase subunit	Putative enzymes	0	0	0	1	0	0	0	0	0	0
gi|110645304|ref|NC_002516.2|	2015727	T	C	QRY	A855G	A285A	Silent	PA1856		probable cytochrome oxidase subunit	Putative enzymes	0	0	0	1	0	0	0	0	0	0
gi|110645304|ref|NC_002516.2|	2016754	C	T	QRY	C->T		Intergenic	PA1856//PA1857	//	173 upstream probable cytochrome oxidase subunit//174 downstream conserved hypothetical protein	Putative enzymes//Membrane proteins	0	0	1	0	0	0	0	0	0	0
gi|110645304|ref|NC_002516.2|	2017054	G	C	QRY	C798G	G266G	Silent	PA1857		conserved hypothetical protein	Membrane proteins	0	0	0	0	0	1	0	0	0	0
gi|110645304|ref|NC_002516.2|	2018587	C	T	QRY	G208A	A70T	Missense	PA1858	str	streptomycin 3''-phosphotransferase	Antibiotic resistance and susceptibility	0	0	0	1	0	1	1	0	1	0
gi|110645304|ref|NC_002516.2|	2020419	A	G	QRY	A644G	D215G	Missense	PA1860		hypothetical protein	Putative enzymes	0	0	0	1	0	0	0	0	0	0
gi|110645304|ref|NC_002516.2|	2021485	G	A	QRY	C226T	H76Y	Missense	PA1861	modC	molybdenum transport protein ModC	Transport of small molecules	0	0	1	0	0	0	0	0	0	0
gi|110645304|ref|NC_002516.2|	2022424	C	T	QRY	G743A	G248D	Missense	PA1863	modA	molybdate-binding periplasmic protein precursor ModA	Transport of small molecules	0	1	0	0	0	0	0	0	0	0
gi|110645304|ref|NC_002516.2|	2023994	G	A	QRY	G->A		Intergenic	PA1864//PA1865	//	63 upstream probable transcriptional regulator//71 upstream hypothetical protein	Transcriptional regulators//Hypothetical, unclassified, unknown	0	0	1	0	0	0	0	0	0	0
gi|110645304|ref|NC_002516.2|	2025228	C	T	QRY	C1164T	G388G	Silent	PA1865		hypothetical protein	Hypothetical, unclassified, unknown	0	0	0	0	0	1	0	0	0	0
gi|110645304|ref|NC_002516.2|	2025861	C	T	QRY	C125T	A42V	Missense	PA1866		hypothetical protein	Hypothetical, unclassified, unknown	0	0	0	0	0	1	0	0	0	0
gi|110645304|ref|NC_002516.2|	2026551	T	C	QRY	T815C	V272A	Missense	PA1866		hypothetical protein	Hypothetical, unclassified, unknown	0	0	0	0	0	1	0	0	0	0
gi|110645304|ref|NC_002516.2|	2030708	A	G	QRY	A1741G	T581A	Missense	PA1868	xqhA	secretion protein XqhA	Protein secretion/export apparatus	0	0	1	0	0	0	0	0	0	0
gi|110645304|ref|NC_002516.2|	2030891	G	A	QRY	G1924A	V642I	Missense	PA1868	xqhA	secretion protein XqhA	Protein secretion/export apparatus	0	0	0	0	0	0	0	0	1	0
gi|110645304|ref|NC_002516.2|	2034545	C	T	QRY	G313A	V105M	Missense	PA1872		hypothetical protein	Hypothetical, unclassified, unknown	0	0	1	0	0	0	0	0	0	0
gi|110645304|ref|NC_002516.2|	2037988	C	T	QRY	C1548T	S516S	Silent	PA1874		hypothetical protein	Hypothetical, unclassified, unknown; Antibiotic resistance and susceptibility	0	0	0	0	0	1	0	0	0	0
gi|110645304|ref|NC_002516.2|	2041672	C	T	QRY	C5232T	N1744N	Silent	PA1874		hypothetical protein	Hypothetical, unclassified, unknown; Antibiotic resistance and susceptibility	1	0	1	1	1	1	1	1	1	1
gi|110645304|ref|NC_002516.2|	2041822	T	C	QRY	T5382C	N1794N	Silent	PA1874		hypothetical protein	Hypothetical, unclassified, unknown; Antibiotic resistance and susceptibility	1	0	1	1	1	1	1	1	1	1
gi|110645304|ref|NC_002516.2|	2042080	G	A	QRY	G5640A	E1880E	Silent	PA1874		hypothetical protein	Hypothetical, unclassified, unknown; Antibiotic resistance and susceptibility	1	0	1	1	1	1	1	1	1	1
gi|110645304|ref|NC_002516.2|	2042817	C	T	QRY	C6377T	A2126V	Missense	PA1874		hypothetical protein	Hypothetical, unclassified, unknown; Antibiotic resistance and susceptibility	0	0	0	1	0	0	0	0	0	0
gi|110645304|ref|NC_002516.2|	2044016	A	G	QRY	A170G	D57G	Missense	PA1875		probable outer membrane protein precursor	Protein secretion/export apparatus; Hypothetical, unclassified, unknown; Antibiotic resistance and susceptibility	0	0	1	0	0	0	0	0	0	0
gi|110645304|ref|NC_002516.2|	2045560	C	T	QRY	C447T	Y149Y	Silent	PA1876		probable ATP-binding/permease fusion ABC transporter	Secreted Factors (toxins, enzymes, alginate); Protein secretion/export apparatus; Transport of small molecules; Antibiotic resistance and susceptibility	0	0	0	0	0	0	0	0	1	0
gi|110645304|ref|NC_002516.2|	2045723	G	A	QRY	G610A	D204N	Missense	PA1876		probable ATP-binding/permease fusion ABC transporter	Secreted Factors (toxins, enzymes, alginate); Protein secretion/export apparatus; Transport of small molecules; Antibiotic resistance and susceptibility	1	0	0	0	0	0	0	0	0	0
gi|110645304|ref|NC_002516.2|	2047983	G	A	QRY	G709A	V237I	Missense	PA1877		probable secretion protein	Protein secretion/export apparatus; Antibiotic resistance and susceptibility	0	0	0	0	0	0	1	0	0	0
gi|110645304|ref|NC_002516.2|	2050034	C	T	QRY	G2111A	G704D	Missense	PA1880		probable oxidoreductase	Putative enzymes	0	0	0	0	0	0	1	0	0	0
gi|110645304|ref|NC_002516.2|	2050207	G	A	QRY	C1938T	G646G	Silent	PA1880		probable oxidoreductase	Putative enzymes	0	1	0	0	0	0	0	0	0	0
gi|110645304|ref|NC_002516.2|	2053486	G	A	QRY	G210A	L70L	Silent	PA1883		probable NADH-ubiquinone/plastoquinone oxidoreductase	Energy metabolism	0	0	0	0	0	0	0	0	1	0
gi|110645304|ref|NC_002516.2|	2056809	G	A	QRY	G1899A	M633I	Missense	PA1886	polB	DNA polymerase II	DNA replication, recombination, modification and repair	1	0	0	0	0	0	0	0	0	0
gi|110645304|ref|NC_002516.2|	2059790	G	A	QRY	G222A	E74E	Silent	PA1889		hypothetical protein	Hypothetical, unclassified, unknown	0	0	0	0	0	0	0	0	1	0
gi|110645304|ref|NC_002516.2|	2060432	C	T	QRY	C864T	G288G	Silent	PA1889		hypothetical protein	Hypothetical, unclassified, unknown	0	0	0	0	0	0	1	0	0	0
gi|110645304|ref|NC_002516.2|	2065260	T	C	QRY	A286G	T96A	Missense	PA1894		hypothetical protein	Hypothetical, unclassified, unknown	1	0	0	0	0	0	0	0	0	0
gi|110645304|ref|NC_002516.2|	2065797	A	G	QRY	T971C	V324A	Missense	PA1895		hypothetical protein	Membrane proteins	0	0	1	0	0	0	0	0	0	0
gi|110645304|ref|NC_002516.2|	2066828	G	A	QRY	C1128T	F376F	Silent	PA1896		hypothetical protein	Hypothetical, unclassified, unknown	1	0	0	0	0	0	0	0	0	0
gi|110645304|ref|NC_002516.2|	2069028	A	G	QRY	A->G		Intergenic	PA1897//PA1898	//qscR	300 upstream hypothetical protein//462 upstream quorum-sensing control repressor	Hypothetical, unclassified, unknown; Membrane proteins//Transcriptional regulators	0	0	0	0	0	1	0	0	0	0
gi|110645304|ref|NC_002516.2|	2069839	C	T	QRY	C350T	P117L	Missense	PA1898	qscR	quorum-sensing control repressor	Transcriptional regulators	0	0	1	0	0	0	0	0	0	0
gi|110645304|ref|NC_002516.2|	2071143	A	G	QRY	A459G	P153P	Silent	PA1899	phzA2	probable phenazine biosynthesis protein	Secreted Factors (toxins, enzymes, alginate)	0	0	0	0	0	0	0	0	1	0
gi|110645304|ref|NC_002516.2|	2071181	C	T	QRY	C->T		Intergenic	PA1899//PA1900	phzA2//phzB2	8 downstream probable phenazine biosynthesis protein//28 upstream probable phenazine biosynthesis protein	Secreted Factors (toxins, enzymes, alginate)//Secreted Factors (toxins, enzymes, alginate)	1	1	1	1	1	1	1	1	0	1
gi|110645304|ref|NC_002516.2|	2077079	C	T	QRY	G505A	G169R	Missense	PA1906		hypothetical protein	Hypothetical, unclassified, unknown	0	0	1	0	0	0	0	0	0	0
gi|110645304|ref|NC_002516.2|	2079064	C	T	QRY	G203A	C68Y	Missense	PA1907		hypothetical protein	Hypothetical, unclassified, unknown	0	0	1	0	0	0	0	0	0	0
gi|110645304|ref|NC_002516.2|	2082992	C	T	QRY	G1276A	A426T	Missense	PA1910	femA	ferric-mycobactin receptor, FemA	Transport of small molecules; Transcriptional regulators	1	0	0	0	0	0	0	0	0	1
gi|110645304|ref|NC_002516.2|	2083085	A	G	QRY	T1183C	S395P	Missense	PA1910	femA	ferric-mycobactin receptor, FemA	Transport of small molecules; Transcriptional regulators	0	0	0	0	0	0	0	0	1	0
gi|110645304|ref|NC_002516.2|	2084030	C	T	QRY	G238A	A80T	Missense	PA1910	femA	ferric-mycobactin receptor, FemA	Transport of small molecules; Transcriptional regulators	0	0	0	1	0	0	0	0	0	0
gi|110645304|ref|NC_002516.2|	2084692	C	T	QRY	G735A	M245I	Missense	PA1911	femR	sigma factor regulator, FemR	Membrane proteins; Transcriptional regulators	0	0	0	0	0	1	0	0	0	0
gi|110645304|ref|NC_002516.2|	2085350	T	C	QRY	A77G	D26G	Missense	PA1911	femR	sigma factor regulator, FemR	Membrane proteins; Transcriptional regulators	0	1	0	0	0	0	0	0	0	0
gi|110645304|ref|NC_002516.2|	2085773	G	A	QRY	C157T	R53W	Missense	PA1912	femI	ECF sigma factor, FemI	Transcriptional regulators	0	0	0	0	0	0	0	0	1	0
gi|110645304|ref|NC_002516.2|	2090862	A	G	QRY	T584C	V195A	Missense	PA1916		probable amino acid permease	Transport of small molecules	0	0	0	1	0	0	0	0	0	0
gi|110645304|ref|NC_002516.2|	2093400	C	T	QRY	C->T		Intergenic	PA1918//PA1919	//nrdG	150 upstream hypothetical protein//44 downstream class III (anaerobic) ribonucleoside-triphosphate reductase activating protein, 'activase', NrdG	Putative enzymes//Nucleotide biosynthesis and metabolism	1	0	1	0	1	0	0	1	0	1
gi|110645304|ref|NC_002516.2|	2093807	C	T	QRY	G336A	R112R	Silent	PA1919	nrdG	class III (anaerobic) ribonucleoside-triphosphate reductase activating protein, 'activase', NrdG	Nucleotide biosynthesis and metabolism	0	0	0	0	0	0	0	0	0	1
gi|110645304|ref|NC_002516.2|	2093811	G	A	QRY	C332T	A111V	Missense	PA1919	nrdG	class III (anaerobic) ribonucleoside-triphosphate reductase activating protein, 'activase', NrdG	Nucleotide biosynthesis and metabolism	0	0	0	0	0	1	0	0	0	0
gi|110645304|ref|NC_002516.2|	2094413	G	A	QRY	C1944T	G648G	Silent	PA1920	nrdD	class III (anaerobic) ribonucleoside-triphosphate reductase subunit, NrdD	Nucleotide biosynthesis and metabolism	0	0	0	0	0	1	0	0	0	0
gi|110645304|ref|NC_002516.2|	2097571	C	T	QRY	C81T	C27C	Silent	PA1922		probable TonB-dependent receptor	Transport of small molecules	0	0	0	0	0	0	0	0	1	0
gi|110645304|ref|NC_002516.2|	2098937	A	G	QRY	A1447G	T483A	Missense	PA1922		probable TonB-dependent receptor	Transport of small molecules	0	0	1	0	0	0	0	0	0	0
gi|110645304|ref|NC_002516.2|	2100060	C	T	QRY	C609T	I203I	Silent	PA1923		hypothetical protein	Biosynthesis of cofactors, prosthetic groups and carriers	0	1	0	0	0	0	0	0	0	0
gi|110645304|ref|NC_002516.2|	2105013	C	T	QRY	C417T	D139D	Silent	PA1926		conserved hypothetical protein	Hypothetical, unclassified, unknown	0	0	0	0	0	0	0	0	1	0
gi|110645304|ref|NC_002516.2|	2105100	C	T	QRY	C504T	S168S	Silent	PA1926		conserved hypothetical protein	Hypothetical, unclassified, unknown	0	0	0	0	0	0	0	0	1	0
gi|110645304|ref|NC_002516.2|	2107243	G	A	QRY	G664A	A222T	Missense	PA1927	metE	5-methyltetrahydropteroyltriglutamate-homocysteine S-methyltransferase	Amino acid biosynthesis and metabolism	0	0	1	0	0	0	0	0	0	0
gi|110645304|ref|NC_002516.2|	2108936	G	A	QRY	G->A		Intergenic	PA1927//PA1928	metE//rimJ	56 downstream 5-methyltetrahydropteroyltriglutamate-homocysteine S-methyltransferase//6 downstream ribosomal protein alanine acetyltransferase	Amino acid biosynthesis and metabolism//Translation, post-translational modification, degradation	0	0	0	0	0	0	0	0	0	1
gi|110645304|ref|NC_002516.2|	2110101	A	G	QRY	A->G		Intergenic	PA1929//PA1930	//	247 upstream hypothetical protein//125 upstream probable chemotaxis transducer	Hypothetical, unclassified, unknown//Adaptation, Protection; Chemotaxis	0	0	0	1	0	0	0	0	0	0
gi|110645304|ref|NC_002516.2|	2110845	A	G	QRY	A620G	H207R	Missense	PA1930		probable chemotaxis transducer	Adaptation, Protection; Chemotaxis	0	0	0	0	0	0	0	0	1	0
gi|110645304|ref|NC_002516.2|	2123023	G	A	QRY	C696T	N232N	Silent	PA1940		hypothetical protein	Hypothetical, unclassified, unknown	0	0	1	0	0	0	0	0	0	0
gi|110645304|ref|NC_002516.2|	2123144	C	T	QRY	G575A	G192D	Missense	PA1940		hypothetical protein	Hypothetical, unclassified, unknown	0	0	1	0	0	0	0	0	0	0
gi|110645304|ref|NC_002516.2|	2125738	C	T	QRY	G55A	V19I	Missense	PA1941		hypothetical protein	Hypothetical, unclassified, unknown	0	1	0	0	0	0	0	0	0	0
gi|110645304|ref|NC_002516.2|	2127176	G	A	QRY	C318T	R106R	Silent	PA1943		hypothetical protein	Hypothetical, unclassified, unknown	1	0	0	0	0	0	0	0	0	0
gi|110645304|ref|NC_002516.2|	2127204	G	A	QRY	C290T	A97V	Missense	PA1943		hypothetical protein	Hypothetical, unclassified, unknown	0	0	0	0	0	1	0	0	0	0
gi|110645304|ref|NC_002516.2|	2127668	C	T	QRY	C->T		Intergenic	PA1943//PA1944	//	175 upstream hypothetical protein//16 upstream hypothetical protein	Hypothetical, unclassified, unknown//Hypothetical, unclassified, unknown	1	0	0	0	0	0	0	0	0	0
gi|110645304|ref|NC_002516.2|	2127886	G	A	QRY	G203A	G68E	Missense	PA1944		hypothetical protein	Hypothetical, unclassified, unknown	0	0	1	0	0	0	0	0	0	0
gi|110645304|ref|NC_002516.2|	2129610	A	G	QRY	A304G	T102A	Missense	PA1945		probable transcriptional regulator	Transcriptional regulators	0	0	1	0	0	0	0	0	0	0
gi|110645304|ref|NC_002516.2|	2130090	C	T	QRY	C784T	R262W	Missense	PA1945		probable transcriptional regulator	Transcriptional regulators	0	0	0	1	0	0	0	0	0	0
gi|110645304|ref|NC_002516.2|	2130138	G	A	QRY	G832A	A278T	Missense	PA1945		probable transcriptional regulator	Transcriptional regulators	0	0	1	0	0	0	0	0	0	0
gi|110645304|ref|NC_002516.2|	2131578	C	T	QRY	C725T	S242L	Missense	PA1946	rbsB	binding protein component precursor of ABC ribose transporter	Transport of small molecules	0	0	0	0	0	0	0	0	1	0
gi|110645304|ref|NC_002516.2|	2133957	C	T	QRY	C567T	A189A	Silent	PA1948	rbsC	membrane protein component of ABC ribose transporter	Transport of small molecules	0	0	0	0	0	1	0	0	0	0
gi|110645304|ref|NC_002516.2|	2139411	C	T	QRY	G966A	L322L	Silent	PA1954		hypothetical protein	Hypothetical, unclassified, unknown	0	0	0	0	0	0	0	0	0	1
gi|110645304|ref|NC_002516.2|	2140082	C	T	QRY	G295A	A99T	Missense	PA1954		hypothetical protein	Hypothetical, unclassified, unknown	0	0	0	1	0	0	0	0	0	0
gi|110645304|ref|NC_002516.2|	2141748	A	G	QRY	A->G		Intergenic	PA1956//PA1957	//	261 upstream hypothetical protein//42 downstream hypothetical protein	Hypothetical, unclassified, unknown//Hypothetical, unclassified, unknown	0	0	1	0	0	0	0	0	0	0
gi|110645304|ref|NC_002516.2|	2144151	C	T	QRY	C75T	D25D	Silent	PA1960		hypothetical protein	Membrane proteins	0	0	0	0	0	1	0	0	0	0
gi|110645304|ref|NC_002516.2|	2145086	G	A	QRY	C660T	R220R	Silent	PA1961		probable transcriptional regulator	Transcriptional regulators	0	0	0	0	0	1	0	0	0	0
gi|110645304|ref|NC_002516.2|	2145458	G	A	QRY	C288T	R96R	Silent	PA1961		probable transcriptional regulator	Transcriptional regulators	0	0	0	0	0	1	0	0	0	0
gi|110645304|ref|NC_002516.2|	2145766	A	G	QRY	A->G		Intergenic	PA1961//PA1962	//azoR2	21 upstream probable transcriptional regulator//128 upstream FMN-dependent NADH-azoreductase 2, AzoR2	Transcriptional regulators//Putative enzymes	0	0	1	0	0	0	0	0	0	0
gi|110645304|ref|NC_002516.2|	2146339	C	T	QRY	C446T	T149I	Missense	PA1962	azoR2	FMN-dependent NADH-azoreductase 2, AzoR2	Putative enzymes	0	1	0	0	0	0	0	0	0	0
gi|110645304|ref|NC_002516.2|	2147189	G	A	QRY	C1338T	R446R	Silent	PA1964		probable ATP-binding component of ABC transporter	Transport of small molecules	1	1	1	0	1	1	1	1	1	1
gi|110645304|ref|NC_002516.2|	2148900	G	A	QRY	G47A	G16D	Missense	PA1965		hypothetical protein	Hypothetical, unclassified, unknown	0	1	0	0	0	0	0	0	0	0
gi|110645304|ref|NC_002516.2|	2150136	C	T	QRY	G229A	A77T	Missense	PA1967		hypothetical protein	Hypothetical, unclassified, unknown	0	0	1	0	0	0	0	0	0	0
gi|110645304|ref|NC_002516.2|	2150167	C	T	QRY	G198A	L66L	Silent	PA1967		hypothetical protein	Hypothetical, unclassified, unknown	0	0	0	0	0	0	0	0	1	0
gi|110645304|ref|NC_002516.2|	2150180	C	T	QRY	G185A	G62D	Missense	PA1967		hypothetical protein	Hypothetical, unclassified, unknown	0	0	0	1	0	0	0	0	0	0
gi|110645304|ref|NC_002516.2|	2152925	C	T	QRY	G144A	L48L	Silent	PA1971	braZ	branched chain amino acid transporter BraZ	Transport of small molecules	0	0	0	1	0	0	0	0	0	0
gi|110645304|ref|NC_002516.2|	2153369	A	G	QRY	A->G		Intergenic	PA1971//PA1972	braZ//	301 upstream branched chain amino acid transporter BraZ//225 upstream conserved hypothetical protein	Transport of small molecules//Membrane proteins	0	0	0	1	0	0	0	0	0	0
gi|110645304|ref|NC_002516.2|	2154587	G	A	QRY	G994A	V332I	Missense	PA1972		conserved hypothetical protein	Membrane proteins	0	0	0	0	0	0	0	0	1	0
gi|110645304|ref|NC_002516.2|	2156137	T	C	QRY	T764C	L255P	Missense	PA1973	pqqF	pyrroloquinoline quinone biosynthesis protein F	Biosynthesis of cofactors, prosthetic groups and carriers	0	0	0	0	0	0	0	0	1	0
gi|110645304|ref|NC_002516.2|	2159818	C	T	QRY	C549T	G183G	Silent	PA1975		hypothetical protein	Hypothetical, unclassified, unknown	0	0	0	1	0	0	0	0	0	0
gi|110645304|ref|NC_002516.2|	2162659	C	T	QRY	C2297T	A766V	Missense	PA1976	ercS'	ErcS'	Two-component regulatory systems	0	1	0	0	0	0	0	0	0	0
gi|110645304|ref|NC_002516.2|	2166788	G	A	QRY	C440T	A147V	Missense	PA1981		hypothetical protein	Hypothetical, unclassified, unknown	0	0	0	0	0	1	0	0	0	0
gi|110645304|ref|NC_002516.2|	2171298	C	T	QRY	C1311T	R437R	Silent	PA1984	exaC	NAD+ dependent aldehyde dehydrogenase ExaC	Putative enzymes	1	1	1	0	1	1	1	1	1	1
gi|110645304|ref|NC_002516.2|	2171691	A	G	QRY	A->G		Intergenic	PA1984//PA1985	exaC//pqqA	183 downstream NAD+ dependent aldehyde dehydrogenase ExaC//174 upstream pyrroloquinoline quinone biosynthesis protein A	Putative enzymes//Biosynthesis of cofactors, prosthetic groups and carriers	1	0	0	0	0	0	0	0	0	0
gi|110645304|ref|NC_002516.2|	2172198	C	T	QRY	C210T	L70L	Silent	PA1986	pqqB	pyrroloquinoline quinone biosynthesis protein B	Biosynthesis of cofactors, prosthetic groups and carriers	0	1	0	0	0	0	0	0	0	0
gi|110645304|ref|NC_002516.2|	2174366	C	T	QRY	C455T	A152V	Missense	PA1989	pqqE	pyrroloquinoline quinone biosynthesis protein E	Biosynthesis of cofactors, prosthetic groups and carriers	0	0	0	0	0	0	0	0	1	0
gi|110645304|ref|NC_002516.2|	2175426	C	T	QRY	C365T	A122V	Missense	PA1990	pqqH	PqqH	Putative enzymes	0	0	1	0	0	0	0	0	0	0
gi|110645304|ref|NC_002516.2|	2175464	C	T	QRY	C403T	P135S	Missense	PA1990	pqqH	PqqH	Putative enzymes	0	0	0	0	0	0	0	0	1	0
gi|110645304|ref|NC_002516.2|	2176287	C	T	QRY	C1226T	T409I	Missense	PA1990	pqqH	PqqH	Putative enzymes	0	0	0	1	0	0	0	0	0	0
gi|110645304|ref|NC_002516.2|	2177912	C	T	QRY	C939T	I313I	Silent	PA1991		probable iron-containing alcohol dehydrogenase	Putative enzymes	1	0	0	0	0	0	0	0	0	0
gi|110645304|ref|NC_002516.2|	2179545	C	T	QRY	C1425T	T475T	Silent	PA1992	ercS	ErcS	Two-component regulatory systems	0	0	1	0	0	0	0	0	0	0
gi|110645304|ref|NC_002516.2|	2180972	A	G	QRY	T85C	F29L	Missense	PA1993		probable major facilitator superfamily (MFS) transporter	Membrane proteins; Transport of small molecules	0	0	0	1	0	0	0	0	0	0
gi|110645304|ref|NC_002516.2|	2183407	A	G	QRY	T1001C	V334A	Missense	PA1997		probable AMP-binding enzyme	Putative enzymes	0	0	0	0	0	1	0	0	0	0
gi|110645304|ref|NC_002516.2|	2183672	A	G	QRY	T736C	W246R	Missense	PA1997		probable AMP-binding enzyme	Putative enzymes	0	0	0	1	0	0	0	0	0	0
gi|110645304|ref|NC_002516.2|	2186553	C	T	QRY	C294T	D98D	Silent	PA2000	dhcB	DhcB, dehydrocarnitine CoA transferase, subunit B	Amino acid biosynthesis and metabolism; Carbon compound catabolism	0	0	0	0	0	1	0	0	0	0
gi|110645304|ref|NC_002516.2|	2186835	C	T	QRY	C576T	P192P	Silent	PA2000	dhcB	DhcB, dehydrocarnitine CoA transferase, subunit B	Amino acid biosynthesis and metabolism; Carbon compound catabolism	0	0	0	0	0	1	0	0	0	0
gi|110645304|ref|NC_002516.2|	2188929	G	A	QRY	G471A	L157L	Silent	PA2002		conserved hypothetical protein	Hypothetical, unclassified, unknown; Membrane proteins	0	0	1	0	0	0	0	0	0	0
gi|110645304|ref|NC_002516.2|	2193248	G	A	QRY	C742T	Q248_	Nonsense	PA2005		probable transcriptional regulator	Transcriptional regulators	0	0	0	1	0	0	0	0	0	0
gi|110645304|ref|NC_002516.2|	2195261	G	A	QRY	C150T	A50A	Silent	PA2006		probable major facilitator superfamily (MFS) transporter	Membrane proteins; Transport of small molecules	0	0	0	1	0	0	0	0	0	0
gi|110645304|ref|NC_002516.2|	2195503	C	T	QRY	G630A	P210P	Silent	PA2007	maiA	maleylacetoacetate isomerase	Carbon compound catabolism	0	0	0	0	0	1	0	0	0	0
gi|110645304|ref|NC_002516.2|	2201867	G	A	QRY	C786T	G262G	Silent	PA2012	liuD	methylcrotonyl-CoA carboxylase, alpha-subunit (biotin-containing)	Carbon compound catabolism	0	0	0	0	0	0	0	0	1	0
gi|110645304|ref|NC_002516.2|	2210947	C	T	QRY	G360A	S120S	Silent	PA2018		Resistance-Nodulation-Cell Division (RND) multidrug efflux transporter	Transport of small molecules; Membrane proteins; Antibiotic resistance and susceptibility	0	1	0	0	0	0	0	0	0	0
gi|110645304|ref|NC_002516.2|	2211364	G	A	QRY	C1149T	A383A	Silent	PA2019		Resistance-Nodulation-Cell Division (RND) multidrug efflux membrane fusion protein precursor	Transport of small molecules; Antibiotic resistance and susceptibility	0	1	0	0	0	0	0	0	0	0
gi|110645304|ref|NC_002516.2|	2212870	G	A	QRY	G194A	R65H	Missense	PA2020		probable transcriptional regulator	Transcriptional regulators	1	0	0	0	0	0	0	0	0	0
gi|110645304|ref|NC_002516.2|	2216446	C	T	QRY	G98A	R33Q	Missense	PA2024		probable ring-cleaving dioxygenase	Putative enzymes	0	0	0	0	0	0	0	0	1	0
gi|110645304|ref|NC_002516.2|	2216728	C	T	QRY	C41T	S14L	Missense	PA2025	gor	glutathione reductase	Amino acid biosynthesis and metabolism; Biosynthesis of cofactors, prosthetic groups and carriers	0	0	0	0	0	1	0	0	0	0
gi|110645304|ref|NC_002516.2|	2216844	C	T	QRY	C157T	L53L	Silent	PA2025	gor	glutathione reductase	Amino acid biosynthesis and metabolism; Biosynthesis of cofactors, prosthetic groups and carriers	0	0	0	0	0	0	0	0	1	0
gi|110645304|ref|NC_002516.2|	2217478	C	T	QRY	C791T	P264L	Missense	PA2025	gor	glutathione reductase	Amino acid biosynthesis and metabolism; Biosynthesis of cofactors, prosthetic groups and carriers	0	1	0	0	0	0	0	0	0	0
gi|110645304|ref|NC_002516.2|	2217603	C	T	QRY	C916T	R306C	Missense	PA2025	gor	glutathione reductase	Amino acid biosynthesis and metabolism; Biosynthesis of cofactors, prosthetic groups and carriers	0	0	1	0	0	0	0	0	0	0
gi|110645304|ref|NC_002516.2|	2217804	C	T	QRY	C1117T	R373W	Missense	PA2025	gor	glutathione reductase	Amino acid biosynthesis and metabolism; Biosynthesis of cofactors, prosthetic groups and carriers	0	0	0	0	0	0	0	0	1	0
gi|110645304|ref|NC_002516.2|	2223999	C	T	QRY	C196T	R66C	Missense	PA2034		hypothetical protein	Hypothetical, unclassified, unknown	0	0	1	0	0	0	0	0	0	0
gi|110645304|ref|NC_002516.2|	2224915	G	A	QRY	C1230T	R410R	Silent	PA2035		probable decarboxylase	Putative enzymes	1	0	0	0	0	0	0	0	0	0
gi|110645304|ref|NC_002516.2|	2225824	C	T	QRY	G321A	V107V	Silent	PA2035		probable decarboxylase	Putative enzymes	0	1	0	0	0	0	0	0	0	0
gi|110645304|ref|NC_002516.2|	2232920	C	T	QRY	C699T	I233I	Silent	PA2041		Amino acid permease	Transport of small molecules; Carbon compound catabolism	1	0	0	0	0	0	0	0	0	0
gi|110645304|ref|NC_002516.2|	2232952	G	A	QRY	G731A	G244D	Missense	PA2041		Amino acid permease	Transport of small molecules; Carbon compound catabolism	0	0	0	0	0	0	1	0	0	0
gi|110645304|ref|NC_002516.2|	2233125	G	A	QRY	G904A	A302T	Missense	PA2041		Amino acid permease	Transport of small molecules; Carbon compound catabolism	1	0	0	0	0	0	0	0	0	0
gi|110645304|ref|NC_002516.2|	2233546	G	A	QRY	G1325A	R442H	Missense	PA2041		Amino acid permease	Transport of small molecules; Carbon compound catabolism	0	0	0	1	0	0	0	0	0	0
gi|110645304|ref|NC_002516.2|	2235038	C	T	QRY	C959T	A320V	Missense	PA2042		probable transporter (membrane subunit)	Transport of small molecules	1	0	0	0	0	0	0	0	0	0
gi|110645304|ref|NC_002516.2|	2235342	C	T	QRY	C->T		Intergenic	PA2042//PA2043	//	33 downstream probable transporter (membrane subunit)//88 upstream hypothetical protein	Transport of small molecules//Hypothetical, unclassified, unknown	0	0	0	0	0	1	0	0	0	0
gi|110645304|ref|NC_002516.2|	2237889	G	A	QRY	C478T	P160S	Missense	PA2044		hypothetical protein	Hypothetical, unclassified, unknown	1	0	0	0	0	0	0	0	0	0
gi|110645304|ref|NC_002516.2|	2239540	C	T	QRY	C->T		Intergenic	PA2046//PA2047	//	273 upstream hypothetical protein//762 downstream probable transcriptional regulator	Hypothetical, unclassified, unknown//Transcriptional regulators	0	0	1	0	0	0	0	0	0	0
gi|110645304|ref|NC_002516.2|	2240414	G	A	QRY	C878T	A293V	Missense	PA2047		probable transcriptional regulator	Transcriptional regulators	0	0	0	0	0	1	0	0	0	0
gi|110645304|ref|NC_002516.2|	2241223	G	A	QRY	C69T	N23N	Silent	PA2047		probable transcriptional regulator	Transcriptional regulators	0	0	0	1	0	0	0	0	0	0
gi|110645304|ref|NC_002516.2|	2242898	C	T	QRY	G706A	G236S	Missense	PA2049		hypothetical protein	Hypothetical, unclassified, unknown	0	0	1	0	0	0	0	0	0	0
gi|110645304|ref|NC_002516.2|	2243607	C	T	QRY	C->T		Intergenic	PA2049//PA2050	//	4 upstream hypothetical protein//885 upstream probable sigma-70 factor, ECF subfamily	Hypothetical, unclassified, unknown//Transcriptional regulators	0	0	0	0	0	0	0	0	1	0
gi|110645304|ref|NC_002516.2|	2244120	C	T	QRY	C->T		Intergenic	PA2049//PA2050	//	517 upstream hypothetical protein//372 upstream probable sigma-70 factor, ECF subfamily	Hypothetical, unclassified, unknown//Transcriptional regulators	0	0	0	0	0	0	0	0	1	0
gi|110645304|ref|NC_002516.2|	2246029	A	G	QRY	T428C	V143A	Missense	PA2052	cynS	cyanate lyase	Central intermediary metabolism	0	0	1	0	0	0	0	0	0	0
gi|110645304|ref|NC_002516.2|	2246667	G	A	QRY	C492T	P164P	Silent	PA2053	cynT	carbonate dehydratase	Central intermediary metabolism	0	0	1	0	0	0	0	0	0	0
gi|110645304|ref|NC_002516.2|	2247427	G	A	QRY	G155A	G52D	Missense	PA2054	cynR	transcriptional regulator CynR	Transcriptional regulators	0	0	0	0	0	0	1	0	0	0
gi|110645304|ref|NC_002516.2|	2247950	C	T	QRY	C678T	I226I	Silent	PA2054	cynR	transcriptional regulator CynR	Transcriptional regulators	0	0	0	0	0	1	0	0	0	0
gi|110645304|ref|NC_002516.2|	2248925	C	T	QRY	G658A	G220S	Missense	PA2055		probable major facilitator superfamily (MFS) transporter	Membrane proteins; Antibiotic resistance and susceptibility; Transport of small molecules	0	0	0	0	0	0	0	0	1	0
gi|110645304|ref|NC_002516.2|	2250492	C	T	QRY	C800T	P267L	Missense	PA2056		probable transcriptional regulator	Transcriptional regulators	0	0	0	0	0	0	0	0	0	1
gi|110645304|ref|NC_002516.2|	2251888	G	A	QRY	G614A	R205Q	Missense	PA2057		hypothetical protein	Hypothetical, unclassified, unknown	0	0	1	0	0	0	0	0	0	0
gi|110645304|ref|NC_002516.2|	2253895	C	T	QRY	C77T	T26M	Missense	PA2058		probable binding protein component of ABC transporter	Transport of small molecules	0	0	0	1	0	0	0	0	0	0
gi|110645304|ref|NC_002516.2|	2255177	C	T	QRY	C1359T	N453N	Silent	PA2058		probable binding protein component of ABC transporter	Transport of small molecules	0	0	0	1	0	0	0	0	0	0
gi|110645304|ref|NC_002516.2|	2256165	C	T	QRY	C537T	V179V	Silent	PA2059		probable permease of ABC transporter	Membrane proteins; Transport of small molecules	0	1	0	0	0	0	0	0	0	0
gi|110645304|ref|NC_002516.2|	2257248	G	A	QRY	G545A	W182_	Nonsense	PA2060		probable permease of ABC transporter	Transport of small molecules	1	0	0	0	0	0	0	0	0	0
gi|110645304|ref|NC_002516.2|	2258206	C	T	QRY	C485T	A162V	Missense	PA2061		probable ATP-binding component of ABC transporter	Transport of small molecules	0	0	0	0	0	1	0	0	0	0
gi|110645304|ref|NC_002516.2|	2259821	C	T	QRY	C344T	A115V	Missense	PA2062		probable pyridoxal-phosphate dependent enzyme	Putative enzymes	0	0	0	0	0	1	0	0	0	0
gi|110645304|ref|NC_002516.2|	2260205	C	T	QRY	C728T	T243I	Missense	PA2062		probable pyridoxal-phosphate dependent enzyme	Putative enzymes	0	0	0	0	0	1	0	0	0	0
gi|110645304|ref|NC_002516.2|	2261700	C	T	QRY	C839T	A280V	Missense	PA2063		hypothetical protein	Hypothetical, unclassified, unknown	0	0	0	0	0	1	0	0	0	0
gi|110645304|ref|NC_002516.2|	2264572	C	T	QRY	G406A	G136S	Missense	PA2065	pcoA	copper resistance protein A precursor	Adaptation, Protection	0	1	0	0	0	0	0	0	0	0
gi|110645304|ref|NC_002516.2|	2265003	G	A	QRY	G->A		Intergenic	PA2065//PA2066	pcoA//	26 upstream copper resistance protein A precursor//123 downstream hypothetical protein	Adaptation, Protection//Hypothetical, unclassified, unknown	0	0	0	0	0	1	0	0	0	0
gi|110645304|ref|NC_002516.2|	2265659	G	A	QRY	C106T	R36W	Missense	PA2066		hypothetical protein	Hypothetical, unclassified, unknown	0	0	1	0	0	0	0	0	0	0
gi|110645304|ref|NC_002516.2|	2267842	G	A	QRY	C1521T	A507A	Silent	PA2069		probable carbamoyl transferase	Putative enzymes	1	0	0	0	0	0	0	0	0	0
gi|110645304|ref|NC_002516.2|	2267881	T	C	QRY	A1482G	P494P	Silent	PA2069		probable carbamoyl transferase	Putative enzymes	1	1	1	1	1	0	1	1	1	1
gi|110645304|ref|NC_002516.2|	2274399	C	T	QRY	C1940T	P647L	Missense	PA2071	fusA2	elongation factor G	Translation, post-translational modification, degradation	0	0	0	0	0	1	0	0	0	0
gi|110645304|ref|NC_002516.2|	2276642	C	T	QRY	C1903T	R635C	Missense	PA2072		conserved hypothetical protein	Membrane proteins	0	0	0	0	0	0	0	0	1	0
gi|110645304|ref|NC_002516.2|	2277803	T	C	QRY	T252C	G84G	Silent	PA2073		probable transporter (membrane subunit)	Transport of small molecules	1	1	1	1	1	0	1	1	1	1
gi|110645304|ref|NC_002516.2|	2279614	A	G	QRY	A633G	E211E	Silent	PA2074		hypothetical protein	Hypothetical, unclassified, unknown	0	0	0	0	0	1	0	0	0	0
gi|110645304|ref|NC_002516.2|	2280568	G	A	QRY	C1011T	V337V	Silent	PA2075		hypothetical protein	Hypothetical, unclassified, unknown	0	0	0	0	0	0	0	0	1	0
gi|110645304|ref|NC_002516.2|	2282087	C	T	QRY	C->T		Intergenic	PA2075//PA2076	//	509 upstream hypothetical protein//393 upstream probable transcriptional regulator	Hypothetical, unclassified, unknown//Transcriptional regulators	0	0	1	0	0	0	0	0	0	0
gi|110645304|ref|NC_002516.2|	2282135	C	T	QRY	C->T		Intergenic	PA2075//PA2076	//	557 upstream hypothetical protein//345 upstream probable transcriptional regulator	Hypothetical, unclassified, unknown//Transcriptional regulators	0	0	0	0	0	1	0	0	0	0
gi|110645304|ref|NC_002516.2|	2284341	T	C	QRY	A983G	N328S	Missense	PA2077		hypothetical protein	Hypothetical, unclassified, unknown	0	0	0	1	0	0	0	0	0	0
gi|110645304|ref|NC_002516.2|	2287339	G	A	QRY	G->A		Intergenic	PA2078//PA2079	//	102 upstream hypothetical protein//184 downstream probable amino acid permease	Hypothetical, unclassified, unknown//Transport of small molecules	0	0	0	0	0	0	0	0	1	0
gi|110645304|ref|NC_002516.2|	2288775	G	A	QRY	C155T	P52L	Missense	PA2079		probable amino acid permease	Transport of small molecules	1	0	0	0	0	0	0	0	0	0
gi|110645304|ref|NC_002516.2|	2291215	G	A	QRY	G103A	A35T	Missense	PA2082		probable transcriptional regulator	Transcriptional regulators	1	0	0	0	0	0	0	0	0	0
gi|110645304|ref|NC_002516.2|	2291253	G	A	QRY	G141A	G47G	Silent	PA2082		probable transcriptional regulator	Transcriptional regulators	0	0	0	0	0	1	0	0	0	0
gi|110645304|ref|NC_002516.2|	2292053	G	A	QRY	G263A	C88Y	Missense	PA2083		probable ring-hydroxylating dioxygenase subunit	Carbon compound catabolism	0	0	0	1	0	0	0	0	0	0
gi|110645304|ref|NC_002516.2|	2293346	C	T	QRY	C194T	A65V	Missense	PA2084		probable asparagine synthetase	Amino acid biosynthesis and metabolism	0	1	0	0	0	0	0	0	0	0
gi|110645304|ref|NC_002516.2|	2295845	G	A	QRY	G313A	G105S	Missense	PA2086		probable epoxide hydrolase	Carbon compound catabolism	0	0	1	0	0	0	0	0	0	0
gi|110645304|ref|NC_002516.2|	2296438	G	A	QRY	G7A	A3T	Missense	PA2087		hypothetical protein	Hypothetical, unclassified, unknown	1	0	0	0	0	0	0	0	0	0
gi|110645304|ref|NC_002516.2|	2296553	A	G	QRY	A122G	D41G	Missense	PA2087		hypothetical protein	Hypothetical, unclassified, unknown	0	0	0	0	0	1	0	0	0	0
gi|110645304|ref|NC_002516.2|	2298320	C	T	QRY	C309T	Y103Y	Silent	PA2089		hypothetical protein	Hypothetical, unclassified, unknown	0	0	0	0	0	0	0	0	1	0
gi|110645304|ref|NC_002516.2|	2298712	G	A	QRY	G701A	G234E	Missense	PA2089		hypothetical protein	Hypothetical, unclassified, unknown	0	0	0	0	0	0	0	0	1	0
gi|110645304|ref|NC_002516.2|	2300207	C	T	QRY	C2196T	N732N	Silent	PA2089		hypothetical protein	Hypothetical, unclassified, unknown	0	0	1	0	0	0	0	0	0	0
gi|110645304|ref|NC_002516.2|	2300318	C	T	QRY	C2307T	S769S	Silent	PA2089		hypothetical protein	Hypothetical, unclassified, unknown	0	0	0	0	0	1	0	0	0	0
gi|110645304|ref|NC_002516.2|	2301096	G	A	QRY	G421A	A141T	Missense	PA2090		hypothetical protein	Hypothetical, unclassified, unknown	1	0	0	0	0	0	0	0	0	0
gi|110645304|ref|NC_002516.2|	2303422	G	A	QRY	G401A	G134D	Missense	PA2092		probable major facilitator superfamily (MFS) transporter	Membrane proteins; Transport of small molecules	0	0	0	0	0	0	0	0	0	1
gi|110645304|ref|NC_002516.2|	2304930	G	A	QRY	G107A	R36H	Missense	PA2094		probable transmembrane sensor	Membrane proteins; Transcriptional regulators	0	0	0	1	0	1	1	0	1	0
gi|110645304|ref|NC_002516.2|	2305076	G	A	QRY	G253A	V85I	Missense	PA2094		probable transmembrane sensor	Membrane proteins; Transcriptional regulators	0	0	0	0	0	0	0	0	1	0
gi|110645304|ref|NC_002516.2|	2306822	G	A	QRY	C989T	T330M	Missense	PA2096		probable transcriptional regulator	Transcriptional regulators	1	0	0	0	0	0	0	0	0	1
gi|110645304|ref|NC_002516.2|	2308600	A	G	QRY	A644G	K215R	Missense	PA2097		probable flavin-binding monooxygenase	Carbon compound catabolism	0	1	0	0	0	0	0	0	0	0
gi|110645304|ref|NC_002516.2|	2319897	C	T	QRY	C1103T	P368L	Missense	PA2108		probable decarboxylase	Putative enzymes	0	0	1	0	0	0	0	0	0	0
gi|110645304|ref|NC_002516.2|	2320365	A	G	QRY	A1571G	D524G	Missense	PA2108		probable decarboxylase	Putative enzymes	0	0	1	0	0	0	0	0	0	0
gi|110645304|ref|NC_002516.2|	2320383	C	T	QRY	C1589T	A530V	Missense	PA2108		probable decarboxylase	Putative enzymes	0	0	1	0	0	0	0	0	0	0
gi|110645304|ref|NC_002516.2|	2320705	C	T	QRY	G358A	E120K	Missense	PA2109		hypothetical protein	Hypothetical, unclassified, unknown	0	0	1	0	0	0	0	0	0	0
gi|110645304|ref|NC_002516.2|	2323259	A	G	QRY	T263C	L88P	Missense	PA2112		conserved hypothetical protein	Hypothetical, unclassified, unknown	1	0	0	0	0	0	0	0	0	0
gi|110645304|ref|NC_002516.2|	2323775	G	A	QRY	C1009T	L337L	Silent	PA2113	opdO	pyroglutamate porin OpdO	Transport of small molecules; Membrane proteins	0	0	0	1	0	0	0	0	0	0
gi|110645304|ref|NC_002516.2|	2326004	G	A	QRY	C76T	R26C	Missense	PA2114		probable major facilitator superfamily (MFS) transporter	Membrane proteins; Transport of small molecules	0	0	0	0	0	0	0	0	1	0
gi|110645304|ref|NC_002516.2|	2326555	C	T	QRY	C222T	T74T	Silent	PA2115		probable transcriptional regulator	Transcriptional regulators	1	0	0	0	0	0	0	0	0	0
gi|110645304|ref|NC_002516.2|	2329107	A	G	QRY	T50C	V17A	Missense	PA2117		hypothetical protein	Hypothetical, unclassified, unknown	0	0	0	0	0	0	0	0	1	0
gi|110645304|ref|NC_002516.2|	2337124	C	T	QRY	C916T	R306C	Missense	PA2124		probable dehydrogenase	Putative enzymes	0	0	0	0	0	0	0	0	1	0
gi|110645304|ref|NC_002516.2|	2339037	C	T	QRY	C1170T	T390T	Silent	PA2125		probable aldehyde dehydrogenase	Putative enzymes	0	1	0	0	0	0	0	0	0	0
gi|110645304|ref|NC_002516.2|	2343715	A	G	QRY	A584G	Q195R	Missense	PA2129	cupA2	chaperone CupA2	Motility & Attachment; Chaperones & heat shock proteins	0	0	1	0	0	0	0	0	0	0
gi|110645304|ref|NC_002516.2|	2343791	C	T	QRY	C660T	A220A	Silent	PA2129	cupA2	chaperone CupA2	Motility & Attachment; Chaperones & heat shock proteins	0	0	0	1	0	0	0	0	0	0
gi|110645304|ref|NC_002516.2|	2345597	A	G	QRY	A1736G	Q579R	Missense	PA2130	cupA3	usher CupA3	Motility & Attachment	0	1	0	0	0	0	0	0	0	0
gi|110645304|ref|NC_002516.2|	2347513	A	G	QRY	A1037G	N346S	Missense	PA2131	cupA4	fimbrial subunit CupA4	Motility & Attachment	0	0	1	0	0	0	0	0	0	0
gi|110645304|ref|NC_002516.2|	2348134	C	T	QRY	C307T	R103C	Missense	PA2132	cupA5	chaperone CupA5	Motility & Attachment; Chaperones & heat shock proteins	0	0	0	0	0	0	0	0	1	0
gi|110645304|ref|NC_002516.2|	2348571	C	T	QRY	C34T	H12Y	Missense	PA2133		hypothetical protein	Hypothetical, unclassified, unknown	0	0	0	0	0	1	0	0	0	0
gi|110645304|ref|NC_002516.2|	2348586	G	A	QRY	G49A	A17T	Missense	PA2133		hypothetical protein	Hypothetical, unclassified, unknown	1	0	0	0	0	0	0	0	0	0
gi|110645304|ref|NC_002516.2|	2349568	A	G	QRY	A81G	G27G	Silent	PA2134		hypothetical protein	Hypothetical, unclassified, unknown	0	0	0	0	0	1	1	0	0	0
gi|110645304|ref|NC_002516.2|	2351576	G	A	QRY	G->A		Intergenic	PA2135//PA2136	//	123 downstream probable transporter//330 downstream hypothetical protein	Membrane proteins; Transport of small molecules//Hypothetical, unclassified, unknown	0	0	0	0	0	0	0	0	1	0
gi|110645304|ref|NC_002516.2|	2353652	C	T	QRY	C567T	P189P	Silent	PA2138		probable ATP-dependent DNA ligase	DNA replication, recombination, modification and repair	0	0	0	0	0	0	0	0	1	0
gi|110645304|ref|NC_002516.2|	2354934	G	A	QRY	G1849A	V617I	Missense	PA2138		probable ATP-dependent DNA ligase	DNA replication, recombination, modification and repair	0	1	0	0	0	0	0	0	0	0
gi|110645304|ref|NC_002516.2|	2355585	C	T	QRY	C2500T	R834W	Missense	PA2138		probable ATP-dependent DNA ligase	DNA replication, recombination, modification and repair	0	0	0	1	0	0	0	0	0	0
gi|110645304|ref|NC_002516.2|	2357354	C	T	QRY	C642T	I214I	Silent	PA2142		probable short-chain dehydrogenase	Putative enzymes	0	0	0	0	1	0	0	0	0	0
gi|110645304|ref|NC_002516.2|	2357628	C	T	QRY	C->T		Intergenic	PA2142//PA2143	//	55 downstream probable short-chain dehydrogenase//396 upstream hypothetical protein	Putative enzymes//Hypothetical, unclassified, unknown	0	0	0	1	0	0	0	0	0	0
gi|110645304|ref|NC_002516.2|	2363076	T	C	QRY	T1123C	F375L	Missense	PA2147	katE	catalase HPII	Adaptation, Protection	0	0	0	1	0	0	0	0	0	0
gi|110645304|ref|NC_002516.2|	2365117	G	A	QRY	G37A	G13S	Missense	PA2150		conserved hypothetical protein	Hypothetical, unclassified, unknown	0	0	0	0	0	1	0	0	0	0
gi|110645304|ref|NC_002516.2|	2368618	T	C	QRY	T508C	Y170H	Missense	PA2152		probable trehalose synthase	Putative enzymes	0	0	1	0	0	0	0	0	0	0
gi|110645304|ref|NC_002516.2|	2368859	T	C	QRY	T749C	L250P	Missense	PA2152		probable trehalose synthase	Putative enzymes	0	0	0	1	0	0	0	0	0	0
gi|110645304|ref|NC_002516.2|	2369480	A	G	QRY	A1370G	N457S	Missense	PA2152		probable trehalose synthase	Putative enzymes	0	0	0	0	0	1	0	0	0	0
gi|110645304|ref|NC_002516.2|	2371082	G	A	QRY	G2972A	R991H	Missense	PA2152		probable trehalose synthase	Putative enzymes	0	1	0	0	0	0	0	0	0	0
gi|110645304|ref|NC_002516.2|	2372050	C	T	QRY	C641T	A214V	Missense	PA2153	glgB	1,4-alpha-glucan branching enzyme	Energy metabolism	0	0	1	0	0	0	0	0	0	0
gi|110645304|ref|NC_002516.2|	2372118	G	A	QRY	G709A	D237N	Missense	PA2153	glgB	1,4-alpha-glucan branching enzyme	Energy metabolism	1	0	0	0	0	0	0	0	0	0
gi|110645304|ref|NC_002516.2|	2372715	G	A	QRY	G1306A	G436S	Missense	PA2153	glgB	1,4-alpha-glucan branching enzyme	Energy metabolism	0	1	0	0	0	0	0	0	0	0
gi|110645304|ref|NC_002516.2|	2374620	G	A	QRY	C1188T	G396G	Silent	PA2155		probable phospholipase	Putative enzymes	1	0	0	0	0	0	0	0	0	0
gi|110645304|ref|NC_002516.2|	2374838	G	A	QRY	C970T	Q324_	Nonsense	PA2155		probable phospholipase	Putative enzymes	0	0	0	1	0	0	0	0	0	0
gi|110645304|ref|NC_002516.2|	2374856	C	T	QRY	G952A	D318N	Missense	PA2155		probable phospholipase	Putative enzymes	0	0	0	0	0	0	0	0	1	0
gi|110645304|ref|NC_002516.2|	2375967	G	A	QRY	C575T	A192V	Missense	PA2156		conserved hypothetical protein	Hypothetical, unclassified, unknown	0	0	0	1	0	0	0	0	0	0
gi|110645304|ref|NC_002516.2|	2376462	G	A	QRY	C80T	P27L	Missense	PA2156		conserved hypothetical protein	Hypothetical, unclassified, unknown	0	0	0	0	0	1	0	0	0	0
gi|110645304|ref|NC_002516.2|	2376478	G	A	QRY	C64T	R22W	Missense	PA2156		conserved hypothetical protein	Hypothetical, unclassified, unknown	0	0	0	0	0	1	0	0	0	0
gi|110645304|ref|NC_002516.2|	2376727	G	A	QRY	C750T	D250D	Silent	PA2157		hypothetical protein	Hypothetical, unclassified, unknown	0	1	0	0	0	0	0	0	0	0
gi|110645304|ref|NC_002516.2|	2376779	C	T	QRY	G698A	G233D	Missense	PA2157		hypothetical protein	Hypothetical, unclassified, unknown	0	0	1	0	0	0	0	0	0	0
gi|110645304|ref|NC_002516.2|	2377945	G	A	QRY	C783T	S261S	Silent	PA2158		probable alcohol dehydrogenase (Zn-dependent)	Putative enzymes	0	1	0	0	0	0	0	0	0	0
gi|110645304|ref|NC_002516.2|	2380097	T	C	QRY	A1364G	N455S	Missense	PA2160		probable glycosyl hydrolase	Putative enzymes	0	0	1	0	0	0	0	0	0	0
gi|110645304|ref|NC_002516.2|	2380171	C	T	QRY	G1290A	P430P	Silent	PA2160		probable glycosyl hydrolase	Putative enzymes	0	0	0	0	0	1	0	0	0	0
gi|110645304|ref|NC_002516.2|	2380431	C	T	QRY	G1030A	E344K	Missense	PA2160		probable glycosyl hydrolase	Putative enzymes	0	0	0	0	0	0	0	0	1	0
gi|110645304|ref|NC_002516.2|	2382114	C	T	QRY	G2442A	P814P	Silent	PA2162		probable glycosyl hydrolase	Putative enzymes	0	0	1	0	0	0	0	0	0	0
gi|110645304|ref|NC_002516.2|	2384243	C	T	QRY	G313A	D105N	Missense	PA2162		probable glycosyl hydrolase	Putative enzymes	0	0	0	0	0	0	0	0	1	0
gi|110645304|ref|NC_002516.2|	2386766	G	A	QRY	C1581T	D527D	Silent	PA2164		probable glycosyl hydrolase	Putative enzymes	0	0	0	1	0	0	0	0	0	0
gi|110645304|ref|NC_002516.2|	2389511	C	T	QRY	G377A	G126D	Missense	PA2165		probable glycogen synthase	Energy metabolism	1	0	0	0	0	0	0	0	0	0
gi|110645304|ref|NC_002516.2|	2391250	C	T	QRY	C302T	P101L	Missense	PA2167		hypothetical protein	Hypothetical, unclassified, unknown	0	1	0	0	0	0	0	0	0	0
gi|110645304|ref|NC_002516.2|	2392162	C	T	QRY	C120T	S40S	Silent	PA2168		hypothetical protein	Hypothetical, unclassified, unknown	0	0	0	0	1	0	0	0	0	0
gi|110645304|ref|NC_002516.2|	2393100	G	A	QRY	G156A	A52A	Silent	PA2169		hypothetical protein	Hypothetical, unclassified, unknown	0	0	0	1	0	0	0	0	0	0
gi|110645304|ref|NC_002516.2|	2393212	A	G	QRY	A268G	T90A	Missense	PA2169		hypothetical protein	Hypothetical, unclassified, unknown	0	0	1	0	0	0	0	0	0	0
gi|110645304|ref|NC_002516.2|	2395115	C	T	QRY	C934T	H312Y	Missense	PA2172		hypothetical protein	Hypothetical, unclassified, unknown	0	0	0	1	0	0	0	0	0	0
gi|110645304|ref|NC_002516.2|	2396828	G	A	QRY	C56T	A19V	Missense	PA2175		hypothetical protein	Hypothetical, unclassified, unknown	0	0	0	0	0	0	0	0	1	0
gi|110645304|ref|NC_002516.2|	2398059	A	G	QRY	A491G	Q164R	Missense	PA2177		probable sensor/response regulator hybrid	Two-component regulatory systems	0	0	0	1	0	0	0	0	0	0
gi|110645304|ref|NC_002516.2|	2403078	A	G	QRY	A->G		Intergenic	PA2180//PA2181	//	113 upstream hypothetical protein//73 upstream hypothetical protein	Hypothetical, unclassified, unknown//Hypothetical, unclassified, unknown	0	0	0	1	0	0	0	0	0	0
gi|110645304|ref|NC_002516.2|	2406613	G	A	QRY	G621A	M207I	Missense	PA2185	katN	non-heme catalase KatN	Adaptation, Protection	0	0	0	0	0	0	0	0	1	0
gi|110645304|ref|NC_002516.2|	2408539	G	A	QRY	C309T	A103A	Silent	PA2188		probable alcohol dehydrogenase (Zn-dependent)	Putative enzymes	0	0	0	1	0	0	0	0	0	0
gi|110645304|ref|NC_002516.2|	2411748	G	A	QRY	G40A	V14I	Missense	PA2192		conserved hypothetical protein	Hypothetical, unclassified, unknown	0	0	1	0	0	0	0	0	0	0
gi|110645304|ref|NC_002516.2|	2411853	G	A	QRY	G145A	D49N	Missense	PA2192		conserved hypothetical protein	Hypothetical, unclassified, unknown	0	0	0	0	0	0	0	0	1	0
gi|110645304|ref|NC_002516.2|	2414367	A	G	QRY	A114G	R38R	Silent	PA2195	hcnC	hydrogen cyanide synthase HcnC	Central intermediary metabolism	0	1	0	0	0	0	0	0	0	0
gi|110645304|ref|NC_002516.2|	2415449	C	T	QRY	C1196T	P399L	Missense	PA2195	hcnC	hydrogen cyanide synthase HcnC	Central intermediary metabolism	0	1	0	0	0	0	0	0	0	0
gi|110645304|ref|NC_002516.2|	2417153	C	T	QRY	C778T	P260S	Missense	PA2197		conserved hypothetical protein	Putative enzymes	1	0	0	0	0	0	0	0	0	0
gi|110645304|ref|NC_002516.2|	2418277	A	G	QRY	A518G	N173S	Missense	PA2199		probable dehydrogenase	Putative enzymes	0	0	0	1	0	0	0	0	0	0
gi|110645304|ref|NC_002516.2|	2420037	G	A	QRY	G1315A	V439I	Missense	PA2200		conserved hypothetical protein	Nucleotide biosynthesis and metabolism	0	0	0	0	0	1	0	0	0	0
gi|110645304|ref|NC_002516.2|	2421863	A	G	QRY	T158C	V53A	Missense	PA2202		probable amino acid permease	Membrane proteins; Transport of small molecules	0	0	0	0	0	1	0	0	0	0
gi|110645304|ref|NC_002516.2|	2422218	A	G	QRY	T521C	L174P	Missense	PA2203		probable amino acid permease	Membrane proteins; Transport of small molecules	0	0	1	0	0	0	0	0	0	0
gi|110645304|ref|NC_002516.2|	2426573	C	T	QRY	G445A	A149T	Missense	PA2207		hypothetical protein	Hypothetical, unclassified, unknown	0	0	0	0	0	0	0	0	1	0
gi|110645304|ref|NC_002516.2|	2426709	G	A	QRY	C309T	N103N	Silent	PA2207		hypothetical protein	Hypothetical, unclassified, unknown	0	0	0	0	0	1	0	0	0	0
gi|110645304|ref|NC_002516.2|	2428869	C	T	QRY	C18T	T6T	Silent	PA2210		probable major facilitator superfamily (MFS) transporter	Membrane proteins; Transport of small molecules	0	0	0	0	0	1	0	0	0	0
gi|110645304|ref|NC_002516.2|	2431056	G	A	QRY	G887A	R296Q	Missense	PA2211		conserved hypothetical protein	Hypothetical, unclassified, unknown	0	0	1	0	0	0	0	0	0	0
gi|110645304|ref|NC_002516.2|	2431476	C	T	QRY	C351T	G117G	Silent	PA2212		conserved hypothetical protein	Hypothetical, unclassified, unknown	0	0	1	0	0	0	0	0	0	0
gi|110645304|ref|NC_002516.2|	2431844	G	A	QRY	G719A	R240H	Missense	PA2212		conserved hypothetical protein	Hypothetical, unclassified, unknown	0	0	0	0	0	0	0	0	1	0
gi|110645304|ref|NC_002516.2|	2433288	G	A	QRY	G977A	R326H	Missense	PA2213		probable porin	Membrane proteins; Transport of small molecules	0	0	0	0	0	0	0	0	1	0
gi|110645304|ref|NC_002516.2|	2437815	C	T	QRY	C388T	R130C	Missense	PA2217		probable aldehyde dehydrogenase	Putative enzymes	1	0	0	0	0	0	0	0	0	0
gi|110645304|ref|NC_002516.2|	2438582	C	T	QRY	C1155T	D385D	Silent	PA2217		probable aldehyde dehydrogenase	Putative enzymes	0	0	0	1	0	0	0	0	0	0
gi|110645304|ref|NC_002516.2|	2440501	A	G	QRY	T1055C	V352A	Missense	PA2219	opdE	membrane protein OpdE	Membrane proteins; Transport of small molecules	0	1	0	0	0	0	0	0	0	0
gi|110645304|ref|NC_002516.2|	2440962	C	T	QRY	G594A	M198I	Missense	PA2219	opdE	membrane protein OpdE	Membrane proteins; Transport of small molecules	0	0	0	0	1	0	0	0	0	0
gi|110645304|ref|NC_002516.2|	2453077	G	A	QRY	G609A	S203S	Silent	PA2230		hypothetical protein	Hypothetical, unclassified, unknown	0	0	0	1	0	0	0	0	0	0
gi|110645304|ref|NC_002516.2|	2453954	G	A	QRY	G288A	A96A	Silent	PA2231	pslA	PslA	Cell wall / LPS / capsule	0	0	0	0	0	0	0	0	1	0
gi|110645304|ref|NC_002516.2|	2453987	G	A	QRY	G321A	L107L	Silent	PA2231	pslA	PslA	Cell wall / LPS / capsule	0	0	0	1	0	0	0	0	0	0
gi|110645304|ref|NC_002516.2|	2455442	G	A	QRY	G340A	A114T	Missense	PA2232	pslB	PslB	Cell wall / LPS / capsule	0	0	0	0	0	1	0	0	0	0
gi|110645304|ref|NC_002516.2|	2455846	C	T	QRY	C744T	A248A	Silent	PA2232	pslB	PslB	Cell wall / LPS / capsule	0	0	0	0	0	1	0	0	0	0
gi|110645304|ref|NC_002516.2|	2462285	G	A	QRY	G826A	E276K	Missense	PA2237	pslG	PslG	Putative enzymes; Cell wall / LPS / capsule	0	0	1	0	0	0	0	0	0	0
gi|110645304|ref|NC_002516.2|	2462292	G	A	QRY	G833A	G278D	Missense	PA2237	pslG	PslG	Putative enzymes; Cell wall / LPS / capsule	0	0	0	1	0	0	0	0	0	0
gi|110645304|ref|NC_002516.2|	2462512	G	A	QRY	G1053A	L351L	Silent	PA2237	pslG	PslG	Putative enzymes; Cell wall / LPS / capsule	0	0	0	0	0	1	0	0	0	0
gi|110645304|ref|NC_002516.2|	2464569	C	T	QRY	C574T	L192F	Missense	PA2239	pslI	PslI	Putative enzymes; Cell wall / LPS / capsule	0	0	0	0	0	0	0	0	1	0
gi|110645304|ref|NC_002516.2|	2464677	G	A	QRY	G682A	A228T	Missense	PA2239	pslI	PslI	Putative enzymes; Cell wall / LPS / capsule	0	0	1	0	0	0	0	0	0	0
gi|110645304|ref|NC_002516.2|	2465446	G	A	QRY	G345A	V115V	Silent	PA2240	pslJ	PslJ	Cell wall / LPS / capsule	0	0	0	0	0	1	0	0	0	0
gi|110645304|ref|NC_002516.2|	2469253	C	T	QRY	C->T		Intergenic	PA2242//PA2243	pslL//pslM	154 downstream hypothetical protein//33 upstream hypothetical protein	Hypothetical, unclassified, unknown//Hypothetical, unclassified, unknown	0	0	0	0	0	0	0	0	0	1
gi|110645304|ref|NC_002516.2|	2471306	A	G	QRY	A232G	T78A	Missense	PA2244	pslN	hypothetical protein	Hypothetical, unclassified, unknown	0	0	0	1	0	1	1	0	1	0
gi|110645304|ref|NC_002516.2|	2471996	C	T	QRY	C922T	Q308_	Nonsense	PA2244	pslN	hypothetical protein	Hypothetical, unclassified, unknown	1	0	0	0	0	0	0	0	0	0
gi|110645304|ref|NC_002516.2|	2474164	C	T	QRY	C952T	P318S	Missense	PA2247	bkdA1	2-oxoisovalerate dehydrogenase (alpha subunit)	Amino acid biosynthesis and metabolism	0	0	1	0	0	0	0	0	0	0
gi|110645304|ref|NC_002516.2|	2476529	C	T	QRY	C1035T	I345I	Silent	PA2249	bkdB	branched-chain alpha-keto acid dehydrogenase (lipoamide component)	Amino acid biosynthesis and metabolism	0	0	0	1	0	0	0	0	0	0
gi|110645304|ref|NC_002516.2|	2477753	G	A	QRY	G969A	M323I	Missense	PA2250	lpdV	lipoamide dehydrogenase-Val	Amino acid biosynthesis and metabolism; Energy metabolism	0	0	0	0	0	1	0	0	0	0
gi|110645304|ref|NC_002516.2|	2477827	T	C	QRY	T1043C	V348A	Missense	PA2250	lpdV	lipoamide dehydrogenase-Val	Amino acid biosynthesis and metabolism; Energy metabolism	0	0	1	0	0	0	0	0	0	0
gi|110645304|ref|NC_002516.2|	2480331	G	A	QRY	G1033A	V345M	Missense	PA2252		probable AGCS sodium/alanine/glycine symporter	Transport of small molecules	0	0	0	0	0	1	0	0	0	0
gi|110645304|ref|NC_002516.2|	2480542	T	C	QRY	T1244C	M415T	Missense	PA2252		probable AGCS sodium/alanine/glycine symporter	Transport of small molecules	0	0	1	0	0	0	0	0	0	0
gi|110645304|ref|NC_002516.2|	2483926	C	T	QRY	C->T		Intergenic	PA2255//PA2256	pvcB//pvcC	2 downstream paerucumarin biosynthesis protein PvcB//50 upstream paerucumarin biosynthesis protein PvcC	Secreted Factors (toxins, enzymes, alginate); Amino acid biosynthesis and metabolism//Secreted Factors (toxins, enzymes, alginate); Amino acid biosynthesis and metabolism	0	0	1	0	0	0	0	0	0	0
gi|110645304|ref|NC_002516.2|	2494753	G	A	QRY	G817A	A273T	Missense	PA2265		gluconate dehydrogenase	Carbon compound catabolism	1	0	0	0	0	0	0	0	0	1
gi|110645304|ref|NC_002516.2|	2497178	A	G	QRY	T835C	L279L	Silent	PA2267		probable transcriptional regulator	Transcriptional regulators	0	0	0	0	0	1	0	0	0	0
gi|110645304|ref|NC_002516.2|	2499487	C	T	QRY	G852A	T284T	Silent	PA2269		conserved hypothetical protein	Membrane proteins	0	0	0	1	0	0	0	0	0	0
gi|110645304|ref|NC_002516.2|	2502891	G	A	QRY	G1172A	W391_	Nonsense	PA2272	pbpC	penicillin-binding protein 3A	Cell wall / LPS / capsule	0	0	1	0	0	0	0	0	0	0
gi|110645304|ref|NC_002516.2|	2503924	G	A	QRY	G->A		Intergenic	PA2273//PA2274	soxR//	29 upstream SoxR//49 upstream hypothetical protein	Transcriptional regulators//Hypothetical, unclassified, unknown	0	0	0	0	0	0	0	0	1	0
gi|110645304|ref|NC_002516.2|	2504576	T	C	QRY	A861G	G287G	Silent	PA2275		probable alcohol dehydrogenase (Zn-dependent)	Putative enzymes	0	0	0	1	0	0	0	0	0	0
gi|110645304|ref|NC_002516.2|	2506278	G	A	QRY	G634A	D212N	Missense	PA2276		probable transcriptional regulator	Transcriptional regulators	0	0	0	0	0	1	0	0	0	0
gi|110645304|ref|NC_002516.2|	2509330	G	A	QRY	G556A	V186M	Missense	PA2280		conserved hypothetical protein	Hypothetical, unclassified, unknown	1	0	0	0	0	0	0	0	0	0
gi|110645304|ref|NC_002516.2|	2511026	G	A	QRY	G405A	L135L	Silent	PA2282		hypothetical protein	Hypothetical, unclassified, unknown	0	0	0	0	0	1	0	0	0	0
gi|110645304|ref|NC_002516.2|	2513837	G	A	QRY	G659A	G220D	Missense	PA2285		hypothetical protein	Hypothetical, unclassified, unknown	0	0	0	0	0	0	1	0	0	0
gi|110645304|ref|NC_002516.2|	2514476	G	A	QRY	G635A	R212H	Missense	PA2286		hypothetical protein	Membrane proteins	0	0	0	1	0	0	0	0	0	0
gi|110645304|ref|NC_002516.2|	2515231	G	A	QRY	G1390A	E464K	Missense	PA2286		hypothetical protein	Membrane proteins	0	0	0	0	0	0	0	0	1	0
gi|110645304|ref|NC_002516.2|	2516910	C	T	QRY	G1652A	G551D	Missense	PA2289		conserved hypothetical protein	Hypothetical, unclassified, unknown	0	0	0	1	0	0	0	0	0	0
gi|110645304|ref|NC_002516.2|	2517523	T	C	QRY	A1039G	T347A	Missense	PA2289		conserved hypothetical protein	Hypothetical, unclassified, unknown	0	1	0	0	0	0	0	0	0	0
gi|110645304|ref|NC_002516.2|	2518668	C	T	QRY	C->T		Intergenic	PA2289//PA2290	//gcd	107 upstream conserved hypothetical protein//25 downstream glucose dehydrogenase	Hypothetical, unclassified, unknown//Carbon compound catabolism; Energy metabolism	1	0	0	0	0	0	0	0	0	1
gi|110645304|ref|NC_002516.2|	2520622	G	A	QRY	C483T	T161T	Silent	PA2290	gcd	glucose dehydrogenase	Carbon compound catabolism; Energy metabolism	0	0	0	0	0	1	1	0	0	0
gi|110645304|ref|NC_002516.2|	2521543	C	T	QRY	G1074A	A358A	Silent	PA2291		probable glucose-sensitive porin	Transport of small molecules	0	0	0	1	0	0	0	0	0	0
gi|110645304|ref|NC_002516.2|	2521555	C	A	QRY	G1062T	G354G	Silent	PA2291		probable glucose-sensitive porin	Transport of small molecules	1	0	0	1	0	0	0	0	0	0
gi|110645304|ref|NC_002516.2|	2524719	C	T	QRY	G334A	G112S	Missense	PA2294		probable ATP-binding component of ABC transporter	Transport of small molecules	0	0	1	0	0	0	0	0	0	0
gi|110645304|ref|NC_002516.2|	2525668	G	A	QRY	C179T	S60F	Missense	PA2295		probable permease of ABC transporter	Membrane proteins; Transport of small molecules	0	0	1	0	0	0	0	0	0	0
gi|110645304|ref|NC_002516.2|	2526106	G	A	QRY	C1172T	A391V	Missense	PA2296		hypothetical protein	Hypothetical, unclassified, unknown	0	0	0	0	0	0	0	0	1	0
gi|110645304|ref|NC_002516.2|	2527923	G	A	QRY	C1545T	H515H	Silent	PA2298		probable oxidoreductase	Putative enzymes	0	0	0	0	0	0	0	0	1	0
gi|110645304|ref|NC_002516.2|	2530404	C	T	QRY	G1437A	W479_	Nonsense	PA2300	chiC	chitinase	Carbon compound catabolism	0	0	0	0	0	1	0	0	0	0
gi|110645304|ref|NC_002516.2|	2530417	G	A	QRY	C1424T	A475V	Missense	PA2300	chiC	chitinase	Carbon compound catabolism	0	0	0	0	0	1	0	0	0	0
gi|110645304|ref|NC_002516.2|	2530883	G	A	QRY	C958T	R320C	Missense	PA2300	chiC	chitinase	Carbon compound catabolism	0	0	0	0	0	1	1	0	0	0
gi|110645304|ref|NC_002516.2|	2533883	C	T	QRY	G5161A	D1721N	Missense	PA2302	ambE	AmbE	Secreted Factors (toxins, enzymes, alginate); Putative enzymes	0	0	0	0	0	0	0	0	1	0
gi|110645304|ref|NC_002516.2|	2534488	A	G	QRY	T4556C	L1519P	Missense	PA2302	ambE	AmbE	Secreted Factors (toxins, enzymes, alginate); Putative enzymes	0	0	0	1	0	0	0	0	0	0
gi|110645304|ref|NC_002516.2|	2534936	T	C	QRY	A4108G	M1370V	Missense	PA2302	ambE	AmbE	Secreted Factors (toxins, enzymes, alginate); Putative enzymes	0	0	1	0	0	0	0	0	0	0
gi|110645304|ref|NC_002516.2|	2535002	C	T	QRY	G4042A	A1348T	Missense	PA2302	ambE	AmbE	Secreted Factors (toxins, enzymes, alginate); Putative enzymes	0	0	0	0	0	0	1	0	0	0
gi|110645304|ref|NC_002516.2|	2535300	G	A	QRY	C3744T	T1248T	Silent	PA2302	ambE	AmbE	Secreted Factors (toxins, enzymes, alginate); Putative enzymes	1	0	0	0	0	0	0	0	0	0
gi|110645304|ref|NC_002516.2|	2536869	G	A	QRY	C2175T	V725V	Silent	PA2302	ambE	AmbE	Secreted Factors (toxins, enzymes, alginate); Putative enzymes	0	0	0	0	0	0	0	0	1	0
gi|110645304|ref|NC_002516.2|	2537352	G	A	QRY	C1692T	A564A	Silent	PA2302	ambE	AmbE	Secreted Factors (toxins, enzymes, alginate); Putative enzymes	0	0	0	0	0	0	0	0	1	0
gi|110645304|ref|NC_002516.2|	2538453	G	A	QRY	C591T	A197A	Silent	PA2302	ambE	AmbE	Secreted Factors (toxins, enzymes, alginate); Putative enzymes	0	0	0	0	0	1	0	0	0	0
gi|110645304|ref|NC_002516.2|	2541639	T	C	QRY	A3308G	N1103S	Missense	PA2305	ambB	AmbB	Putative enzymes; Secreted Factors (toxins, enzymes, alginate)	0	0	0	0	0	1	0	0	0	0
gi|110645304|ref|NC_002516.2|	2542445	G	A	QRY	C2502T	A834A	Silent	PA2305	ambB	AmbB	Putative enzymes; Secreted Factors (toxins, enzymes, alginate)	0	0	1	0	0	0	0	0	0	0
gi|110645304|ref|NC_002516.2|	2542770	G	A	QRY	C2177T	A726V	Missense	PA2305	ambB	AmbB	Putative enzymes; Secreted Factors (toxins, enzymes, alginate)	0	0	0	1	0	0	0	0	0	0
gi|110645304|ref|NC_002516.2|	2543066	G	A	QRY	C1881T	L627L	Silent	PA2305	ambB	AmbB	Putative enzymes; Secreted Factors (toxins, enzymes, alginate)	0	0	0	0	0	1	0	0	0	0
gi|110645304|ref|NC_002516.2|	2548264	C	T	QRY	G267A	G89G	Silent	PA2309		hypothetical protein	Hypothetical, unclassified, unknown	0	0	0	0	0	1	0	0	0	0
gi|110645304|ref|NC_002516.2|	2548526	T	C	QRY	A5G	N2S	Missense	PA2309		hypothetical protein	Hypothetical, unclassified, unknown	0	0	0	0	0	0	0	1	0	0
gi|110645304|ref|NC_002516.2|	2549441	C	T	QRY	G18A	P6P	Silent	PA2310		hypothetical protein	Putative enzymes	0	0	1	0	0	0	0	0	0	0
gi|110645304|ref|NC_002516.2|	2552154	G	A	QRY	C522T	G174G	Silent	PA2314		probable major facilitator superfamily (MFS) transporter	Membrane proteins; Transport of small molecules	0	0	0	0	0	1	0	0	0	0
gi|110645304|ref|NC_002516.2|	2552927	G	A	QRY	C924T	G308G	Silent	PA2315		hypothetical protein	Hypothetical, unclassified, unknown	0	0	0	1	0	0	0	0	0	0
gi|110645304|ref|NC_002516.2|	2556614	G	A	QRY	G322A	V108I	Missense	PA2318		hypothetical protein	Hypothetical, unclassified, unknown	0	0	1	0	0	0	0	0	0	0
gi|110645304|ref|NC_002516.2|	2559774	T	C	QRY	A176G	Y59C	Missense	PA2320	gntR	transcriptional regulator GntR	Transcriptional regulators	0	0	1	0	0	0	0	0	0	0
gi|110645304|ref|NC_002516.2|	2562984	G	A	QRY	G538A	V180M	Missense	PA2323		probable glyceraldehyde-3-phosphate dehydrogenase	Carbon compound catabolism	1	0	0	0	0	0	0	0	0	1
gi|110645304|ref|NC_002516.2|	2564803	G	A	QRY	G514A	D172N	Missense	PA2324		hypothetical protein	Putative enzymes	0	0	0	0	0	1	0	0	0	0
gi|110645304|ref|NC_002516.2|	2566847	C	T	QRY	C->T		Intergenic	PA2325//PA2326	//	32 downstream hypothetical protein//28 downstream hypothetical protein	Putative enzymes//Putative enzymes	0	0	0	0	1	0	0	0	0	0
gi|110645304|ref|NC_002516.2|	2567508	G	A	QRY	C777T	A259A	Silent	PA2326		hypothetical protein	Putative enzymes	0	1	0	0	0	0	0	0	0	0
gi|110645304|ref|NC_002516.2|	2567937	G	A	QRY	C348T	A116A	Silent	PA2326		hypothetical protein	Putative enzymes	0	0	0	0	0	1	0	0	0	0
gi|110645304|ref|NC_002516.2|	2569107	A	G	QRY	T587C	V196A	Missense	PA2327		probable permease of ABC transporter	Membrane proteins; Transport of small molecules	1	0	0	0	0	0	0	0	0	1
gi|110645304|ref|NC_002516.2|	2570485	G	A	QRY	C405T	A135A	Silent	PA2328		hypothetical protein	Hypothetical, unclassified, unknown	0	0	0	1	0	0	0	0	0	0
gi|110645304|ref|NC_002516.2|	2572922	G	A	QRY	C444T	A148A	Silent	PA2331		hypothetical protein	Membrane proteins	0	0	0	0	0	1	0	0	0	0
gi|110645304|ref|NC_002516.2|	2573446	C	T	QRY	C->T		Intergenic	PA2331//PA2332	//	81 upstream hypothetical protein//24 upstream probable transcriptional regulator	Membrane proteins//Transcriptional regulators	0	0	0	0	0	1	0	0	0	0
gi|110645304|ref|NC_002516.2|	2573499	G	A	QRY	G30A	W10_	Nonsense	PA2332		probable transcriptional regulator	Transcriptional regulators	0	0	0	0	0	0	0	0	1	0
gi|110645304|ref|NC_002516.2|	2583188	G	A	QRY	G1092A	L364L	Silent	PA2338		probable binding protein component of ABC maltose/mannitol transporter	Transport of small molecules	0	0	0	0	0	1	0	0	0	0
gi|110645304|ref|NC_002516.2|	2585563	C	T	QRY	C265T	H89Y	Missense	PA2341		probable ATP-binding component of ABC maltose/mannitol transporter	Transport of small molecules	0	0	0	0	0	0	0	0	1	0
gi|110645304|ref|NC_002516.2|	2586560	G	A	QRY	G127A	A43T	Missense	PA2342	mtlD	mannitol dehydrogenase	Carbon compound catabolism	0	0	0	1	0	0	0	0	0	0
gi|110645304|ref|NC_002516.2|	2589686	G	A	QRY	G232A	V78M	Missense	PA2344	mtlZ	fructokinase	Carbon compound catabolism	0	1	0	0	0	0	0	0	0	0
gi|110645304|ref|NC_002516.2|	2590850	G	A	QRY	C816T	F272F	Silent	PA2345		conserved hypothetical protein	Hypothetical, unclassified, unknown	0	0	0	0	0	1	0	0	0	0
gi|110645304|ref|NC_002516.2|	2591188	T	C	QRY	A478G	T160A	Missense	PA2345		conserved hypothetical protein	Hypothetical, unclassified, unknown	0	0	0	0	0	1	0	0	0	0
gi|110645304|ref|NC_002516.2|	2592377	C	T	QRY	C294T	A98A	Silent	PA2346		conserved hypothetical protein	Putative enzymes	0	0	0	1	0	0	0	0	0	0
gi|110645304|ref|NC_002516.2|	2592560	C	T	QRY	C477T	D159D	Silent	PA2346		conserved hypothetical protein	Putative enzymes	0	0	0	0	0	0	0	0	1	0
gi|110645304|ref|NC_002516.2|	2594020	T	C	QRY	T691C	F231L	Missense	PA2347		hypothetical protein	Putative enzymes	0	0	0	0	0	1	0	0	0	0
gi|110645304|ref|NC_002516.2|	2598564	G	A	QRY	G->A		Intergenic	PA2351//PA2352	//	42 downstream probable permease of ABC transporter//136 upstream probable glycerophosphoryl diester phosphodiesterase	Membrane proteins; Transport of small molecules//Putative enzymes	0	0	0	0	0	0	0	0	1	0
gi|110645304|ref|NC_002516.2|	2599412	T	C	QRY	T713C	L238P	Missense	PA2352		probable glycerophosphoryl diester phosphodiesterase	Putative enzymes	0	0	0	0	0	0	0	0	0	1
gi|110645304|ref|NC_002516.2|	2599543	T	C	QRY	T844C	W282R	Missense	PA2352		probable glycerophosphoryl diester phosphodiesterase	Putative enzymes	0	0	0	1	0	0	0	0	0	0
gi|110645304|ref|NC_002516.2|	2600748	G	A	QRY	C300T	F100F	Silent	PA2353		conserved hypothetical protein	Hypothetical, unclassified, unknown	0	1	0	0	0	0	0	0	0	0
gi|110645304|ref|NC_002516.2|	2603167	C	T	QRY	G364A	A122T	Missense	PA2355		probable FMNH2-dependent monooxygenase	Putative enzymes	0	0	0	1	0	0	0	0	0	0
gi|110645304|ref|NC_002516.2|	2604482	G	A	QRY	C224T	A75V	Missense	PA2356	msuD	methanesulfonate sulfonatase MsuD	Carbon compound catabolism; Central intermediary metabolism	0	0	0	0	1	0	0	0	0	0
gi|110645304|ref|NC_002516.2|	2607276	G	A	QRY	C957T	R319R	Silent	PA2360		hypothetical protein	Hypothetical, unclassified, unknown	0	0	0	0	0	0	0	0	1	0
gi|110645304|ref|NC_002516.2|	2608732	T	C	QRY	A3313G	S1105G	Missense	PA2361		hypothetical protein	Hypothetical, unclassified, unknown	1	0	0	0	0	0	0	0	0	1
gi|110645304|ref|NC_002516.2|	2609083	C	T	QRY	G2962A	D988N	Missense	PA2361		hypothetical protein	Hypothetical, unclassified, unknown	1	0	0	0	0	0	0	0	0	1
gi|110645304|ref|NC_002516.2|	2609963	C	T	QRY	G2082A	L694L	Silent	PA2361		hypothetical protein	Hypothetical, unclassified, unknown	0	0	0	0	0	1	0	0	0	0
gi|110645304|ref|NC_002516.2|	2611145	G	A	QRY	C900T	A300A	Silent	PA2361		hypothetical protein	Hypothetical, unclassified, unknown	0	0	0	0	0	1	0	0	0	0
gi|110645304|ref|NC_002516.2|	2618637	G	A	QRY	G700A	G234S	Missense	PA2369		hypothetical protein	Membrane proteins	0	0	0	0	0	1	0	0	0	0
gi|110645304|ref|NC_002516.2|	2619801	G	A	QRY	G107A	R36H	Missense	PA2370		hypothetical protein	Hypothetical, unclassified, unknown	0	0	0	1	0	0	0	0	0	0
gi|110645304|ref|NC_002516.2|	2621796	A	G	QRY	A1084G	T362A	Missense	PA2371		probable ClpA/B-type protease	Translation, post-translational modification, degradation	0	0	0	0	0	0	0	0	1	0
gi|110645304|ref|NC_002516.2|	2625743	A	G	QRY	A1540G	T514A	Missense	PA2373		conserved hypothetical protein	Hypothetical, unclassified, unknown	0	0	0	0	0	1	1	0	0	0
gi|110645304|ref|NC_002516.2|	2625878	G	A	QRY	G1675A	G559S	Missense	PA2373		conserved hypothetical protein	Hypothetical, unclassified, unknown	0	0	1	0	0	0	0	0	0	0
gi|110645304|ref|NC_002516.2|	2626337	C	T	QRY	C117T	A39A	Silent	PA2374		hypothetical protein	Hypothetical, unclassified, unknown	0	0	0	1	0	0	0	0	0	0
gi|110645304|ref|NC_002516.2|	2626925	G	A	QRY	C251T	T84I	Missense	PA2375		hypothetical protein	Membrane proteins	0	1	0	0	0	0	0	0	0	0
gi|110645304|ref|NC_002516.2|	2627803	G	A	QRY	G352A	A118T	Missense	PA2376		probable transcriptional regulator	Transcriptional regulators	0	1	0	0	0	0	0	0	0	0
gi|110645304|ref|NC_002516.2|	2627916	C	T	QRY	C465T	T155T	Silent	PA2376		probable transcriptional regulator	Transcriptional regulators	0	0	1	0	0	0	0	0	0	0
gi|110645304|ref|NC_002516.2|	2628705	G	A	QRY	G481A	D161N	Missense	PA2377		hypothetical protein	Hypothetical, unclassified, unknown	0	0	0	0	0	0	0	0	1	0
gi|110645304|ref|NC_002516.2|	2629298	G	A	QRY	G1074A	S358S	Silent	PA2377		hypothetical protein	Hypothetical, unclassified, unknown	0	0	1	0	0	0	0	0	0	0
gi|110645304|ref|NC_002516.2|	2633374	T	C	QRY	T->C		Intergenic	PA2380//PA2381	//	175 upstream hypothetical protein//120 upstream hypothetical protein	Hypothetical, unclassified, unknown//Hypothetical, unclassified, unknown	0	0	0	1	0	0	0	0	0	0
gi|110645304|ref|NC_002516.2|	2635279	G	A	QRY	C693T	A231A	Silent	PA2383		probable transcriptional regulator	Transcriptional regulators	1	0	0	0	0	0	0	0	0	0
gi|110645304|ref|NC_002516.2|	2636236	T	C	QRY	A101G	E34G	Missense	PA2384		hypothetical protein	Hypothetical, unclassified, unknown	0	0	1	0	0	0	0	0	0	0
gi|110645304|ref|NC_002516.2|	2637385	A	G	QRY	T1421C	V474A	Missense	PA2385	pvdQ	3-oxo-C12-homoserine lactone acylase PvdQ	Adaptation, Protection	0	0	0	0	0	0	1	0	0	0
gi|110645304|ref|NC_002516.2|	2638401	G	A	QRY	C405T	N135N	Silent	PA2385	pvdQ	3-oxo-C12-homoserine lactone acylase PvdQ	Adaptation, Protection	1	0	0	0	0	0	0	0	0	0
gi|110645304|ref|NC_002516.2|	2642808	G	A	QRY	G678A	W226_	Nonsense	PA2389	pvdR	PvdR	Transport of small molecules	1	0	0	0	0	0	0	0	0	1
gi|110645304|ref|NC_002516.2|	2643438	G	A	QRY	G133A	A45T	Missense	PA2390	pvdT	PvdT	Membrane proteins; Transport of small molecules	0	0	1	0	0	0	0	0	0	0
gi|110645304|ref|NC_002516.2|	2649763	G	A	QRY	G1138A	V380I	Missense	PA2393		probable dipeptidase precursor	Central intermediary metabolism	0	0	1	0	0	0	0	0	0	0
gi|110645304|ref|NC_002516.2|	2649946	C	T	QRY	C1321T	R441C	Missense	PA2393		probable dipeptidase precursor	Central intermediary metabolism	1	0	0	0	0	0	0	0	0	1
gi|110645304|ref|NC_002516.2|	2652090	G	A	QRY	G784A	G262S	Missense	PA2395	pvdO	PvdO	Adaptation, Protection	0	0	0	0	1	0	0	0	0	0
gi|110645304|ref|NC_002516.2|	2684077	G	A	QRY	C3102T	V1034V	Silent	PA2402		probable non-ribosomal peptide synthetase	Putative enzymes	1	0	0	0	0	0	0	0	0	0
gi|110645304|ref|NC_002516.2|	2685507	C	T	QRY	G1672A	V558I	Missense	PA2402		probable non-ribosomal peptide synthetase	Putative enzymes	0	0	1	0	0	0	0	0	0	0
gi|110645304|ref|NC_002516.2|	2685544	C	A	QRY	G1635T	R545R	Silent	PA2402		probable non-ribosomal peptide synthetase	Putative enzymes	0	0	1	0	0	0	0	0	0	0
gi|110645304|ref|NC_002516.2|	2685607	T	C	QRY	A1572G	T524T	Silent	PA2402		probable non-ribosomal peptide synthetase	Putative enzymes	0	0	1	0	0	0	0	0	0	0
gi|110645304|ref|NC_002516.2|	2689402	C	T	QRY	C162T	G54G	Silent	PA2405		hypothetical protein	Hypothetical, unclassified, unknown	1	0	0	0	0	0	0	0	0	0
gi|110645304|ref|NC_002516.2|	2689921	G	A	QRY	G355A	G119R	Missense	PA2406		hypothetical protein	Hypothetical, unclassified, unknown	0	0	0	0	0	0	0	0	0	1
gi|110645304|ref|NC_002516.2|	2692818	G	A	QRY	G55A	G19S	Missense	PA2410		hypothetical protein	Hypothetical, unclassified, unknown	0	0	1	0	0	0	0	0	0	0
gi|110645304|ref|NC_002516.2|	2694184	C	T	QRY	G362A	G121D	Missense	PA2411		probable thioesterase	Adaptation, Protection; Putative enzymes	1	0	0	0	0	0	0	0	0	0
gi|110645304|ref|NC_002516.2|	2694540	G	A	QRY	C6T	G2G	Silent	PA2411		probable thioesterase	Adaptation, Protection; Putative enzymes	0	0	0	0	0	0	0	0	1	0
gi|110645304|ref|NC_002516.2|	2696326	T	C	QRY	T->C		Intergenic	PA2413//PA2414	pvdH//	75 upstream L-2,4-diaminobutyrate:2-ketoglutarate 4-aminotransferase, PvdH//104 downstream L-sorbosone dehydrogenase	Adaptation, Protection//Carbon compound catabolism	0	0	0	0	0	0	0	0	1	0
gi|110645304|ref|NC_002516.2|	2699707	C	T	QRY	C1182T	Y394Y	Silent	PA2416	treA	periplasmic trehalase precursor	Carbon compound catabolism	0	0	0	0	0	1	0	0	0	0
gi|110645304|ref|NC_002516.2|	2703082	T	C	QRY	T157C	F53L	Missense	PA2420		probable porin	Membrane proteins; Transport of small molecules	0	0	0	0	0	1	0	0	0	0
gi|110645304|ref|NC_002516.2|	2710655	G	A	QRY	C10040T	A3347V	Missense	PA2424	pvdL	PvdL	Adaptation, Protection	0	0	1	0	0	0	0	0	0	0
gi|110645304|ref|NC_002516.2|	2712454	G	A	QRY	C8241T	R2747R	Silent	PA2424	pvdL	PvdL	Adaptation, Protection	0	0	1	0	0	0	0	0	0	0
gi|110645304|ref|NC_002516.2|	2714884	G	A	QRY	C5811T	G1937G	Silent	PA2424	pvdL	PvdL	Adaptation, Protection	0	1	0	0	0	0	0	0	0	0
gi|110645304|ref|NC_002516.2|	2716969	C	T	QRY	G3726A	A1242A	Silent	PA2424	pvdL	PvdL	Adaptation, Protection	0	0	0	0	0	1	0	0	0	0
gi|110645304|ref|NC_002516.2|	2717173	G	A	QRY	C3522T	G1174G	Silent	PA2424	pvdL	PvdL	Adaptation, Protection	1	0	0	0	0	0	0	0	0	0
gi|110645304|ref|NC_002516.2|	2719931	G	A	QRY	C764T	A255V	Missense	PA2424	pvdL	PvdL	Adaptation, Protection	0	1	0	0	0	0	0	0	0	0
gi|110645304|ref|NC_002516.2|	2720290	C	T	QRY	G405A	A135A	Silent	PA2424	pvdL	PvdL	Adaptation, Protection	0	0	1	0	0	0	0	0	0	0
gi|110645304|ref|NC_002516.2|	2720291	G	A	QRY	C404T	A135V	Missense	PA2424	pvdL	PvdL	Adaptation, Protection	0	0	0	0	0	1	0	0	0	0
gi|110645304|ref|NC_002516.2|	2722301	G	A	QRY	G127A	V43I	Missense	PA2426	pvdS	sigma factor PvdS	Transcriptional regulators	0	0	0	0	0	0	0	0	1	0
gi|110645304|ref|NC_002516.2|	2722664	G	A	QRY	G490A	A164T	Missense	PA2426	pvdS	sigma factor PvdS	Transcriptional regulators	0	0	0	1	0	0	0	0	0	0
gi|110645304|ref|NC_002516.2|	2723379	T	C	QRY	A845G	E282G	Missense	PA2428		hypothetical protein	Hypothetical, unclassified, unknown	1	0	0	0	0	0	0	0	0	0
gi|110645304|ref|NC_002516.2|	2723388	T	C	QRY	A836G	H279R	Missense	PA2428		hypothetical protein	Hypothetical, unclassified, unknown	1	0	0	0	0	0	0	0	0	1
gi|110645304|ref|NC_002516.2|	2724403	C	T	QRY	C->T		Intergenic	PA2428//PA2429	//	180 upstream hypothetical protein//82 upstream hypothetical protein	Hypothetical, unclassified, unknown//Hypothetical, unclassified, unknown	0	0	0	0	0	1	0	0	0	0
gi|110645304|ref|NC_002516.2|	2728903	G	A	QRY	G362A	R121H	Missense	PA2432	bexR	bistable expression regulator, BexR	Transcriptional regulators	1	0	0	0	0	0	0	0	0	0
[truncated: 1,812 more rows]

## Sheet: DK01_Indels
Indels in clone type DK01 (10 isolates, 1 = Mutation is present in isolate, 0 = Mutation is not present in isolate)
[truncated: 354 more rows]

[truncated: 3 more sheets: Phato-adaptive mutations, Enrichment Analysis, Auxotrophy]
