# Supplementary material for: Convergent Metabolic Specialization through Distinct Evolutionary Paths in Pseudomonas aeruginosa
Source: mBio. 2018 Apr 10;9(2):e00269-18. doi: 10.1128/mBio.00269-18 (PMC5893872; doi:10.1128/mBio.00269-18)
Supplement: TABLE S2 [file mbo001183819st2.xlsx]

## Sheet: Table S2
Time-course metabolomics of Pseudomonas aeruginosa strains
Concentrations are reported in mM
Sample_ID	Sample_point	Time (h)	OD	Strain	Clone Type	Alanine	Glycine	Valine	Allo-isoleucine	Leucine	Threonine	Serine	Proline	Asparagine	Aspartate	Methionine	Glutamate	Phenilalanine	Ornithine	Lysine	Histidine	Tyrosine	Tryptophan	Glucose	Pyruvate	Succinate	Lactate	Glycerol	Acetate
S1T1	1	0	0.09	PAO1	Ref	0.882351	0.323637	0.833464	1.66413	0.498716	2.18641	0.673587	0.181935	0.334814	0.330232	0.272375	0.973828	0.634594	0.081416	3.86971	0.157352	0.157352	0.119548	0.339143	0.455371	4.67863	0.0133216	0.0532088	0.667344
S1T2	2	1	0.11	PAO1	Ref	0.847427	0.325924	0.830279	1.63476	0.495749	2.16371	0.659478	0.179076	0.281911	0.316174	0.280237	0.839926	0.643668	0.082705	4.01232	0.16404	0.16404	0.127631	0.324711	0.474676	4.31705	0.0122114	0.0445217	0.633469
S1T3	3	2	0.38	PAO1	Ref	0.789578	0.330362	0.833483	1.64041	0.514099	2.15534	0.640219	0.159606	0.131612	0.243317	0.264008	0.644889	0.639898	0.069887	3.33595	0.161039	0.161039	0.133809	0.334702	0.47127	4.03506	0.00888105	0.0293191	0.718157
S1T4	4	3	0.88	PAO1	Ref	0.610092	0.302989	0.6913	1.5073	0.387661	1.97461	0.58145	0.079464	0	0.077355	0.252799	0.340713	0.565785	0.086372	4.01731	0.139915	0.139915	0.103938	0.332482	0.0158983	3.61589	0.00111013	0.00760126	0.779133
S1T5	5	4	1.26	PAO1	Ref	0.398738	0.323676	0.890919	1.65059	0.519288	2.18115	0.61239	0	0	0.012383	0.29149	0.004	0.645593	0.110546	4.44191	0.175813	0.175813	0.161532	0.323046	0.0147627	3.39317	0.00111013	0.00760126	1.23984
S1T6	6	5.5	1.56	PAO1	Ref	0.097388	0.250287	0.80742	1.30756	0.394054	1.73025	0.464313	0	0	0.007344	0.266554	0.004	0.535348	0.118075	3.17814	0	0	0.133998	0.233126	0.0726777	2.3101	0.00111013	0.00651537	1.34316
S1T7	7	7	1.91	PAO1	Ref	0.018822	0.277451	0.980456	1.40291	0.427718	1.94184	0.457083	0	0	0.011803	0.312534	0.004	0.62889	0.168668	3.83134	0.213785	0.213785	0.181777	0.0971359	0.0522371	0.0999238	0.00111013	0.00868715	1.91734
S1T8	8	8.5	2.18	PAO1	Ref	0	0.258237	0.957002	1.17299	0.392414	1.72583	0.340205	0	0	0.011956	0.302461	0.004	0.587342	0.199395	3.75147	0.214823	0.214823	0.282535	0	0.0681354	0.213397	0.00111013	0.00868715	2.6897
S1T9	9	10	2.51	PAO1	Ref	0	0.291589	1.12206	1.17138	0.417918	1.87752	0.3038	0	0	0.020621	0.341047	0.004	0.653422	0.252771	4.38201	0.235757	0.235757	0.231648	0	0.173745	0.232873	0.00111013	0.00868715	3.32825
S1T10	10	12	2.56	PAO1	Ref	0	0.222623	1.01927	0.780463	0.300554	1.50974	0.3038	0	0.048523	0.022194	0.310149	0.004	0.566009	0.241675	3.523	0.157778	0.157778	0.204365	0	0.0919827	0.204082	0.00111013	0.00651537	2.79302
S1T11	11	14	3.11	PAO1	Ref	0	0.135255	0.951135	0.52177	0.20362	1.25923	0.163603	0	0.066526	0.023267	0.293945	0.004	0.534061	0.241885	3.57403	0.070696	0.070696	0.21327	0	0.14422	1.00008	0	0.00651537	2.12737
S1T12	12	24	3.84	PAO1	Ref	0	0		0.0014	0	0	0.090191	0	0.128849	0.013408	0.245479	0.004	0	0	1.82641	0	0	0.199981	0	0.101067	0.332797	0	0.00868715	0.0338753
S2T1	1	0	0.09	PAO1	Ref	0.91946	0.335937	0.892767	1.72073	0.553011	2.29333	0.710671	0.190136	0.352497	0.357127	0.29034	1.03909	0.656331	0.082484	4.20334	0.173566	0.131421	0.187543	0.341918	0.476948	4.48556	0.0133216	0.0499511	0.679201
S2T2	2	1	0.11	PAO1	Ref	0.810866	0.301497	0.749059	1.54832	0.44502	2.03757	0.627948	0.159745	0.265429	0.272777	0.260834	0.702816	0.588359	0.073401	3.68738	0.145325	0.111739	0.168601	0.329707	0.479219	4.32043	0.0133216	0.0445217	0.674119
S2T3	3	2	0.37	PAO1	Ref	0.824449	0.322614	0.817887	1.62651	0.494048	2.15415	0.656965	0.154718	0.140216	0.247964	0.26537	0.818555	0.623544	0.079984	4.12162	0.159368	0.129	0.176501	0.339143	0.476948	4.06216	0.00888105	0.030405	0.71477
S2T4	4	3	0.88	PAO1	Ref	0.663155	0.331515	0.771106	1.6371	0.42877	2.16525	0.631598	0.090389	0	0.084167	0.278222	0.409106	0.615697	0.092446	4.30251	0.158319	0.118021	0.179167	0.336368	0.0170338	3.52612	0.00222026	0.00651537	0.780827
S2T5	5	4	1.32	PAO1	Ref	0.371088	0.320537	0.843912	1.60535	0.49488	2.14651	0.60682	0	0	0.008562	0.278371	0.004	0.631809	0.101526	3.88401	0.171002	0.143453	0.181794	0.324711	0.0124915	3.35507	0.00111013	0.00651537	1.11789
S2T6	6	5.5	1.59	PAO1	Ref	0.110801	0.301629	0.962907	1.56087	0.459257	2.094	0.570094	0	0	0.0094	0.319074	0.004	0.634893	0.150906	4.30293	0.203807	0.164627	0.183717	0.249223	0.0749489	2.47777	0.00111013	0.00868715	1.35332
S2T7	7	7	1.95	PAO1	Ref	0.02217	0.292909	1.05237	1.4766	0.465007	2.0726	0.485829	0	0	0.013271	0.339363	0.004	0.643651	0.193679	4.41899	0.229135	0.207448	0.176049	0.062167	0.0533727	0.0923025	0.00111013	0.00868715	1.84451
S2T8	8	8.5	2.23	PAO1	Ref	0	0.26949	0.990801	1.20683	0.396925	1.81975	0.361187	0	0	0.011413	0.31347	0.004	0.607908	0.197549	3.74405	0.218857	0.173575	0.162037	0	0.0681354	0.971293	0.00111013	0.00868715	2.43564
S2T9	9	10	2.49	PAO1	Ref	0	0.290909	1.11916	1.17981	0.405208	1.94046	0.311047	0	0	0.018934	0.35053	0.004	0.667611	0.270114	4.37639	0.229871	0.239369	0.182358	0	0.176016	0.232873	0.00111013	0.00868715	3.07927
S2T10	10	12	2.8	PAO1	Ref	0	0.216596	1.10461	0.821415	0.310805	1.62713	0.311047	0	0.059103	0.021863	0.33429	0.004	0.616466	0.289686	4.24489	0.156955	0.251095	0.163883	0	0.0987963	0.23118	0	0.00760126	2.75576
S2T11	11	14	2.94	PAO1	Ref	0	0.139382	0.92406	0.533353	0.180061	1.30456	0.159582	0	0.067859	0.018852	0.308366	0.004	0.559578	0.294191	3.8899	0.069511	0.215849	0.149171	0	0.173745	0.232873	0	0.00651537	2.57453
S2T12	12	24	3.75	PAO1	Ref	0	0	0.150344	0.0014	0	0	0.075039	0	0.125372	0.012733	0.2705		0.45136	0.264642	2.42332	0	0.250891	0.130219	0	0.104474	0.315861	0	0.00868715	0.0626694
S3T1	1	0	0.07	PAO1	Ref	0.887198	0.35655	0.914302	1.76207	0.570551	2.30564	0.686785	0.203567	0.32988	0.346976	0.289818	0.770159	0.679542	0.072204	3.24111	0.172464	0.132317	0.199812	0.331372	0.467863	4.41528	0.0122114	0.0488652	0.648713
S3T2	2	1	0.1	PAO1	Ref	0.816584	0.295366	0.695743	1.4948	0.396084	1.92737	0.603032	0.159502	0.268894	0.276373	0.253554	0.819804	0.562504	0.075413	3.96853	0.14546	0.113458	0.16474	0.329707	0.483761	4.41104	0.0133216	0.0456076	0.696138
S3T3	3	2	0.38	PAO1	Ref	0.850034	0.336448	0.816606	1.67768	0.489374	2.20083	0.666909	0.155216	0.138716	0.223104	0.278079	0.604946	0.635728	0.073922	4.04873	0.152904	0.128027	0.179764	0.350244	0.480354	4.06639	0.00888105	0.030405	0.726626
S3T4	4	3	0.9	PAO1	Ref	0.675743	0.34192	0.839912	1.6953	0.499266	2.27803	0.676961	0.086943	0	0.081907	0.276707	0.34973	0.633952	0.09055	4.33826	0.157666	0.143241	0.180751	0.334702	0.0158983	3.67855	0.00111013	0.00760126	0.777439
S3T5	5	4	1.37	PAO1	Ref	0.358638	0.302892	0.773631	1.55195	0.454357	2.03291	0.577364	0	0	0.006443	0.274914	0.004	0.610281	0.094654	3.49026	0.15451	0.119082	0.170111	0.336368	0.0136271	3.41011	0.00111013	0.00760126	1.19411
S3T6	6	5.5	1.7	PAO1	Ref	0.09874	0.321077	1.04197	1.66125	0.51662	2.19518	0.567518	0	0	0.011886	0.350224	0.004	0.723891	0.14283	3.56195	0.23949	0.183296	0.211014	0.250888	0.0704065	2.49555	0.00111013	0.00868715	1.27879
S3T7	7	7	1.92	PAO1	Ref	0.018968	0.290925	1.07883	1.4886	0.484589	2.07818	0.48901	0	0	0.01474	0.340313	0.004	0.674188	0.176698	3.97352	0.236687	0.204799	0.183511	0.0666075	0.0488303	0.0203235	0.00111013	0.00977305	1.79539
S3T8	8	8.5	2.39	PAO1	Ref	0	0.279259	0.977399	1.24479	0.368859	1.80764	0.341857	0	0	0.010001	0.329002	0.004	0.635337	0.235498	3.92905	0.230369	0.194393	0.165989	0	0.069271	0.978914	0.00111013	0.00868715	2.37974
S3T9	9	10	2.69	PAO1	Ref	0	0.270247	1.0784	1.1275	0.392323	1.82476	0.292947	0	0	0.022737	0.335087	0.004	0.67249	0.262459	3.70388	0.23896	0.235137	0.185803	0	0.170338	0.232873	0.00111013	0.00868715	3.14533
S3T10	10	12	2.89	PAO1	Ref	0	0.225262	1.13614	0.934043	0.338948	1.78371	0.292947	0	0.054326	0.025677	0.346467	0.004	0.669787	0.272041	3.3981	0.185855	0.238387	0.174805	0	0.103339	0.234567	0.00111013	0.00760126
S3T11	11	14	2.96	PAO1	Ref	0	0.150808	1.06367	0.690723	0.267992	1.47558	0.195396	0	0.056725	0.018121	0.324497	0.004	0.595662	0.347194	4.19025	0.141603	0.239319	0.162718	0	0.102203	0.202388	0.00111013	0.00868715
S3T12	12	24	4.25	PAO1	Ref	0	0		0.066592	0.020771		0.132959	0	0.099599	0.014334	0.304092	0.004	0.548676	0.277215	2.56034	0	0.293343	0.14577	0	0.0987963	0.297231	0	0.00868715
S4T1	1	0	0.05	S427.1	DK01	0.941523	0.362183	0.91971	1.77103	0.554796	2.30114	0.730769	0.191464	0.338232	0.34201	0.291631	0.979014	0.687973	0.068218	4.21759	0.174716	0.178735	0.204463	0.346914	0.470134	4.649	0.0133216	0.0499511	0.680894
S4T2	2	1.5	0.06	S427.1	DK01	0.684994	0.266458	0.676595	1.34475	0.403938	1.75405	0.541675	0.14378	0.244471	0.27168		0.780459	0.533864	0.060996	3.29532		0.109381	0.151856	0.347469	0.501931	4.70743	0.0133216	0.0499511	0.692751
S4T3	3	3	0.12	S427.1	DK01	0.867102	0.354466	0.882441	1.70906	0.529922	2.29463	0.710309	0.186944	0.225139	0.348801	0.292871	0.86489	0.684071	0.065272	3.84821	0.162747	0.129293	0.195493	0.342473	0.528049	4.49149	0.0111013	0.051037	0.746951
S4T4	4	4.5	0.23	S427.1	DK01	0.896041	0.38538	0.927412	1.78797	0.553997	2.30594	0.701016	0.184057	0.119023	0.344632	0.301189	0.959083	0.720152	0.071534	4.2743	0.172292	0.183665	0.204321	0.339698	0.609811	4.44322	0.00888105	0.0434358	0.735095
S4T5	5	6	0.43	S427.1	DK01	0.846296	0.416621	0.913158	1.75133	0.544956	2.26807	0.677011	0.14828	0.019031	0.303172	0.283884	0.808398	0.693751	0.069405	3.85415	0.175239	0.137834	0.188125	0.345249	0.683625	4.157	0.00888105	0.0282333	0.702913
S4T6	6	7.5	0.73	S427.1	DK01	0.686509	0.437612	0.869627	1.62759	0.51687	2.08185	0.593787	0.06948	0	0.228026	0.266991	0.649092	0.628593	0.066154	3.72466	0.160141	0.144501	0.163297	0.298623	0.831251	3.64129	0.0111013	0.00542947	0.542005
S4T7	7	9	1.33	S427.1	DK01	0.489281	0.463619	0.842219	1.53317	0.48411	1.94666	0.536599	0	0	0.136651	0.248183	0.36939	0.581385	0.076183	4.00454	0.152365	0.150546	0.150245	0.373557	0.893709	3.32712	0.0210925	0.00542947	0.491192
S4T8	8	10.5	1.71	S427.1	DK01	0.333738	0.517132	0.894121	1.5525	0.48783	2.00346	0.526618	0	0	0.073965	0.264209	0.106479	0.61601	0.084319	4.04608	0.161026	0.188146	0.159647	0.390209	0.945946	3.31611	0.0188722	0.00542947	0.489499
S4T9	9	12	2.13	S427.1	DK01	0.166505	0.491591	0.888363	1.42503	0.458751	1.88158	0.450164	0	0	0.0018	0.253458	0.004	0.563698	0.081252	3.62305	0.137184	0.166126	0.146508	0.4002	0.999319	3.3737	0.0177621	0.00542947	0.442073
S4T10	10	14	2.44	S427.1	DK01	0.044657	0.481003	0.939902	1.36115	0.444613	1.86583	0.395359	0	0	0.009366	0.267912	0.03188	0.587851	0.106072	3.90257	0.13586	0.217069	0.158374	0.384658	0.98342	3.44568	0.00777091	0.00542947	0.435298
S4T11	11	16	2.74	S427.1	DK01	0	0.405439	0.862961	1.17427	0.37875	1.7473	0.337562	0	0	0.011322	0.250029	0.030925	0.498964	0.112198	3.64815	0.111392	0.199409	0.137239	0.348024		3.33305	0.00777091	0.00542947	0.41836
S4T12	12	24	3.67	S427.1	DK01	0	0.163943	0.815672	0.63514	0.215139	1.41077	0.124084	0	0	0.009975	0.263893	0.010603	0.311429	0.085991	1.76522	0.037095	0.234703	0.11562	0	0.372473	2.9215	0	0.00868715	0.323509
S5T1	1	0	0.06	S427.1	DK01	0.929613	0.359227	0.915942	1.77176	0.560835	2.3433	0.734955	0.196447	0.342631	0.35938	0.301011	1.04589	0.713444	0.076738		0.184252	0.180143	0.210973	0.345804	0.468998	4.70319	0.0144317	0.051037	0.684282
S5T2	2	1.5	0.06	S427.1	DK01	0.891655	0.348635	0.896779	1.71802	0.538599	2.28135	0.706694	0.189747	0.319939	0.34894	0.293334	0.914119	0.670321	0.069019	4.14843	0.163972	0.144926	0.195913	0.35635	0.508744	4.77856	0.0122114	0.0499511	0.696138
S5T3	3	3	0.11	S427.1	DK01	0.858607	0.348466	0.875223	1.69231	0.525656	2.23039	0.684818	0.186469	0.232894	0.345965	0.289231	0.88468	0.656559	0.067374	3.7146	0.161153	0.145745	0.193196	0.338588	0.549625	4.64476	0.0111013	0.0488652	0.66565
S5T4	4	4.5	0.22	S427.1	DK01	0.858529	0.353728	0.833923	1.65676	0.480751	2.24834	0.695554	0.174258	0.135226	0.316152	0.294142	0.772331	0.655725	0.069815	4.30238	0.169011	0.16325	0.189631	0.345249	0.618896	4.57194	0.00999118	0.0456076	0.767276
S5T5	5	6	0.42	S427.1	DK01	0.867683	0.410166	0.935588	1.77457	0.56401	2.28982	0.686191	0.151756	0.018911	0.313727	0.285937	0.944537	0.673341	0.077411	4.80904	0.174677	0.18365	0.189341	0.344139	0.679082	4.18833	0.00888105	0.0282333	0.709688
S5T6	6	7.5	0.71	S427.1	DK01	0.724678	0.452904	0.885854	1.70148	0.524694	2.13246	0.618911	0.076511	0	0.222527	0.273629	0.613767	0.656714	0.066629	4.19772	0.166519	0.162042	0.172558	0.35413	0.832387	3.65823	0.00999118	0.00542947	0.614837
S5T7	7	9	1.28	S427.1	DK01	0.551669	0.497014	0.931744	1.67016	0.536088	2.16864	0.603212	0	0	0.151106	0.272374	0.393566	0.630374	0.077081	4.30721	0.166108	0.157733	0.158649	0.375222	0.89598	3.34829	0.0199824	0.00542947	0.518293
S5T8	8	10.5	1.63	S427.1	DK01	0.338267	0.475339	0.839513	1.46807	0.455838	1.86472	0.498041	0	0	0.065695	0.242005	0.116135	0.535206	0.084906	4.08497	0.143441	0.147658	0.14213	0.395204		3.2399	0.0188722	0.00542947	0.482724
S5T9	9	12	2.05	S427.1	DK01	0.190395	0.498685	0.914035	1.47611	0.473598	1.93318	0.474312	0	0	0.0018	0.25466	0.008886	0.578759	0.087968	4.0973	0.142528	0.204836	0.148868	0.396314	1.01067	3.33644	0.0144317	0.00542947	0.442073
S5T10	10	14	2.37	S427.1	DK01	0.0458	0.459196	0.900819	1.32014	0.420753	1.84384	0.396452	0	0	0.0018	0.252496	0.018041	0.526977	0.100342	3.71072	0.121869	0.184772	0.148981	0.369116	0.977742	3.35591	0.00555065	0.00542947	0.423442
S5T11	11	16	2.66	S427.1	DK01	0	0.428054	0.924722	1.26207	0.408534	1.82996	0.353322	0	0	0.011703	0.259401	0.028818	0.526387	0.104625	3.47145	0.106814	0.204879	0.14514	0.331927	0.863048	3.28986	0.00666078	0.00434358	0.408198
S5T12	12	24	3.65	S427.1	DK01	0			0				0	0			0				0			0	0.372473	2.71657	0	0.00868715	0.293022
S6T1	1	0	0.05	S427.1	DK01	0.938522	0.368496	0.927309	1.79431	0.564376	2.35678	0.737614	0.198556	0.34258	0.350886	0.298838	0.928874	0.691397	0.078212	4.38294	0.174919	0.15625	0.201738	0.350244	0.4531	4.60158	0.0133216	0.0521229	0.694444
S6T2	2	1.5	0.06	S427.1	DK01	0.915316	0.358079	0.929658	1.76948	0.566496	2.35842	0.73143	0.194685	0.335472	0.361633	0.297801	0.961764	0.682948	0.067448	4.00937	0.174561	0.146945	0.195728	0.355795	0.50988	4.79041	0.0133216	0.051037	0.704607
S6T3	3	3	0.11	S427.1	DK01	0.944543	0.378112	0.95611	1.83194	0.587741	2.35387	0.714921	0.198038	0.243913	0.370494	0.305528	1.05871	0.715358	0.073985	4.44162	0.18157	0.160651	0.208725	0.343583	0.559846	4.70489	0.0111013	0.0499511	0.736789
S6T4	4	4.5	0.22	S427.1	DK01	0.884151	0.387086	0.888579	1.73745	0.537236	2.22354	0.689371	0.175206	0.124235	0.332167	0.284424	0.846587	0.693294	0.066838	4.30086	0.17201	0.168047	0.193679	0.334147	0.592778	4.37886	0.00999118	0.0445217	0.71477
S6T5	5	6	0.41	S427.1	DK01	0.847596	0.393376	0.88254	1.69654	0.529914	2.25501	0.678047	0.147262	0.021306	0.295804	0.288711	0.726178	0.637221	0.06536	4.28006	0.164986	0.157189	0.175631	0.340808	0.673404	4.16631	0.00888105	0.0293191	0.711382
S6T6	6	7.5	0.69	S427.1	DK01	0.697788	0.435743	0.887766	1.6459	0.524169	2.171	0.630992	0.080302	0	0.238326	0.272032	0.601908	0.608545	0.066288	4.03757	0.16601	0.153382	0.162778	0.360235	0.810811	3.70734	0.00999118	0.00542947	0.616531
S6T7	7	9	1.2	S427.1	DK01	0.531648	0.47609	0.882828	1.61423	0.499355	2.08067	0.572953	0	0	0.143223	0.265959	0.357585	0.609937	0.075422	3.91842	0.154309	0.139595	0.155825	0.367451	0.89598	3.2543	0.0210925	0.00434358	0.499661
S6T8	8	10.5	1.63	S427.1	DK01	0.324275	0.484448	0.860595	1.50636	0.47643	1.91206	0.503018	0	0	0.05785	0.250006	0.070197	0.576659	0.087052	3.75903	0.149463	0.157684	0.148301	0.389654	0.986827	3.14929	0.0188722	0.00434358	0.455623
S6T9	9	12	2.14	S427.1	DK01	0.163927	0.476012	0.879461	1.43416	0.456188	1.91027	0.465979	0	0	0.0018	0.253484	0.01217	0.544365	0.099206	3.86079	0.139756	0.162832	0.138954	0.394649	1.03339	3.30426	0.0144317	0.00542947	0.447154
S6T10	10	14	2.33	S427.1	DK01	0.035192	0.44155	0.87331	1.29802	0.410647	1.80668	0.390929	0	0	0.01006	0.247354	0.025835	0.504222	0.112203	3.81977	0.122672	0.180902	0.13624	0.370782	1.01749	3.43806	0.00555065	0.00434358	0.443767
S6T11	11	16	2.74	S427.1	DK01	0	0.396837	0.870469	1.18963	0.386265	1.73142	0.322417	0	0	0.011281	0.245041	0.023352	0.501589	0.108672	3.25504	0.104555	0.199905	0.133561	0.31361	0.865319	3.41011	0	0.00542947	0.414973
S6T12	12	24	3.65	S427.1	DK01	0	0.145208	0.802676	0.622795	0.206207	1.41866	0.115871	0	0	0.009519	0.261578	0.014722	0.258596	0.093981	1.68417	0.03482	0.209999	0.105394	0	0.419032	3.15861	0	0.00868715	0.333672
S7T1	1	0	0.07	S425	DK01	0.89285	0.345379	0.912231	1.76563	0.550189	2.30707	0.690148	0.201944	0.354727	0.356696	0.303422	1.04113	0.691712	0.076404	4.01283	0.166888	0.134997	0.201491	0.343583	0.474676	4.65492	0.0133216	0.0499511	0.660569
S7T2	2	1.5	0.08	S425	DK01	0.88954	0.338199	0.889227	1.72594	0.536131	2.311	0.716245	0.189414	0.323662	0.371885	0.302104	1.07846	0.702046	0.08012	4.61726	0.172708	0.155637	0.20691	0.351909	0.50988	4.69981	0.0133216	0.0499511	0.675813
S7T3	3	3	0.13	S425	DK01	0.756384	0.296678	0.753907	1.47427	0.459102	1.87736	0.553316	0.153511	0.182923	0.310244		0.901096	0.584396	0.068961	3.8967	0.140564	0.124832	0.167793	0.338033	0.582557	4.61089	0.0111013	0.0488652	0.71477
S7T4	4	4.5	0.23	S425	DK01	0.846521	0.353251	0.900296	1.70531	0.55448	2.22578	0.651799	0.164077	0.094493	0.382716	0.297326	0.931822	0.668203	0.070428	4.34433	0.159168	0.133361	0.186463	0.330262	0.638201	4.35261	0.00888105	0.0434358	0.72832
S7T5	5	6	0.39	S425	DK01	0.848885	0.40272	0.883332	1.74236	0.508266	2.17143	0.601159	0.12407	0	0.378941	0.306152	1.03756	0.699907	0.081062	4.29145	0.176437	0.143711	0.212012	0.288632	0.81876	4.2366	0.00888105	0.0282333	0.723238
S7T6	6	7.5	0.65	S425	DK01	0.660015	0.423729	0.84378	1.61771	0.486937	2.03027	0.560293	0.002	0	0.297682	0.278568	0.747797	0.64053	0.070776	3.74447	0.159516	0.133872	0.196414	0.35746	0.908471	3.70057	0.0122114	0.00542947	0.591125
S7T7	7	9	1.08	S425	DK01	0.526718	0.497154	0.911619	1.64805	0.517843	2.04346	0.542183	0	0	0.257708	0.285134	0.634659	0.650786	0.085209	4.27065	0.163467	0.170515	0.214095	0.383548	0.984556	3.47193	0.0277533	0.00542947	0.460705
S7T8	8	10.5	1.41	S425	DK01	0.32074	0.472709	0.799833	1.43072	0.426361	1.74152	0.427289	0	0	0.167352	0.255687	0.362113	0.54576	0.08643	3.51369	0.128421	0.127465	0.177051	0.407971	1.02657	3.13744	0.0266431	0.00434358	0.403117
S7T9	9	12	1.86	S425	DK01	0.170085	0.451788	0.871058	1.41181	0.459629	1.8337	0.439743	0	0	0.113633	0.2517	0.18131	0.527627	0.097304	3.59996	0.119093	0.132789	0.179249	0.464032	1.06973	3.03921	0.0210925	0.00542947	0.396341
S7T10	10	14	2.17	S425	DK01	0.036236	0.425192	0.883199	1.36158	0.442203	1.83892	0.396524	0	0	0.01015	0.261055	0.004	0.536155	0.110181	3.50914	0.107625	0.147555	0.187196	0.508437	0.982285	2.96469	0.00999118	0.00542947	0.345528
S7T11	11	16	2.48	S425	DK01	0	0.284564	0.736	1.04547	0.349289	1.50884	0.285197	0	0	0.0018	0.213544	0.004	0.401198	0.087836	3.16162	0.064274	0.135242	0.154838	0.540631	0.793777	3.1476	0	0.00651537	0.326897
S7T12	12	24	3.84	S425	DK01	0	0.088306	0.737308	0.590447	0.205205	1.33181	0.112141	0	0	0.0018	0.253585	0	0.226284	0.095289	1.64742	0.002	0.172051	0.167818	0.80373	0.292982	2.58362	0	0.0119448	0.237127
S8T1	1	0	0.07	S425	DK01	0.896576	0.340151	0.861029	1.71773	0.510172	2.21782	0.676215	0.191984	0.343677	0.337476	0.296656	1.06136	0.677387	0.07672	4.12945	0.165332	0.123345	0.195196	0.350799	0.490575	4.80396	0.0144317	0.0521229	0.704607
S8T2	2	1.5	0.08	S425	DK01	0.908645	0.350045	0.870109	1.75334	0.514387	2.22231	0.675339	0.189133	0.302252	0.334574	0.298557	0.983221	0.692686	0.077379	4.28559	0.165726	0.136113	0.201376	0.351354	0.507608	4.64053	0.0122114	0.0499511	0.692751
S8T3	3	3	0.13	S425	DK01	1.0112	0.387016	0.950719	1.9027	0.551116	2.42049	0.714815	0.204129	0.239295	0.411906	0.330439	1.24054	0.742912	0.084968	4.81183	0.18138	0.142359	0.210514	0.329152	0.570066	4.53298	0.00999118	0.0466935	0.699526
S8T4	4	4.5	0.23	S425	DK01	0.831258	0.333971	0.780932	1.60246	0.443409	2.00188	0.58075	0.15428	0.086281	0.348652	0.279141	0.959406	0.62144	0.074691	4.41213	0.149329	0.130219	0.181447	0.331927	0.606405	4.34584	0.00888105	0.041264	0.707995
S8T5	5	6	0.39	S425	DK01	0.753163	0.365746	0.832763	1.5936	0.500942	2.08129	0.598473	0.106752	0	0.351485	0.273617	0.855858	0.618803	0.07078	3.70613	0.155543	0.124613	0.181537	0.269205	0.775608	3.96477	0.00888105	0.0249756	0.674119
S8T6	6	7.5	0.65	S425	DK01	0.725774	0.450701	0.935688	1.72636	0.548663	2.20032	0.608529	0.002	0	0.338906	0.293239	0.892085	0.666216	0.071413	4.54777	0.16674	0.143383	0.203494	0.361345	0.915285	3.72089	0.0122114	0.00542947	0.589431
S8T7	7	9	1.12	S425	DK01	0.605355	0.527425	0.949128	1.76248	0.511089	2.16669	0.586565	0	0	0.277177	0.304487	0.799541	0.659878	0.099705	5.20205	0.169272	0.148919	0.212024	0.385213	0.972065	3.44568	0.0299735	0.00542947	0.464092
S8T8	8	10.5	1.44	S425	DK01	0.331467	0.488309	0.867082	1.51141	0.45904	1.84822	0.435661	0	0	0.184896	0.269034	0.443945	0.591536	0.09103	3.60136	0.139593	0.134241	0.188059	0.422957	1.03679	3.20688	0.0299735	0.00542947	0.40481
S8T9	9	12	1.84	S425	DK01	0.176548	0.467108	0.884693	1.46659	0.477446	1.83212	0.434603	0	0	0.114342	0.262947	0.203159	0.570841	0.110619	3.76953	0.124404	0.136888	0.184494	0.452376	1.03566	3.03074	0.0177621	0.00542947	0.376016
S8T10	10	14	2.18	S425	DK01	0.035162	0.396475	0.870514	1.33324	0.444278	1.7909	0.395928	0	0	0.01064	0.250811	0.004	0.526407	0.119921	4.09813	0.104256	0.144646	0.178954	0.499556	0.942539	2.97316	0.00999118	0.00542947	0.321816
S8T11	11	16	2.36	S425	DK01	0	0.346814	0.869361	1.2307	0.401122	1.75102	0.32597	0	0	0.010478	0.265336	0.004	0.508613	0.118748	3.75871	0.082723	0.169331	0.199194	0.551177		3.18571	0	0.00651537	0.320122
S8T12	12	24	3.66	S425	DK01	0	0.100098	0.812504	0.642532	0.23087	1.42826	0.117632	0	0	0.006538	0.277688	0	0.273499	0.097965	1.65128	0.002	0.187809	0.189711	0.781528	0.290711	2.24236	0	0.00868715	0.194783
S9T1	1	0	0.08	S425	DK01	0																		0.330817	0.454236	4.42883	0.0133216	0.0477793	0.630081
S9T2	2	1.5	0.08	S425	DK01	0.878577	0.348304	0.886545	1.7298	0.539662	2.27104	0.672169	0.195502	0.315851	0.37012	0.29927	1.01053	0.688106	0.074666	3.87046	0.168792	0.134963	0.194439	0.349134	0.514422	4.74299	0.0122114	0.051037	0.694444
S9T3	3	3	0.12	S425	DK01	0.848176	0.351492	0.842324	1.70516	0.49444	2.20901	0.655413	0.180988	0.211028	0.331874	0.286092	0.807509	0.689065	0.071717	3.88292	0.162025	0.1413	0.193498	0.332482	0.588235	4.64307	0.0111013	0.0488652	0.723238
S9T4	4	4.5	0.23	S425	DK01	0.838605	0.349528	0.855871	1.6717	0.497334	2.21526	0.663391	0.165301	0.094199	0.381663	0.298485	1.05976	0.673273	0.07937	4.34676	0.171694	0.140755	0.203581	0.341363	0.655235	4.41782	0.00999118	0.0423499	0.746951
S9T5	5	6	0.38	S425	DK01	0.74337	0.349357	0.786727	1.53881	0.466308	1.96696	0.574173	0.103429	0	0.319434	0.260452	0.809635	0.591578	0.065133	3.68156	0.144299	0.119779	0.173975	0.330262	0.79037	3.99526	0.00666078	0.0217179	0.631775
S9T6	6	7.5	0.64	S425	DK01	0.664172	0.437915	0.835227	1.61285	0.476735	1.93489	0.491784	0.002	0	0.326264	0.289504	0.897015	0.670614	0.056978	3.00916	0.166164	0.145975	0.211834	0.368561	0.94481	3.83098	0.0122114	0.00542947	0.555556
S9T7	7	9	1.04	S425	DK01	0.514825	0.488936	0.923427	1.6127	0.520842	2.12464	0.565736	0	0	0.28885	0.283033	0.55142	0.621019	0.074412	3.54867	0.154893	0.126564	0.194625	0.379663	0.993641	3.47447	0.0344141	0.00542947	0.41836
S9T8	8	10.5	1.42	S425	DK01	0.341578	0.485063	0.883569	1.53146	0.490311	1.88706	0.480005	0	0	0.208726	0.266501	0.503743	0.590989	0.088999	3.77466	0.137413	0.135427	0.188962	0.414631	1.05496	3.20349	0.0310837	0.00542947	0.408198
S9T9	9	12	1.74	S425	DK01	0.181908	0.455108	0.878477	1.44018	0.467692	1.83071	0.434867	0	0	0.15139	0.257462	0.259761	0.550099	0.111678	4.02424	0.12408	0.13875	0.182156	0.451266	1.07313	3.02481	0.0233127	0.00542947	0.379404
S9T10	10	14	2.07	S425	DK01	0.038862	0.431031	0.902079	1.39906	0.459651	1.83323	0.401003	0	0	0.010383	0.262845	0.004	0.575601	0.110131	3.67538	0.108898	0.160673	0.193108	0.495671	0.978878	2.91303	0.0122114	0.00542947	0.323509
S9T11	11	16	2.05	S425	DK01	0	0.358978	0.883654	1.26753	0.41931	1.77431	0.338227	0	0	0.010752	0.260993	0.004	0.520884	0.106935	3.3635	0.08383	0.171294	0.191464	0.536745	0.809675	3.13828	0	0.00651537	0.323509
S9T12	12	24	3.52	S425	DK01	0	0.091057	0.819378	0.664566	0.24345	1.46795	0.13852	0	0	0.008444	0.271672	0	0.235709	0.088606	2.06165	0.002	0.162832	0.173692	0.84425	0.312287	2.19748	0	0.0130307	0.188008
S10T1	1	0	0.05	S427	DK15	0.836773	0.318613	0.820584	1.64613	0.50261	2.17796	0.670926	0.168517	0.312883	0.30623	0.224154	0.92782	0.630219	0.034806	3.87914	0.186605	0.1573	0.179209	0.333592	0.488303	4.96824	0.0144317	0.051037	0.687669
S10T2	2	1	0.06	S427	DK15	0.436143								0.130413	0.160483						0.114816	0.033701		0.325266	0.518964	4.81582	0.0133216	0.0499511	0.697832
S10T3	3	2	0.17	S427	DK15	0.862828	0.362949	0.872159	1.77421	0.526275	2.36624		0.153659	0.129124	0.266042	0.259175	0.727482	0.672344	0.045462	4.29457	0.196891	0.115729	0.207314	0.335258	0.538269	4.78618	0.0133216	0.0380063	0.740176
S10T4	4	3	0.73	S427	DK15	0.54144	0.286408	0.65616	1.37401	0.387337	1.75453	0.478313	0.041553	0	0.097789	0.198679	0.424821	0.521582	0.043688	3.26826	0.171692	0.082743	0.168384	0.300289		4.04437	0.00333039	0.00542947	0.669038
S10T5	5	4	1.26	S427	DK15	0.312082	0.265491	0.644162	1.30774	0.383609	1.72758	0.439891	0	0	0.006639	0.198164	0.060609	0.533216	0.046915		0.163457	0.084911	0.155465	0.281972		3.68532	0.00333039	0	0.911247
S10T6	6	5.5	1.71	S427	DK15	0.13837	0.268952	0.704905	1.30449	0.372833	1.91341	0.494164	0	0	0.0018	0.203283	0.004	0.536159	0.119697	3.35494	0.166291	0.097311	0.160886	0.0222025	0.356575	2.4693	0.00333039	0	1.46341
S10T7	7	7	1.85	S427	DK15	0.009867	0.223092		0.953158			0.150749	0	0	0.0018	0.216986	0.004	0.530814	0.287644		0.141177	0.176492	0.131574	0	0.245287	1.75629	0.00222026	0	2.04268
S10T8	8	8.5	2.2	S427	DK15	0.013727	0.115421	0.742774	0.957633	0.297201	1.85084	0.29893	0	0	0.007177	0.212461	0.004	0.550117	0.275595	3.59598	0.194003	0.111783	0.17228	0	0.0624574	1.83673	0.00222026	0	2.73035
S10T9	9	10	2.57	S427	DK15	0.007957	0.034294	0.678262	0.691549	0.208907	1.60765	0.175921	0	0	0.005197	0.167991	0.004	0.563538	0.243135	2.3405	0.195595	0.139751	0.153995	0	0.0601862	1.69024	0.00222026	0	2.81165
S10T10	10	12	2.93	S427	DK15	0.02439	0.004	0.689638	0.446828	0.133376	1.50946	0.109702	0	0	0.00996	0.196103	0.004	0.518659	0.342985	3.06002	0.188194	0.12376	0.149273	0		1.50902	0.00222026	0	2.27304
S10T11	11	14	3.34	S427	DK15	0.026674	0.004	0.544628	0.185025	0.053579	1.05809	0.059237	0	0.004	0.008456	0.198729	0.004	0.418174	0.343586	2.50447	0.169426	0.104483	0.123504	0		0.181218	0.00111013	0	0.802846
S10T12	12	24	4.17	S427	DK15	0.020683	0	0.020766	0.008294	0.0014	0	0	0	0.016022	0.004069	0.150732	0.004	0.16148		1.00368	0.091008	0.118657	0.07696	0		0.952663	0	0	0.0203252
S11T1	1	0	0.05	S427	DK15	0.805382	0.373778	0.873801	1.82349	0.544753	2.30344	0.652534	0.194562	0.275831	0.304383	0.252622	0.852286	0.796739	0.022982	2.51884	0.222859	0.133059	0.225042	0.339143	0.490575	5.08002	0.0133216	0.0532088	0.752033
S11T2	2	1	0.06	S427	DK15	0.74037	0.295223	0.734166	1.5037	0.443871	1.98285	0.608262	0.145516	0.228879	0.266571	0.214835	0.668211	0.578907	0.028027	3.25362	0.166186	0.088888	0.169936	0.31028	0.498524	4.59311	0.0133216	0.0499511	0.672425
S11T3	3	2	0.16	S427	DK15	0.57984	0.230747		1.2127	0.356162	1.58628	0.479741	0.095685	0.08028	0.184441	0.160389	0.500387	0.454888		2.95159	0.145628	0.075135	0.132798	0.285857	0.457643	4.04353	0.00999118	0.0325768	0.628388
S11T4	4	3	0.75	S427	DK15	0.489569	0.240959	0.592152	1.22939	0.350629	1.60735	0.476276	0.03162	0	0.079865	0.162936	0.31832	0.453368	0.03219	3.13732	0.141882	0.07044	0.128079	0.275311		3.69549	0.00222026	0.00542947	0.630081
S11T5	5	4	1.23	S427	DK15	0.455203			1.52951				0	0	0.0018	0.275159	0.004	0.691705	0.145781		0.167565	0.192934	0.168501	0.244782	0.415626	3.73783	0.00333039	0	1.01795
S11T6	6	5.5	1.74	S427	DK15	0.150527	0.270898	0.731136	1.30779	0.396132	1.91868	0.49943	0	0	0.0018	0.200164	0.004	0.543179	0.139739	3.54807	0.172689	0.095501	0.162582	0.0283082	0.346355	2.55822	0.00222026	0	1.59722
S11T7	7	7	1.83	S427	DK15	0.014698	0.134072		0.748108	0.218377		0.232595	0	0	0.0018	0.127536	0.004	0.378742			0.138967	0.068852	0.120414	0	0.0590506	1.34897	0.00222026	0	2.01558
S11T8	8	8.5	2.24	S427	DK15	0.017033	0.093235	0.608137	0.800759	0.240034	1.4641	0.235437	0	0	0.0018	0.170905	0.004	0.4822			0.173819	0.090262	0.15577	0	0.0647286	1.10848	0.00222026	0	2.67446
S11T9	9	10	2.63	S427	DK15	0.015082	0.019038	0.634413	0.638826	0.192841	1.53348	0.183727	0	0	0.004912	0.180996	0.004	0.47229	0.276397	2.75332	0.166635	0.118014	0.1485	0	0.0579151	1.17961	0.00222026	0	2.75068
S11T10	10	12	2.95	S427	DK15	0.024529	0.004	0.666721	0.425849	0.133003	1.45381	0.111682	0	0	0.011957	0.219669	0.004	0.500199	0.389102	3.19276	0.193241	0.124418	0.15322	0		0.259124	0.00222026	0	2.5271
S11T11	11	14	3.31	S427	DK15	0.02459	0.004	0.498822	0.169031	0.053281	0.896963	0.046273	0	0.004	0.007927	0.184216	0.004	0.387137	0.338651	2.05972	0.165728	0.091505	0.116528	0		0.197307	0.00111013	0	1.14499
S11T12	12	24	4.49	S427	DK15	0.015611	0	0.012611	0.0014	0.0014	0	0	0	0.008285	0.004187	0.117775	0.004	0.111006		0.869244	0.077258	0.078142	0.062395	0		0.803624	0.00111013	0	0.0203252
S12T1	1	0	0.04	S427	DK15	0.701091	0.261413		1.32969	0.412855		0.489593	0.134104	0.250856	0.252888	0.191024	0.721723	0.493362	0.026375	3.14847	0.161492	0.07125	0.154625	0.319161	0.493981	4.86155	0.0144317	0.0586383	0.689363
S12T2	2	1	0.05	S427	DK15	0.701059	0.292727	0.723998	1.50318	0.43886	1.97212	0.598718	0.150336	0.227635	0.273412	0.231556	0.686626	0.605118	0.022003	2.73483	0.187923	0.122743	0.178701	0.339698	0.537134	5.04784	0.0144317	0.0553806	0.731707
S12T3	3	2	0.18	S427	DK15	0.606244	0.279771	0.668594	1.41374	0.417549	1.77702	0.517939	0.115341	0.073088	0.198915	0.205162	0.585079	0.58814		2.05068	0.178064	0.125727	0.172432	0.313055	0.48149	4.36108	0.0111013	0.0347486	0.684282
S12T4	4	3	0.73	S427	DK15	0.513955	0.250092	0.596758	1.26282	0.358772	1.59892	0.454842	0.034756	0	0.090093	0.171723	0.417748	0.46044	0.046512	3.2734	0.155066	0.070231	0.140729	0.298623		4.03929	0.00222026	0.00434358	0.672425
S12T5	5	4	1.33	S427	DK15	0.486418			1.71488		1.60819		0	0	0.004032	0.331161	0.004	0.677334	0.159284		0.199795	0.175313	0.155185	0.272536	0.406541	3.63452	0.00333039	0	0.970528
S12T6	6	5.5	1.81	S427	DK15	0.13966	0.293088		1.14022				0	0	0.0018	0.201522	0.004	0.484925	0.23813		0.163285	0.147413	0.124345	0.0155417	0.314558	2.27284	0.00222026	0	1.40075
S12T7	7	7	1.95	S427	DK15	0.01578	0.162201	0.590733	0.955857	0.275936	1.44398	0.290659	0	0	0.0018	0.171528	0.004	0.471932			0.165692	0.079295	0.152566	0	0.0590506	1.2736	0.00222026	0	2.01558
S12T8	8	8.5	2.44	S427	DK15	0.016171	0.090727	0.658323	0.83291	0.254963	1.60223	0.247789	0	0	0.004572	0.188957	0.004	0.496756	0.264322	2.91	0.181091	0.093963	0.173367	0	0.063593	1.00601	0.00222026	0	2.5813
S12T9	9	10	2.67	S427	DK15	0.008642	0.014473	0.542901	0.548902	0.16213	1.29862	0.146429	0	0	0.004095	0.155589	0.004	0.40412	0.297066	2.78882	0.156254	0.082574	0.131085	0	0.0545083	0.884918	0.00222026	0	2.39837
S12T10	10	12	3.1	S427	DK15	0.010033	0.004	0.573766	0.389146	0.107491	1.13556	0.063592	0	0	0.004989	0.216623	0.004	0.531742	0.257169	1.59455	0.203211	0.132603	0.173392	0		0.213397	0.00222026	0	2.32893
S12T11	11	14	3.35	S427	DK15	0.023278	0.004	0.580778	0.203922	0.063373	1.13309	0.056836	0	0.004	0.014537	0.200842	0.004	0.455738	0.445922	2.57918	0.185396	0.11926	0.137149	0		0.541113	0.00111013	0	1.21951
S12T12	12	24	4.25	S427	DK15	0.01821	0	0.018333	0.007697	0.0014	0	0	0	0.012887	0.00576	0.144422	0.004	0.25839	0.154353	0.92914	0.096067	0.172846	0.084677	0		0.923025	0.00111013	0	0.0304878
S13T1	1	0	0.05	S423	DK15	0.66335	0.296313	0.907451	1.49101	0.491447	2.00094	0.458967	0.175144	0.231165	0.244616	0.25656		0.603731	0.046836		0.138853	0.100224	0.182656	0.348579	0.522371	5.24007	0.016652	0.061896	0.750339
S13T2	2	1	0.06	S423	DK15	0.823833	0.341861	1.00819	1.6686	0.562861	2.26576	0.633655	0.187088	0.231721	0.293282	0.278591		0.661946	0.061616	3.13347	0.156272	0.131872	0.195188	0.344694	0.512151	4.98095	0.0133216	0.0488652	0.736789
S13T3	3	2	0.23	S423	DK15	0.602066	0.257916	0.754432	1.26527	0.424219	1.80433	0.496403	0.112067	0.062992	0.203251	0.201919		0.486169	0.050794	2.85166	0.124754			0.345249	0.539405	4.9132	0.0122114	0.0369204	0.765583
S13T4	4	3	0.85	S423	DK15	0.442925	0.264686	0.654157	1.26584	0.416721	1.82738	0.501582	0.026896	0	0.088564	0.198544	0.267141	0.503567	0.061265		0.126457	0.126194		0.30806		4.29418	0.00333039	0.00651537	0.71477
S13T5	5	4	1.33	S423	DK15	0.411457	0.343445	0.878936	1.62308	0.537656	2.34294	0.657234	0	0	0.023718	0.267135	0.023649	0.637807	0.125332	4.07867	0.158753	0.130984	0.192848	0.280861	0.422439	3.73783	0.00444052	0.00760126	1.09248
S13T6	6	5.5	1.69	S423	DK15	0.107315	0.278274	0.820516	1.35497	0.440828	2.08705	0.476017	0	0	0.020191	0.244329	0	0.606785	0.207686	3.77352	0.145383	0.11997	0.184312	0.0155417	0.341812	2.50064	0.00333039	0	1.59045
S13T7	7	7	1.83	S423	DK15	0	0.177661	0.612901	0.926105	0.29698	1.578	0.303636	0	0	0.020521	0.186479	0	0.428021	0.237636	3.04638	0.115645			0	0.0613218	1.47176	0.00222026	0	2.23916
S13T8	8	8.5	2.28	S423	DK15	0	0.100005	0.611987	0.777156	0.250761	1.55662	0.23116	0	0	0.020707	0.189833	0	0.438643	0.288833	2.78431	0.123031	0.102978	0.138647	0	0.0647286	1.12457	0.00222026	0	2.57961
S13T9	9	10	2.56	S423	DK15	0	0.04953	0.861769	0.865399	0.302657	1.99357	0.207521	0	0	0.02845	0.279198	0	0.662914	0.428899	3.46971	0.176645	0.151963		0	0.063593	1.17961	0.00222026	0	2.57453
S13T10	10	12	2.98	S423	DK15	0	0	0.721466	0.403026	0.12958	1.30092	0.028968	0	0	0.017721	0.200744	0	0.490149			0.127116	0.111576	0.156303	0		0.259971	0.00222026	0	2.24593
S13T11	11	14	3.25	S423	DK15	0	0	0.583361	0.210686	0.068861	1.03202	0.023217	0	0	0.019905	0.165178	0	0.384862	0.384172	2.12743	0.113912	0.103318		0		0.240495	0.00222026	0	1.86484
S13T12	12	24	3.99	S423	DK15	0	0	0.047094	0	0	0.398464	0	0	0	0.018757	0.23097	0	0.445003		1.34174	0.124066	0.141704	0.120551	0		0.844271	0.00111013	0	0.0304878
S14T1	1	0	0.06	S423	DK15	0.837214	0.33922	0.956721	1.65504	0.562672	2.27011	0.626696	0.194272	0.268678	0.288365	0.277695	0.814233	0.672686	0.063818	3.43051	0.156036	0.146657	0.19585	0.345249	0.514422	5.12745	0.0155418	0.0586383	0.731707
S14T2	2	1	0.06	S423	DK15	0.661248	0.297174	0.889239	1.50534	0.486514	2.00964	0.505657	0.170198	0.170082	0.251101	0.267166		0.639389	0.044598		0.148066	0.110449	0.195447	0.341363	0.543947	5.06393	0.0155418	0.0532088	0.726626
S14T3	3	2	0.24	S423	DK15	0.962397	0.418441	1.06758	1.99566	0.669848	2.80913		0.19216	0.115908	0.317814	0.333443	1.02504	0.7942	0.072333	4.30345	0.184084	0.150893	0.224034	0.334147	0.522371	4.77094	0.0111013	0.0369204	0.74187
S14T4	4	3	0.8	S423	DK15	0.557811	0.332703	0.983813	1.56728	0.50928	2.0978	0.504102	0.053611	0	0.110894	0.269591	0.285801	0.635284	0.062797		0.142681	0.110643	0.198683	0.323046		4.43306	0.00333039	0.00542947	0.760501
S14T5	5	4	1.34	S423	DK15	0.438106	0.352308	0.986381	1.71383	0.543607	2.43772	0.579362	0	0	0.024611	0.297287	0.051673	0.680691	0.106268	3.26337	0.152127	0.128913	0.206664	0.284192	0.433795	3.82166	0.00333039	0.00760126	1.0315
S14T6	6	5.5	1.79	S423	DK15	0.12818	0.295905	0.840721	1.43906	0.464761	2.21469	0.517274	0	0	0.021466	0.257061	0	0.606958	0.183755	3.91393	0.152136	0.141478	0.18257	0.0133215	0.370202	2.64798	0.00333039	0	1.62093
S14T7	7	7	1.93	S423	DK15	0	0.176022	0.741214	0.944088	0.305206	1.506	0.245236	0	0	0.016854	0.198001	0	0.469928			0.119433		0.149961	0	0.0681354	1.53696	0.00222026	0	2.19343
S14T8	8	8.5	2.45	S423	DK15	0	0.107222	0.754687	0.909739	0.305062	1.84182	0.268799	0	0	0.023842	0.218373	0	0.532557	0.266239	2.85512	0.144298	0.103614	0.15957	0	0.0647286	1.21856	0.00222026	0	2.48306
S14T9	9	10	2.69	S423	DK15	0	0.035009	0.833339	0.717054	0.245543	1.81727	0.189439	0	0	0.025512	0.225923	0	0.532221	0.359937	3.18324	0.153407	0.152652	0.160292	0	0	1.18215	0.00222026	0	2.44919
S14T10	10	12	3.05	S423	DK15	0	0	0.725596	0.405365	0.133553	1.43264	0.061729	0	0	0.021134	0.206488	0	0.47169	0.359204	2.47657	0.133717	0.123372	0.148587	0		0.918791	0.00222026	0	1.94444
S14T11	11	14	3.32	S423	DK15	0	0	0.726302	0.201525	0.063848	1.24939	0.012218	0	0	0.023154	0.204243		0.46506	0.414853	2.46245	0.129742	0.129003	0.139213	0		0.224405	0.00222026	0	0.784214
S14T12	12	24	3.93	S423	DK15	0	0	0.2851	0.0014	0	0.580063	0	0	0	0.020934	0.283302	0	0.517279	0.410817	1.82463	0.147872	0.162899	0.137219	0		0.889999	0.00111013	0	0.0271003
S15T1	1	0	0.06	S423	DK15	0.947571	0.366064	0.97145	1.81033	0.610886	2.5662		0.209006	0.334104	0.331087	0.302647	1.09174	0.703742	0.07026	4.36393	0.171862	0.126231	0.212955	0.352464	0.516693	5.15031	0.0155418	0.0586383	0.731707
S15T2	2	1	0.06	S423	DK15	0.542295						0.80021		0.139648	0.203697	0.174907			0.047801					0.341363	0.541676	5.08002	0.0155418	0.0542947	0.731707
S15T3	3	2	0.22	S423	DK15	0.757079	0.331949	0.850062	1.58588	0.545276	2.1327	0.608141	0.151566	0.079889	0.250043	0.251156	0.912192	0.621256	0.064189	3.30365	0.14585	0.126932	0.179189	0.335813	0.525778	4.83445	0.0122114	0.0369204	0.74187
S15T4	4	3	0.79	S423	DK15	0.546655	0.289482	0.742759	1.42302	0.46638	1.99807	0.583635	0.046961	0	0.113842	0.216816	0.447846	0.549252	0.073523		0.130035			0.320271		4.39834	0.00333039	0.00542947	0.721545
S15T5	5	4	1.4	S423	DK15	0.384897	0.342684	0.948814	1.65993	0.535042	2.33433	0.585605	0	0	0.021032	0.287701	0.02128	0.653893	0.103572	3.2996	0.150497	0.123503	0.204657	0.278641		3.73359	0.00333039	0.00868715	0.98916
S15T6	6	5.5	1.78	S423	DK15	0.056501	0.185494						0	0	0.017759	0.164967	0							0.0194272	0.334999	2.49047	0.00333039	0	1.62602
S15T7	7	7	1.94	S423	DK15	0	0.221184	0.790054	1.19138	0.38978	1.99776	0.374868	0	0	0.023703	0.227795	0	0.554104	0.280217	3.2828	0.141157		0.159988	0	0.0658642	1.12457	0.00222026	0	2.29167
S15T8	8	8.5	2.42	S423	DK15	0	0.127372	0.872845	1.10432	0.38159	2.09551	0.304875	0	0	0.027227	0.274072	0	0.64872	0.37676	3.45827	0.161815	0.13133	0.188829	0	0	0.75705	0.00222026	0	2.72188
S15T9	9	10	2.73	S423	DK15	0	0.032397	0.742224	0.7741	0.26016	1.76707	0.189701	0	0	0.02244	0.23206	0	0.534452	0.447015	3.37795	0.150361	0.147557	0.160614	0	0.069271	0.674062	0.00222026	0	2.97934
S15T10	10	12	3.04	S423	DK15	0	0	0.701552	0.432178	0.134596	1.33605	0.052125	0	0	0.018709	0.207272	0	0.454974	0.309593	1.8575	0.121732	0.105223	0.138945	0		0.699467	0.00222026	0	2.97256
S15T11	11	14	3.33	S423	DK15	0	0	0.657412	0.31405	0.103583	1.40519	0.03616	0	0	0.023552	0.227624	0	0.509557	0.510575	2.58297	0.138465	0.132031	0.159062	0		0.536879	0.00222026	0
S15T12	12	24	3.67	S423	DK15	0	0	0.498626	0.015486	0.00377	0.697337	0	0	0	0.019277	0.263191	0	0.52775	0.402304	1.99415	0.14396	0.169649	0.138073	0		0.87645	0.00111013	0
S16T1	1	0	0.07	S428	DK53	0.97744	0.35798	1.11608	1.81699	0.585716	2.48408	0.719688	0.18701	0.30773	0.340538	0.278994	1.0508	0.698448	0.089928	4.97472	0.18139	0.104838	0.215508	0.346914	0.466727	4.7684	0.0144317	0.0521229	0.702913
S16T2	2	1	0.07	S428	DK53	0.95945	0.34474	1.04781	1.79131	0.581984	2.43612	0.68908	0.177482	0.277938	0.337196	0.27167	1.07113	0.671162	0.089176	4.78114	0.183742	0.12235	0.211922	0.338588	0.550761	4.69388	0.0133216	0.0499511	0.704607
S16T3	3	2	0.14	S428	DK53	0.993468	0.386451	0.988017	1.82964	0.612647	2.65247	0.797974	0.19425	0.266246	0.331821	0.297089	1.07861	0.718603	0.07025	4.89578	0.183066	0.142214	0.225102	0.3125	0.786963	4.59988	0.0133216	0.0445217	0.736789
S16T4	4	3	0.27	S428	DK53	0.788886	0.323467	0.826066	1.54629	0.5189	2.14823	0.630267	0.137188	0.105725	0.239961	0.241809	0.862487	0.587439	0.061508	4.09239	0.141647	0.111318	0.173577	0.328042	0.903929	4.54992	0.0133216	0.0347486	0.790989
S16T5	5	4	0.48	S428	DK53	0.778532	0.366444	0.937052	1.8097	0.59273	2.46865	0.685956	0.088632	0	0.19737	0.260492	0.726166	0.69741	0.084426	4.51433	0.181808	0.119473	0.217926	0.331927	0.932319	4.41951	0.0111013	0.0130307	0.860434
S16T6	6	5	0.79	S428	DK53	0.612476	0.361647	0.932711	1.7175	0.573178	2.41775	0.668936	0	0	0.05712	0.269822	0.411792	0.645182	0.080432	4.68924	0.150552	0.127967	0.193921	0.334702	0.792641	4.07401	0.00444052	0.0108589	0.994241
S16T7	7	6	1.28	S428	DK53	0.360767	0.344196	0.906137	1.65098	0.542674	2.37086	0.665595	0	0	0.0217	0.268383	0	0.659288	0.133774	4.82046	0.163159	0.173943	0.205457	0.331372	0.446287	3.61335	0.00444052	0.00868715	0.990854
S16T8	8	7.5	1.57	S428	DK53	0.048519	0.293356	0.875792	1.49283	0.487559	2.26089	0.580825	0	0	0.023979	0.250843	0.008208	0.603465	0.124318	4.61419	0.137169	0.254776	0.18776	0.279196		2.26437	0.00222026	0.00760126	1.12297
S16T9	9	9	1.82	S428	DK53	0	0.184276	0.840356	1.27428	0.421986	2.08215	0.503831	0	0	0.026963	0.234825	0.015787	0.57941	0.208737	4.23123	0.130406	0.169705	0.184943	0.150977	0.063593	1.22026	0.00222026	0.00868715	1.79201
S16T10	10	10.5	2.1	S428	DK53	0	0.105423	0.827002	1.13948	0.359056	2.1072	0.418511	0	0	0.030602	0.239436	0.010365	0.5956	0.276384	3.7023	0.117625	0.150004	0.191405	0		0.856127	0.00222026	0.00868715	2.40346
S16T11	11	12	2.43	S428	DK53	0	0.037348	0.932962	0.922542	0.27624	1.9541	0.28204	0	0	0.04438	0.22569	0	0.593854	0.361456	4.25009	0.089476	0.202129	0.199794	0	0.173745	0.750275	0.00222026	0.00868715	2.69648
S16T12	12	14	2.7	S428	DK53	0	0.012693	0.735856	0.662566	0.20286	1.78555	0.182674	0	0	0.036813	0.232742	0.01403	0.559593	0.377432	3.8317	0.026336	0.150319	0.18149	0	0.14422	0.632568	0.00222026	0.00868715	2.69986
S16T13	13	24	3.75	S428	DK53	0	0	0.237288	0	0	0.327834	0	0	0	0.033689	0.191729	0	0.441494	0.423626	2.29683	0.0302239	0.262673	0.155106	0	0.138542	0.646964	0.00222026	0.00868715	0.0372629
S17T1	1	0	0.07	S428	DK53	1.01354	0.39533	1.00186	1.87349	0.62112	2.63961	0.797441	0.221546	0.352977	0.350291	0.296701	1.10924	0.731839	0.072842	4.44986	0.174116	0.150852	0.215958	0.351354	0.475812	4.85816	0.0144317	0.0521229	0.696138
S17T2	2	1	0.07	S428	DK53	0.982877	0.386318	0.9664	1.82973	0.598602	2.5843	0.811342	0.20768	0.314634	0.338595	0.295862	0.982816	0.707625	0.064524	4.14661	0.175566	0.128307	0.210383	0.331927	0.547354	4.62275	0.0133216	0.0488652	0.619919
S17T3	3	2	0.15	S428	DK53	0.970851	0.387665	0.95954	1.82091	0.590954	2.62543	0.82051	0.193649	0.259546	0.33235	0.295664	0.969078	0.709226	0.070858	4.16517	0.170583	0.140941	0.206514	0.321381	0.798319	4.70658	0.0133216	0.0466935	0.750339
S17T4	4	3	0.27	S428	DK53	0.965957	0.398148	0.9974	1.86011	0.607338	2.65725	0.840304	0.174633	0.135216	0.290006	0.300741	1.08232	0.710824	0.071752	4.90078	0.17249	0.177609	0.215595	0.328042	0.920963	4.62529	0.0133216	0.0358345	0.806233
S17T5	5	4	0.48	S428	DK53	0.776132	0.353204	0.924092	1.75653	0.572742	2.44549	0.717852	0.090026	0	0.194096	0.272476	0.73696	0.677074	0.085884	4.94436	0.187032	0.151136	0.222614	0.328042	0.927777	4.42798	0.00999118	0.0130307	0.85874
S17T6	6	5	0.78	S428	DK53	0.530931	0.335319	0.822769	1.54849	0.504899	2.15281	0.623655	0	0	0.049769	0.245159	0.281293	0.59471	0.070427	3.7782	0.145992	0.113918	0.185058	0.283082	0.739269	4.20696	0.00666078	0.0108589	0.977304
S17T7	7	6	1.21	S428	DK53	0.346	0.338022	0.854017	1.59905	0.502388	2.3173	0.630607	0	0	0.018835	0.255465	0	0.622747	0.120601	4.66437	0.143347	0.14256	0.189473	0.330817	0.429253	3.67262	0.00555065	0.00977305	1.03659
S17T8	8	7.5	1.5	S428	DK53	0.035987	0.276996	0.792602	1.36854	0.440875	2.10348	0.548361	0	0	0.023239	0.227803	0	0.559003	0.113603	4.18907	0.132261	0.130616	0.170486	0.286967	0.277084	2.46338	0.00222026	0.00760126	1.17717
S17T9	9	9	1.75	S428	DK53	0	0.2017	0.868809	1.35856	0.427112	2.29793	0.541059	0	0	0.026975	0.251215	0.009374	0.63016	0.208146	4.10607	0.134069	0.142512	0.196857	0.151532	0	1.33627	0.00222026	0.00977305	1.77168
S17T10	10	10.5	2.06	S428	DK53	0	0.104472	0.834689	1.13633	0.352586	2.15422	0.440896	0	0	0.030802	0.247506	0.011726	0.592468	0.299206	3.92603	0.114136	0.149709	0.191814	0	0.0772201	0.842578	0.00222026	0.00868715	2.32046
S17T11	11	12	2.34	S428	DK53	0	0.037424	1.07061	0.91113	0.27537	1.93706	0.29357	0	0	0.043686	0.224118	0	0.5947	0.370318	4.08154	0.089436	0.13808	0.200076	0	0.178288	0.695232	0.00222026	0.00868715	2.53557
S17T12	12	14	2.6	S428	DK53	0	0.012514	0.734483	0.651919	0.195871	1.77405	0.191959	0	0	0.033308	0.228504	0.011324	0.550595	0.406857	4.03216	0.02572	0.218791	0.182275	0	0.145355	0.634262	0.00222026	0.00760126	2.48984
S17T13	13	24	3.52	S428	DK53	0	0	0.137687	0	0	0.398385	0	0	0	0.033196	0.195847	0	0.453439	0.447193	2.28736	0.028077	0.17786	0.15624	0	0.143084	0.644424	0.00222026	0.00868715	0.0355691
S18T1	1	0	0.07	S428	DK53	0.931608	0.35	0.920684	1.76739	0.573458	2.43692	0.689736	0.178862	0.30303	0.336918	0.271206	0.902176	0.677358	0.08201	4.46095	0.179582	0.101708	0.211296	0.346914	0.484897	4.79973	0.0155418	0.0532088	0.70122
S18T2	2	1	0.07	S428	DK53	0.980888	0.395439	0.965445	1.85169	0.605405	2.51913	0.732735	0.209359	0.301767	0.334222	0.306199		0.736424	0.064949	3.70894	0.178085	0.137145	0.227354	0.331372	0.537134	4.64984	0.0144317	0.0499511	0.716463
S18T3	3	2	0.14	S428	DK53	0.948236	0.357346	1.0855	1.81802	0.598056	2.49049	0.69502	0.16886	0.211782	0.330392	0.278688	0.993604	0.697022	0.087308	4.56085	0.18736	0.140324	0.223528	0.261434	0.794913	4.69388	0.0144317	0.0466935	0.740176
S18T4	4	3	0.26	S428	DK53	0.93621	0.386955	0.97502	1.80712	0.58987	2.59204	0.784081	0.169563	0.139126	0.284816	0.293453	0.963143	0.691296	0.076914	4.64393	0.170915	0.145882	0.204366	0.334147	0.88576	4.51689	0.0122114	0.0347486	0.835027
S18T5	5	4	0.47	S428	DK53	0.828945	0.38047	0.956883	1.79727	0.588735	2.53843	0.775763	0.109195	0.004	0.181026	0.282584	0.872109	0.684795	0.072906	4.3795	0.170076	0.129064	0.201372	0.331927	0.919827	4.41951	0.00999118	0.0141166	0.857046
S18T6	6	5	0.81	S428	DK53	0.559044	0.342047	0.827684	1.57398	0.494111	2.29689	0.643067	0	0	0.055003	0.242131	0.315268	0.601886	0.065385	3.72943	0.13626	0.109396	0.178472	0.329152	0.793777	4.09603	0.00555065	0.00977305	0.916328
S18T7	7	6	1.21	S428	DK53	0.276912	0.298268	0.746006	1.40143	0.436807	2.05686	0.551369	0	0	0.017882	0.217353	0	0.544878	0.118038	3.93425	0.129252	0.120551	0.161796	0.333037	0.438337	3.70819	0.00444052	0.00868715	1.01626
S18T8	8	7.5	1.57	S428	DK53	0.002	0.262543	0.759909	1.34186	0.420303	2.08435	0.532802	0	0	0.022144	0.215524	0	0.562677	0.105247	3.25692	0.129873	0.107909	0.165135	0.285302	0.27027	2.42019	0.00222026	0.00760126	1.09925
S18T9	9	9	1.77	S428	DK53	0	0.164658	0.891515	1.43937	0.467884	2.36494	0.537524	0	0	0.025898	0.24749	0	0.655057	0.225941	4.42274	0.157583	0.172188	0.202858	0.0699378	0.0522371	1.60725	0.00222026	0.00760126	1.24492
S18T10	10	10.5	2.15	S428	DK53	0	0.083682	0.813022	1.07903	0.33533	2.07296	0.396918	0	0	0.029275	0.227618	0.012291	0.577179	0.33465	3.95035	0.112955	0.151354	0.182303	0	0.0806268	0.819714	0.00222026	0.00868715	2.25779
S18T11	11	12	2.4	S428	DK53	0	0.034297	0.782145	0.884338	0.270569	1.921	0.273518	0	0	0.031563	0.228643	0	0.588886	0.332357	3.36263	0.067685	0.145487	0.19253	0	0.17261	0.672369	0.00222026	0.00868715	2.47459
S18T12	12	14	2.67	S428	DK53	0	0.010709	0.75368	0.623519	0.193554	1.7604	0.177777	0	0	0.037254	0.234635	0.017961	0.572591	0.386492	3.24104	0.025237	0.167137	0.187248	0	0.14422	0.639343	0.00222026	0.00868715	2.64905
S18T13	13	24	3.57	S428	DK53	0	0	0.064835	0	0	0.107297	0	0	0	0.032348	0.161754	0	0.417648	0.578809	2.58357	0	0.19961	0.134717	0	0.140813	0.639343	0.00222026	0.00760126	0.028794
S19T1	1	0	0.07	S426	DK53	0.904719	0.376773	0.970642	1.85663	0.597961	2.49058	0.748163	0.215586	0.357931	0.366962	0.306808	0.782762	0.768793	0.058564	3.93731	0.174351	0.176837	0.207421	0.335258	0.472405	4.73452	0.0144317	0.0521229	0.667344
S19T2	2	1	0.07	S426	DK53	0.930507	0.370677	0.961765	1.85186	0.591628	2.42307	0.756923	0.195253	0.346784	0.350095	0.288931	0.923432	0.738993	0.058657	4.64983	0.176831	0.174684	0.20386	0.307504	0	4.69811	0.0133216	0.051037	0.740176
S19T3	3	2	0.1	S426	DK53	0.863764	0.335451	0.853409	1.6935	0.495523	2.2461	0.690935	0.177677	0.333409	0.321346	0.284851	0.886691	0.654455	0.064752	4.65886	0.15809	0.151036	0.17862	0.283082	0.590506	4.5948	0.0133216	0.0466935	0.723238
S19T4	4	3	0.16	S426	DK53	0.842691	0.377468	0.975823	1.85722	0.606056	2.36297	0.688077	0.182133	0.282828	0.327263	0.296002	0.918315	0.778791	0.05591	4.13266	0.183442	0.148176	0.208592	0.26532	0.645015	4.32382	0.0144317	0.0423499	0.740176
S19T5	5	4	0.27	S426	DK53	0.7937	0.365447	0.956646	1.83077	0.576655	2.44587	0.733603	0.149942	0.244499	0.308037	0.298278	0.865833	0.73977	0.062056	4.34237	0.176156	0.200962	0.206439	0.242007	0.697252	4.1028	0.0122114	0.0293191	0.746951
S19T6	6	5	0.47	S426	DK53	0.675473	0.3516	0.903646	1.7264	0.53825	2.2321	0.662819	0.093385	0.15015	0.255096	0.266755	1.04052	0.681508	0.064489	4.5323	0.172765	0.16323	0.180584	0.200933	0.671133	3.79033	0.00555065	0.00651537	0.602981
S19T7	7	6	0.75	S426	DK53	0.490335	0.352363	0.923463	1.75146	0.558225	2.3111	0.683248	0.021333	0.059659	0.196613	0.275658	0.931864	0.701896	0.061109	4.2469	0.163344	0.145771	0.186227	0.144316	0.523507	3.51681	0.00333039	0.00542947	0.730014
S19T8	8	7	1.19	S426	DK53	0.197145	0.319564	0.851429	1.67295	0.483688	2.248	0.649242	0	0	0.103613	0.270317	0.698386	0.642648	0.083925	5.03372	0.157579	0.14806	0.178681	0.0671625		1.82065	0.00333039	0.00542947	0.53523
S19T9	9	9	1.7	S426	DK53	0	0.159657	0.855686	1.46522	0.445245	2.17868	0.544206	0	0	0.0018	0.247921	0.004	0.627387	0.202219	4.20984	0.141884	0.149188	0.17574	0.0582815		1.84266	0.00222026	0.00542947	0.992547
S19T10	10	10.5	2.11	S426	DK53	0	0.053892	0.838888	1.41881	0.431613	2.12652	0.439737	0	0	0.0018	0.248097	0	0.651672	0.272895	3.85903	0.136245	0.160314	0.181801	0	0.0352033	1.38115	0.00222026	0.00868715	0.321816
S19T11	11	12	2.32	S426	DK53	0	0.020815	0.82445	1.26676	0.381035	1.97051	0.307039	0	0	0.0018	0.240521	0	0.590286	0.332338	3.80376	0.062187	0.15947	0.179472	0	0.437202	0.976374	0.00222026	0.00760126	0.250678
S19T12	12	14	2.63	S426	DK53	0	0	0.816477	1.08418	0.330265	1.72192	0.185382	0	0	0.0018	0.232385	0.004	0.573517	0.3633	3.75701	0	0.172048	0.16676	0	0.436066	0.308239	0.00222026	0.00760126	0.0762195
S19T13	13	24	3.73	S426	DK53	0	0	0.630641	0.135937	0.012155	0.274595	0	0	0	0.0018	0.199693	0	0.383855	0.237659	1.5766	0	0.208421	0.150226	0	0.345219	0.257431	0.00222026	0.00868715	0.0304878
S20T1	1	0	0.07	S426	DK53	0.974473	0.367962	0.907021	1.83942	0.531133	2.40527	0.758826	0.194728	0.368428	0.319913	0.299269	1.03092	0.733669	0.065496	4.8632	0.172372	0.154055	0.201609	0.348579	0.489439	4.6871	0.0155418	0.0521229	0.691057
S20T2	2	1	0.06	S426	DK53	0.910715	0.377756	0.951684	1.86074	0.577525	2.39061	0.711254	0.199741	0.33101	0.343026	0.31238	0.909735	0.774153	0.062458	3.99268	0.176846	0.152952	0.209605	0.288077	0.528049	4.67694	0.0133216	0.0488652	0.702913
S20T3	3	2	0.09	S426	DK53	0.968097	0.378771	0.936829	1.87839	0.566144	2.41307	0.752005	0.184003	0.323474	0.329468	0.306564	1.15175	0.754171	0.066988	4.77244	0.175906	0.150061	0.201667	0.284747	0.559846	4.65916	0.0144317	0.0477793	0.702913
S20T4	4	3	0.13	S426	DK53	0.887142	0.367764	0.934975	1.81683	0.561721	2.35791	0.736665	0.174134	0.311993	0.320175	0.292309	0.982216	0.727683	0.069113	4.79513	0.177546	0.181307	0.190851	0.21925	0.629117	4.3704	0.0144317	0.0423499	0.72832
S20T5	5	4	0.23	S426	DK53	0.792517	0.353821	0.903216	1.73442	0.552983	2.27461	0.709558	0.145521	0.248139	0.295418	0.268065	0.838075	0.695012	0.059917	4.5353	0.163779	0.136303	0.19017	0.187611	0.699523	4.251	0.0133216	0.0336627	0.735095
S20T6	6	5	0.38	S426	DK53	0.763281	0.350855	0.8989	1.77471	0.517391	2.35143	0.715925	0.117572	0.204926	0.279898	0.292171	1.01526	0.672175	0.068817	5.19917	0.168336	0.129779	0.187771	0.163188	0.712015	3.77932	0.0111013	0.0162884	0.763889
S20T7	7	6	0.64	S426	DK53	0.560319	0.356864	0.926788	1.75226	0.552286	2.34753	0.688982	0.05874	0.094312	0.220648	0.279149	0.782603	0.704447	0.062009	4.23548	0.169863	0.149723	0.183637	0.160413	0.599591	3.50326	0.00444052	0.00542947	0.767276
S20T8	8	7	1.01	S426	DK53	0.321035	0.36156	0.912692	1.76383	0.531035	2.39809	0.699873	0	0	0.129362	0.281	0.623528	0.724065	0.072371	3.93771	0.174272	0.167379	0.203495	0.0227575	0.43266	2.82242	0.00333039	0.00542947	0.74187
S20T9	9	9	1.57	S426	DK53	0	0.171236		1.35648	0.41811	1.82864	0.501391	0	0	0.0018		0.004	0.547861	0.15809	4.04302	0.126587	0.184625	0.146829	0.0333037	0.0352033	1.92142	0.00333039	0.00542947	0.765583
S20T10	10	10.5	2	S426	DK53	0	0.085782	0.830741	1.4341	0.436237	2.05837	0.468043	0	0	0.0018	0.23513	0	0.622061	0.317033	4.18538	0.147051	0.1647	0.168761	0	0.0340677	1.40571	0.00222026	0.00760126	0.252371
S20T11	11	12	2.27	S426	DK53	0	0.031113	0.832398	1.30845	0.406336	1.98176	0.371287	0	0	0.0018	0.23405	0.004	0.615307	0.324263	4.02919	0.084462	0.177573	0.167373	0	0.437202	1.10255	0.00222026	0.00760126	0.254065
S20T12	12	14	2.47	S426	DK53	0	0	0.829448	1.14955	0.353909	1.77818	0.230293	0	0	0.0018	0.233329	0.004	0.60907	0.372413	3.55522	0	0.179814	0.191927	0		0.299771	0.00222026	0.00868715	0.0474255
S20T13	13	24	3.73	S426	DK53	0	0		0.257398	0.045931	0.551105	0	0	0	0.0018	0.261337	0	0.532084	0.365535	2.32365	0	0.278434	0.150226	0	0.342948	0.255737	0.00222026	0.00760126	0.0254065
S21T1	1	0	0.08	S426	DK53	0.915592	0.35359	0.909811	1.76371	0.546198	2.25555	0.68272	0.198044	0.3369	0.334289	0.282951	1.1628	0.708122	0.060194	4.21118	0.16988	0.145109	0.18931	0.340253	0.479219	4.75146	0.0144317	0.051037	0.679201
S21T2	2	1	0.06	S426	DK53	0.918837	0.375894	0.956087	1.86011	0.57826	2.40607	0.736161	0.204612	0.355585	0.352302	0.306977	1.04671	0.764701	0.066143	4.64193	0.178535	0.201315	0.220288	0.304174	0.507608	4.64307	0.0133216	0.0488652	0.696138
S21T3	3	2	0.09	S426	DK53	0.913211	0.369467	0.952148	1.831	0.581093	2.41615	0.746194	0.191082	0.339889	0.345882	0.290484	0.943927	0.730752	0.054053	4.38828	0.177997	0.176332	0.197646	0.282527	0.579151	4.60327	0.0133216	0.0456076	0.523374
S21T4	4	3	0.14	S426	DK53	0.894787	0.35042	0.898819	1.78401	0.522551	2.36259	0.738634	0.171918	0.327591	0.335782	0.298501	1.17276	0.719659	0.070906	5.63567	0.176625	0.158917	0.209813	0.26421	0.638201	4.47455	0.0144317	0.041264	0.733401
S21T5	5	4	0.24	S426	DK53	0.82318	0.390101	0.987558	1.88129	0.597254	2.47721	0.738172	0.164393	0.250755	0.309267	0.303078	0.852525	0.774884	0.055097	3.76892	0.182814	0.19369	0.218412	0.191496	0.725642	4.27555	0.0133216	0.0325768	0.762195
S21T6	6	5	0.42	S426	DK53	0.726115	0.347872	0.840222	1.72402	0.492627	2.24462	0.690632	0.099302	0.174106	0.246003	0.265797	0.997228	0.660776	0.067065	4.84241	0.160759	0.150979	0.180548	0.215364	0.716557	3.9055	0.0111013	0.0130307	0.775745
S21T7	7	6	0.69	S426	DK53	0.526139	0.362735	0.908604	1.7595	0.543337	2.30801	0.683921	0.040343	0.075529	0.199417	0.282413	0.739886	0.714543	0.066078	4.43277	0.170605	0.158225	0.188384	0.160968	0.610947	3.47701	0.00444052	0.00542947	0.743564
S21T8	8	7	1.09	S426	DK53	0.276163	0.325321	0.855587	1.66149	0.490135	2.24207	0.651084	0	0	0.119443	0.269322	0.654749	0.645566	0.082818	4.83619	0.158998	0.163696	0.171861	0.0643872	0.431524	2.69964	0.00333039	0.00542947	0.713076
S21T9	9	9	1.62	S426	DK53	0	0.132202		1.14116	0.345365	1.55682		0	0	0.0018		0.004	0.449931	0.136968	3.04896	0.109716	0.094716	0.130048	0.0316385	0.0363389	1.82149	0.00333039	0.00542947	0.679201
S21T10	10	10.5	2	S426	DK53	0	0.074563	0.858473	1.48314	0.453731	2.14511	0.473359	0	0	0.0018	0.249363	0	0.666889	0.291382	3.63753	0.150407	0.166648	0.193209	0		1.32018	0.00222026	0.00760126	0.335366
S21T11	11	12	2.19	S426	DK53	0	0.025787	0.849534	1.33347	0.406348	2.05072	0.349252	0	0	0.0018	0.243975	0	0.631417	0.312453	3.71414	0.084969	0.171139	0.185317	0	0.43266	0.910323	0.00222026	0.00760126	0.147358
S21T12	12	14	2.51	S426	DK53	0	0	0.820648	1.1248	0.332212	1.80055	0.220138	0	0	0.0018	0.238672	0.004	0.589932	0.397955	3.67118	0	0.172132	0.19242	0	0.429253	0.346346	0.00222026	0.00868715	0.0457317
S21T13	13	24	3.51	S426	DK53	0	0	0.581284	0.199148	0.022677	0.281329	0	0	0	0.0018	0.205053	0	0.462794	0.299767	1.43719	0	0.227588	0.173889	0	0.348626	0.259971	0.00222026	0.00868715	0.0304878
